# Supplementary material for: The development of non-destructive sampling methods of parchment skins for genetic species identification
Source: PLoS One. 2024 Mar 20;19(3):e0299524. doi: 10.1371/journal.pone.0299524 (PMC10954192; doi:10.1371/journal.pone.0299524)
Supplement: S1 Appendix — (FA) [file pone.0299524.s004.fa]

>1738-B1_Consensus
GTTAATGTAGCTTAAACTTAAAGCAAGGCACTGAAAATGCCTAGATGAGTCTACTGACTC
CATGAACATATAGGTTTGGTCCCAGCCTTCCTGTTAACTTTCAATAGACTTATACATGCA
AGCATCCACGCCCCGGTGAGTAACGCCCTTCGAATCACACAGGACTAAAAGGAGCAGGTA
TCAAGCACACACTCTTGTAGCTCACAACGCCTTGCTTAACCACACCCCCACGGGAGACAG
CAGTAACAAAAATTAAGCCATAAACGAAAGTTTGACTAAGCCATATTGACCAGGGTTGGT
AAATCTCGTGCCAGCCACCGCGGTCATACGATTGACCCAAGCTAACAGGAGTACGGCGTA
AAGCGTGTTAAAGCATCATACTAAATAGAGTTAAATTTTAATTAAACTGTAAAAAGCCAT
AATTATAACAAAAATAAATGACGAAAGTAACCCTACAATAGCTGATACACCATAGCTAAG
ACCCAAACTGGGATTAGATACCCCACTATGCTTAGCCCTAAACACAAATAATTATAAAAA
CAAAATTATTCGCCAGAGTACTACCGGCAACAGCCCGAAACTCAAAGGACTTGGCGGTGC
TTTATACCCTTCTAGAGGAGCCTGTTCTATAATCGATAAACCCCGATAAACCTCACCAAT
CCTTGCTAATACAGTCTATATACCGCCATCTTCAGCAAACCCTAAAAAAGGGACAAAAGT
AAGCTCAATAATAACACATAAAGACGTTAGGTCAAGGTGTAACCTATGGAGTGGGAAGAA
ATGGGCTACATTTTCTACCCAAGAAAATTTAATACGAAAGCCATTATGAAATTAATAGCC
AAAGGAGGATTTAGCAGTAAACTAAGAATAGAGTGCTTAGTTGAATCAGGCCATGAAGCA
CGCACACACCGCCCGTCACCCTCCTCAAGTAAATATGATATACTTAAACCTATTTACATA
TATCAACCACACGAGAGGAGACAAGTCGTAACAAGGTAAGCATACTGGAAAGTGTGCTTG
GATAAACCAAGATATAGCTTAATTAAAGCATCTAGTTTACACCTAGAAGATTTCACACAT
TATGAGTATCTTGAACTATACCTAGCCCAAAATCTCCCACTCTCCAGTTTAAATAACTAA
ATTAATTAAAATAAAACATTTACCCTAATTAAAGTATAGGAGATAGAAATTCTAAACACG
GCGCTATAGAGAAAGTACCGCAAGGGAATGATGAAAGAAAAAAATCATAGTACAAAAAAG
CAAAGATTAACCCTTGTACCTTTTGCATAATGAATTAACGAGCAAAAAACTTAACAAAAC
GAATTTTAGCTAAGTAACCCGAAACCAGACGAGCTACTTATAGACAGTTTATTAGAACCA
ACTCATCTATGTGGCAAAATAGTGAGAAGATCCATAAGTAGAGGTGACATGCCTAACGAG
CCTGGTGATAGCTGGTTGTCCAGAAAATGAATTTTAGTTCAGCTTTAAAGATACCAAAAA
TACAAATAAATCCCACTGTATCTTTAAAAGTTAGTCTAAAAAGGTACAGCCTTTTAGAAA
TGGGTACAACCTTCACTAGAGAGTAAGATCTAAAAATACCATAGTAGGCCTAAAAGCAGC
CATCAATTAAGAAAGCGTTAAAGCTCAACAACAATAGTATTATTAATCCCAGCAATAACA
TTAGCCAACTCCTAGATTTAATACTGGACTATTCTATTACTAAATAGAAGCAATAATGTT
AATATGAGTAACAAGAAATATTTTCTCCTCGCACAAGTTTAAGTCAGTAACTGATAATAC
CCTGACCGTTAACAGTAAATAAAAATAACCCAACAATAAATGATTTATTACTTATACTGT
TAACCCAACACAGGAGTGCACCCAGGAAAGATTCAAAGAAGTAAAAGGAACTCGGCAAAC
ACTAAACCCCGCCTGTTTACCAAAAACATCACCTCCAGCATCCCTAGTATTGGAGGCACT
GCCTGCCCAGTGACTAAACGTTAAACGGCCGCGGTATTCTGACCGTGCAAAGGTAGCATA
ATCATTTGTTCTCTAAATAAGGACTTGTATGAATGGCCACACGAGGGTTTTACTGTCTCT
TACTTCCAATCAGTGAAATTGACCTCCCCGTGAAGAGGCGGGGATAAATCAACAAGACGA
GAAGACCCTATGGAGCTTTAACTAAGTAACTCAAGGAAAATAAATTCAACCACCAAGGGA
TAACAACACTCCTTATGAGTTAACAGTTTCGGTTGGGGTGACCTCGGAGAACAGAAAATC
CTCCGAGCGATTTTAAAGACTAGACTAACAAGTCAAACCAAACCATCGCTTATTGATCCA
AAAACTTGATCAACGGAACAAGTTACCCTAGGGATAACAGCGCAATCCTATTCAAGAGTC
CATATCGACAATAGGGTTTACGACCTCGATGTTGGATCAGGACACCCCGATGGTGCAACC
GCTATCAAAGGTTCGTTTGTTCAACGATTAAAGTCCTACGTGATCTGAGTTCAGACCGGA
GTAATCCAGGTCGGTTTCTATCTGTTATGTATTTCTCCCAGTACGAAAGGACAAGAGAAA
TAAGGCCAACTTTAACAAAGCGCCTTAAACCAATTAATGACTTTATCTTAATTAATTTCA
CAACAAAACCTGCCCTAGAAAAGGGCCCAGTTAAGGTGGCAGAGCCCGGTAATTGCGTAA
AACTTAAACCTTTATACTCAGAGATTCAAATCCTCTCCTTAACAAAATGTTTATAATCAA
CGTTCTAACACTCATCATTCCTATTCTCCTAGCTGTAGCTTTTCTTACACTAGTTGAACG
AAAAGTTCTAGGTTATATACAATTTCGAAAAGGCCCAAACGTTGTAGGGCCATATGGCTT
ACTTCAACCCATCGCCGACGCAATTAAACTCTTCATCAAAGAACCCCTACGACCCGCCAC
ATCCTCAATCTCAATATTCATTCTAGCCCCCATCCTAGCACTAACCCTAGCCTTAACTAT
ATGAATCCCCCTACCCATACCCTATCCCCTCATCAATATAAACTTAGGAGTCCTCTTCAT
ATTAGCCATATCAAGCCTAGCCGTATACTCAATCCTCTGATCAGGTTGAGCCTCCAACTC
AAAATATGCTCTCATTGGAGCCCTACGGGCAGTAGCACAAACAATCTCTTATGAAGTAAC
ACTAGCAATTATTTTACTATCAGTCCTACTAATAAATGGGTCCTTTACCCTTTCTACACT
AATCATTACACAAGAACAAGTATGATTAATCTTCCCAGCATGACCCCTAGCAATAATATG
ATTTATCTCAACACTAGCAGAAACAAACCGAGCACCATTTGACCTCACCGAAGGAGAATC
TGAACTAGTATCAGGCTTTAACGTAGAATATGCTGCCGGACCATTCGCCCTATTCTTTAT
AGCAGAATATGCGAATATTATCATAATAAACATCTTCACAACAACCCTCTTCTTAGGAGC
ATTTCACAACCCATACATACCAGAACTTTACACAATCAACTTCACCATCAAATCGCTACT
ACTCACAATTACCTTCCTATGAATCCGAGCATCCTACCCCCGATTCCGTTACGACCAACT
AATACACTTACTATGAAAAAATTTTCTACCCCTAACACTAGCCCTATGCATATGACACGT
ATCGCTACCTATTCTCCTATCAAGCATCCCCCCACAAACATAAGAAATATGTCTGACAAA
AGAGTTACTTTGATAGAGTAAATAATAGAGGTTTAAATCCTCTTATTTCTAGAACTATAG
GAATTGAACCTACTCCTAAGAACCCAAAACTCTTCGTGCTCCCAATTACACCAAATTCTA
ATAGTAAGGTCAGCTAATTAAGCTATCGGGCCCATACCCCGAAAATGTTGGTTCATATCC
TTCCCGTACTAATAAATCCAATTATCCTCATTATTATTCTAATAACCGTTATACTTGGAA
CCATTATCGTTATGATTAGCACCCACTGATTGCTCATCTGAATTGGATTTGAAATAAATA
TACTTGCTATTATTCCCATTATAATAAAAAAGCACAACCCACGAGCCACAGAAGCATCAA
CCAAATATTTCCTAACTCAATCAACAGCCTCAATACTACTAATAATAGCCATTATCATTA
ACTTAATATTCTCAGGCCAATGAACCGTAATAAAACTATTTAATCCAATAGCCTCCATAC
TCATAACAATAGCCCTCGCTATAAAACTAGGTATAGCCCCATTCCACTTCTGAGTCCCAG
AAGTAACACAAGGCATTCCCCTATCCTCAGGCCTAATCTTACTCACATGACAAAAACTAG
CACCCATGTCAGTACTTTACCAAATCCTTCCATCCATCAACCTAGACCTGATCCTAACCC
TATCAATTCTATCTATTACAATCGGAGGCTGAGGAGGACTGAACCAAACCCAACTACGAA
AAATTATAGCCTATTCATCAATTGCCCACATAGGCTGAATAACAGCAGTTTTACTATATA
ATCCCACCATAACACTACTAAACCTAATTATTTATATCATTATAACCTCTACCATATTTA
CACTATTTATAGCCAACTCAACCACAACCACCCTATCATTATCACACACATGAAATAAAG
CACCCATCATAACAATTCTAGTCCTCATTACCCTCCTATCAATAGGAGGACTTCCCCCAC
TATCAGGATTTATACCAAAATGAATAATTATCCAAGAAATAACAAAAAATGACAGCATTA
TCTTACCCACCCTCATAGCAATTACAGCACTACTAAACCTATATTTTTATATACGACTTA
CATACTCCACTGCACTCACGATATTTCCCTCCACAAACAACATAAAAATGAAATGACAAT
TCCCAACCACAAAACGAATAACCCTCCTACCAACAATAACTGTACTATCCACCATACTAC
TACCACTAACACCAATCCTCTCAATTCTAGAATAGGAATTTAGGTTAAACAGACCAAGAG
CCTTCAAAGCCCTAAGCAAGTATAATTTACTTAATTCCTGATAAGGACTGCAAGACTACA
TCTTACATCAATTGAATGCAAATCAACCACTTTAATTAAGCTAAATCCTCACTAGATTGG
TGGGCTCCACCCCCACGAAACTTTAGTTAACAGCTAAACACCCTAAACAACTGGCTTCAA
TCTACTTCTCCCGCCGCGAGAAAAAAAAGGCGGGAGAAGCCCCGGCAGAGTTTGAAGCTG
CTTCTTTGAATTTGCAATTCAATATGTTAATTCACTACAGGACCTGGTAAAAAGAGGAAT
TAAACCTCTGTTCTTAGATTTACAGTCTATTGCTTTACTCAGCCATTTTACCCATGTTCA
TCAACCGCTGATTATTTTCAACCAACCACAAAGATATCGGCACCCTTTACCTTCTATTTG
GTGCCTGAGCTGGTATAGTAGGAACCGCCTTAAGCCTACTAATTCGCGCCGAACTAGGCC
AACCCGGAACTCTACTCGGAGATGACCAAATCTACAACGTAATTGTAACCGCACATGCAT
TTGTAATAATTTTCTTTATAGTAATGCCTATTATAATCGGTGGATTCGGCAACTGACTAG
TTCCTCTGATAATTGGAGCCCCTGATATAGCATTTCCTCGGATAAATAACATAAGCTTTT
GACTTCTTCCCCCATCTTTCCTGTTACTCCTAGCATCCTCTATGGTTGAGGCCGGAGCAG
GAACAGGTTGAACCGTATACCCTCCTCTAGCAGGCAACCTAGCCCATGCAGGAGCCTCAG
TAGATCTAACTATTTTCTCCCTACATCTGGCAGGTGTCTCTTCAATTCTAGGAGCCATTA
ATTTTATTACAACTATTATTAATATAAAACCCCCTGCGATGTCACAGTATCAAACCCCCT
TGTTTGTATGATCTGTACTAATTACTGCCGTACTTCTCCTTCTCTCACTTCCTGTATTAG
CAGCTGGTATCACAATACTACTAACGGACCGAAACCTGAATACAACCTTTTTTGACCCAG
CAGGAGGAGGAGACCCTATCCTATATCAACACCTATTCTGATTCTTTGGGCACCCTGAAG
TATATATTCTTATTTTACCTGGGTTTGGGATAATCTCCCATATTGTGACCTACTATTCAG
GAAAAAAAGAACCATTCGGATATATAGGAATAGTATGAGCCATAATATCAATTGGGTTCC
TAGGATTCATTGTATGAGCCCACCATATATTCACAGTCGGAATAGACGTCGATACACGGG
CTTACTTCACGTCAGCTACTATAATTATCGCCATCCCAACAGGAGTAAAAGTATTCAGTT
GACTAGCAACGCTTCATGGGGGTAATATCAAATGATCTCCTGCCATAATATGAGCCCTAG
GTTTCATCTTTCTTTTCACAGTCGGAGGCTTAACTGGAATTGTTCTAGCCAACTCCTCCC
TTGACATTGTCCTCCATGACACATATTATGTAGTAGCACATTTCCACTACGTATTATCAA
TAGGAGCTGTATTTGCTATTATAGGAGGATTTGTACATTGATTTCCCCTATTCTCAGGCT
ATACTCTCAATGATACATGAGCCAAAATCCACTTTGCAATTATATTTGTAGGTGTTAACA
TGACTTTCTTTCCACAACATTTCCTAGGACTATCCGGTATACCACGACGATACTCTGATT
ATCCAGACGCATATACAATATGAAATACTATCTCATCTATAGGCTCATTTATCTCACTAA
CAGCAGTAATACTAATAATCTTCATCATCTGAGAAGCATTTGCATCTAAACGAGAAGTCC
TAACTGTAGACCTAACCACAACAAACCTAGAATGACTAAACGGATGTCCTCCACCATACC
ACACATTTGAAGAACCCACATATGTTAACCTAAAATAAGAAAGGAAGGAATCGAACCTCC
TATTATTGGTTTCAAGCCAACACCATAGCCACTATGACTCTCTCAATAAACGAGATGTTA
GTAAAACATTACATAACCTTGTCAAGATTAAATTACAGGTGAAAATCCCGTACATCTCAT
ATGGCATATCCCATACAACTAGGCTTTCAAGACGCAACATCACCTATCATGGAAGAACTA
CTACACTTTCACGACCACACATTAATAATCGTTTTCCTAATCAGCTCTCTAGTACTTTAT
ATTATTTCACTAATACTAACAACAAAATTAACCCATACCAGTACCATAGACGCGCAAGAA
GTAGAAACAATCTGAACCATTCTACCAGCCATTATCTTAATTATGATTGCTCTTCCATCC
TTGCGAATCCTATACATAATAGATGAAATCAACAACCCATCTCTCACAGTAAAGACCATA
GGGCATCAATGATACTGAAGCTATGAATATACAGATTATGAAGACCTAAGCTTCGATTCC
TATATAATCCCAACATCAGAACTAAAACCAGGAGAACTGCGTTTACTAGAAGTAGACAAC
CGAGTTGTATTACCCATGGAAATAACAGTCCGAATACTAATCTCTTCCGAAGATGTCCTA
CACTCATGAGCAGTCCCTTCTCTAGGACTAAAAACAGACGCAATTCCAGGTCGTTTAAAT
CAAACAACCCTTATGTCAACTCGTCCAGGCCTATTCTACGGTCAATGCTCAGAAATTTGC
GGATCAAATCACAGTTTTATGCCAATTGTTCTTGAACTAGTCCCATTAAAATACTTTGAA
AAATGATCCGCATCAATACTATAAAATCATCAAGAAGCTATCCCAGCGTTAACCTTTTAA
GTTAAAGACTGAGAATATTATATTCTCCTTGATGATATGCCACAACTAGACACATCAACG
TGACTTACAATAATTCTATCAATATTTTTAGTCCTCTTCATTATTTTTCAACTAAAAATC
TCAAAACACAACTTCTACCACAACCCAGAATTAATAACAACAAAAACACCGAAACAAAAT
ACTCCTTGAGAAACAAAATGAACGAAAATCTATTTGCCTCTTTCATTACCCCTATAATAT
TTGGCCTCCCCCTCGTTACCCTCATTGTTTTATTCCCTAGCCTATTATTTCCCACATCAA
ACCGACTAGTCAACAACCGCCTCATCTCCCTCCAACAGTGAATACTTCAATTAGTATCAA
AACAAATAATGAGCATTCATAATACCAAAGGACAGACATGAGCATTAATGCTAATGTCCC
TAATTTTATTTATTGGATCTACAAACCTACTAGGTCTCCTACCCCACTCATTTACACCAA
CTACACAACTATCAATAAACCTAGGCATGGCCATTCCTTTATGAGCAGGAGCTGTAATTA
CAGGCTTCCGCAACAAAACTAAAGCTTCACTCGCCCATTTCCTACCACAAGGGACACCCA
CCCCACTGATCCCAATACTAGTAATTATTGAAACCATCAGCCTATTTATTCAACCAGTAG
CCCTTGCCGTACGATTAACAGCTAATATCACGGCAGGACACTTACTAATTCACCTAATTG
GAGGAGCCACCCTTGCACTAATAAGCATTAATACCACAACAGCACTCATCACATTCATTA
TCCTAATTTTACTAACAGTTCTCGAATTCGCAGTGGCTATAATTCAAGCCTATGTATTTA
CCCTTCTAGTTAGCTTATACCTGCATGATAACACATAATGACACACCAAACCCACGCTTA
TCACATAGTAAATCCAAGCCCCTGACCTCTCACAGGAGCACTATCTGCCCTCCTAATAAC
ATCTGGTCTCATCATATGATTTCACTTCAACTCAACAGCTCTACTAACTCTGGGCCTAAC
AACAAATATACTTACAATATACCAGTGATGACGAGATGTGATTCGAGAAAGCACCTTCCA
AGGCCACCATACTCCGGCTGTCCAAAAGGGCCTTCGTTACGGAATGATTCTTTTCATTAT
CTCCGAAGTTCTATTCTTTACTGGATTTTTCTGAGCCTTCTACCACTCAAGCCTTGCCCC
CACACCCGAACTAGGCGGCTGCTGACCTCCAACAGGCATTCACCCACTTAATCCCTTAGA
AGTCCCACTACTCAACACCTCTGTCCTTCTAGCCTCAGGAGTATCCATTACTTGAGCTCA
CCATAGCCTCATAGAAGGGAACCGTTACCACATGTTACAAGCCCTATTCATTACCATCGC
ACTAGGCGTGTACTTTACACTGTTACAGGCATCAGAGTATTATGAAGCACCCTTTACAAT
CTCAGACGGAGTTTACGGTTCAACTTTCTTCGTAGCTACAGGATTTCACGGCCTCCATGT
CATCATCGGATCCACCTTCCTAATTGTCTGCTTCTTCCGCCAATTAAAATTTCATTTCAC
CTCTAGTCACCATTTCGGTTTCGAAGCCGCTGCCTGATACTGACACTTCGTAGATGTAGT
ATGACTTTTCCTCTATGTATCCATCTACTGATGAGGCTCATGTCCTTTTAGTATTAATTA
GTACAACTGACTTCCAATCAGTTAGTTTCGGTCTAATCCGAAAAAGAACAATAAACCTTA
TAATTACTCTCCTAACTAACTTCACGCTAGCTACATTACTCGTAACCATCGCATTCTGAC
TTCCCCAACTGAACGTGTATTCAGAAAAAACAAGCCCATACGAATGTGGATTTGACCCCA
TAGGGTCTGCTCGCCTCCCCTTCTCTATAAAATTCTTCCTAGTAGCCATCACATTCCTCC
TTTTTGATCTAGAAATTGCACTACTCCTACCACTACCATGAGCCTCACAAACAACTAATC
TAAACACAATGCTCACCATAGCTCTTCTCCTAATCTTCCTACTAGCCGTAAGCCTGGCCT
ACGAATGAACTCAAAAAGGACTCGAATGAACCGAATATGGTATTTAGTTTAAAACAAAAT
AAATGATTTCGACTCATTAGATTATGATTAAGCTCATAACTACCAAATGTCCCTCGTATA
CATAAACATTATAATGGCATTCACAGTATCCCTCACAGGACTACTAATATACCGATCCCA
CCTAATATCTTCCCTCCTATGCCTAGAAGGAATAATACTATCCCTATTTATTTTAGCCAC
CCTAATAATCCTAAACTCACATTTTACCTTAGCCAGTATAATGCCCATTATTCTACTAGT
TTTCGCAGCTTGCGAGGCAGCACTAGGCCTGTCCCTACTGGTAATGGTGTCAAATACATA
TGGCACCGACTATGTACAAAACCTTAACCTTCTACAATGCTAAAATACATTATCCCCACA
ATAATACTTATACCCCTAACCTGACTATCAAAAAATAGCATAATCTGAATCAACACCACA
CTTCACAGCTTGCTAATCAGCCTCACAAGCCTTCTCCTCCTAAATCAATTCGGTGATAAT
AGCCTCAACTTCTCATTAACTTTTTTCTCCGACTCCTTATCTACACCATTACTAATTCTA
ACCATATGACTTCTACCCCTAATACTCATAGCTAGCCAACATCATCTATCAAAAGAAAAT
CTAGCCCGAAAAAAACTCTTCATCTCAATGCTAATTCTACTACAACTATTTCTGATTATA
ACATTCACTGCCACAGAACTAATCTTTTTCTATATCATGTTTGAAGCAACACTAGTCCCC
ACACTTATCATTATTACTCGATGAGGAAATCAAACAGAACGCCTAAACGCCGGTCTCTAT
TTCTTGTTTTACACACTAGCAGGATCCCTGCCCCTATTAGTCGCACTGATTTATATTCAA
AACACAATAGGATCACTAAATTTCCTTATTCTCCAGTACTGAGTTCAACCAATACCTAAC
TCATGATCCAACACTTTCATATGACTAGCATGCATAATAGCTTTCATAGTAAAGATACCA
CTATATGGACTCCACCTCTGACTTCCCAAAGCCCATGTAGAAGCTCCAATTGCGGGCTCC
ATGGTCCTTGCAGCAATCCTACTTAAACTAGGAGGATATGGCATGATACGGATTACATTA
CTTCTGAATCCAATCACCGACTTTATAGCATACCCATTCATTATATTATCATTATGAGGC
ATAATCATAACCAGCTCAATTTGCCTTCGCCAAACGGACCTAAAGTCACTCATTGCATAT
TCTTCCGTTAGCCACATAGCACTTGTCATTGTTGCCATTCTCATTCAAACACCCTGAAGC
TACATAGGAGCCACCGCCCTAATAATTGCTCATGGTCTCACATCTTCCATGCTTTTCTGC
CTAGCAAACTCCAACTATGAACGAGTTCACAGCCGAACAATAATCCTAGCCCGCGGCCTA
CAAACACTCCTTCCACTAATGGCTGCCTGATGACTCCTAGCAAGTCTAACTAATCTAGCT
CTACCCCCATCAATCAACCTAATCGGAGAACTATTTGTAGTAATATCAACCTTTTCATGA
TCTAACATCACAATCATTCTAATAGGACTTAATATGGTAATTACTGCTCTATATTCCCTC
TACATACTAATCACAACACAACGAGGTAAACATACTCACCACATCAATAATATTTTACCC
TCCTTCACACGAGAAAATGCACTTATATCACTGCATATACTACCACTCCTACTTCTATCC
CTAAACCCGAAAATTATCCTAGGCCCCCTATACTGTAAATATAGTTTAAGAAAACATTAG
ATTGTGGATCTAATAATAGAAGACTATCACCTTCTTATTTACCGAAAAAGTATGCAAGAA
CTGCTAATTCTATGCCCCCATGTCTAATAACATGGCTTTTTCAAACTTTTAAAGGATAGT
AGTTATCCATTGGTCTTAGGAACCAAAAAATTGGTGCAACTCCAAATAAAAGTAATAAAC
CTATTTTCCTCCCTCACACTAGTCACCCTAATTCTACTAACCATACCCATCGCAGCAATC
AATTTTAACACCCATAAATTCACCAATTATCCACTCTATGTAAAAACAACCATTTCATGC
GCTTTCATCACTAGCATAATCCCCACAATAATATTCATCCACACAGGACAAGAAATAATT
ATCTCAAACTGACACTGACTAACCATCCAAACCCTCAAACTATCACTCAGCTTCAAAATA
GACTTCTTCTCAATAATATTCGTTCCAGTAGCACTATTCGTTACATGATCTATTATAGAA
TTCTCAATATGATACATGCACTCAGACCCCAACATTAACCAGTTTTTCAAGTACTTACTC
CTATTTCTCATTACAATACTTATTCTTGTCACTGCAAACAACCTCTTTCAACTTTTCATT
GGCTGAGAAGGAGTTGGAATTATATCATTTCTACTGATCGGATGATGATATGGACGGACA
GACGCCAACACAGCAGCCTTACAAGCAATCCTATATAACCGCATTGGTGACATCGGATTT
ATTCTAGCCATAGCATGATTTCTAATTAACCTCAACACCTGAGATCTCCAACAAATCTTT
ATACTAAATCCAAACGACTCAAACCTACCCCTAATAGGACTAATTCTAGCTGCAACCGGA
AAATCCGCACAATTTGGCCTACATCCATGACTACCCTCTGCAATAGAGGGCCCAACACCC
GTCTCAGCACTACTCCACTCAAGCACAATAGTAGTAGCAGGCATCTTCCTACTAATCCGC
TTTTATCCACTAACAGAAAACAATAAATTTGCCCAATCAATCATATTATGTCTAGGGGCT
ATAACCACATTATTCACAGCAATATGCGCCCTCACCCAAAATGATATCAAAAAAATTATC
GCTTTCTCTACATCCAGCCAACTCGGCCTCATAATAGTAACAATCGGAATTAATCAACCC
CACCTAGCATTCCTTCACATCTGCACCCATGCCTTCTTCAAAGCCATATTATTTATATGC
TCTGGCTCCATTATCCACAGCCTAAACGACGAGCAAGACATCCGAAAAATAGGAGGCCTA
TTTAAAGCAATGCCATTTACCACAACAGCCCTCATTATTGGCAGCCTTGCACTAACAGGA
ATACCCTTTCTCACCGGATTCTACTCCAAAGACCTGATTATTGAATCCGCTAATACGTCT
TATACCAACGCCTGAGCCCTTTTAATAACATTAGTCGCCACCTCCTTCACAGCCATCTAC
AGCACTCGCATTATCTTTTTTGCACTCCTAGGACAACCCCGATTTCCAACCCTCATTAAT
ATCAATGAAAATAACCCGTTCCTAATTAATTCAATCAAACGCTTACTAATTGGAAGCCTA
TTTGCAGGGTTCATTATCTCTAATAACATCCCTCCAATAACAATCCCCCAAATAACCATG
CCCCACTATCTAAAAATAACTGCCTTAACAGTCACAATCCTAGGCTTTATTCTAGCACTA
GAAATCAGCAACACAACCCACTACCTAAAATTTAATTATCCATCAAACACATTCAAATTC
TCTAACCTATTAGGATATTATCCTACAATTATACACCGCCTGACCCCCTATATAAACCTA
ACAATAAGCCAAAAATCAGCATCCTCTCTCCTAGATCTAATCTGACTAGAAACTATTCTA
CCAAAAACCATTTCACTAGCCCAAATAAAAATATCCACCACAATCACAAGCCAAAAGGGC
CTAATTAAACTATATTTCCTCTCCTTCCTAATCACGATCCTCATTAGTACAACCTTACTT
AATTTCCACGAGTAATCTCCATAATCACTACAACACCAATCAATAAAGACCAACCAGTAA
CAATAACCAATCAAGTACCATAACTGTATAAAGCAGCAATTCCCATAGCCTCCTCGCTAA
AAAACCCAGAATCCCCCGTATCATAAATAACCCAATCCCCCATACCATTAAACTTAAATA
CAATTTCCACCTCCTTATCTTTCAACACATAATAAACCATAAGAAATTCCATTAATAAAC
CAGTAATAAACGTCCCTAAAACAACCTTATTAGAAACTCAAACCTCAGGATACTGTTCAG
TAGCTATAGCTGTCGTATAACCAAAAACTACCATCATACCCCCTAAATAAATTAAGAAAA
CTATTAAACCTAAAAAAGACCCACCAAAATTCAACACAATACCACACCCAACCCCACCAC
TTACAATTAACCCCAACCCCCCATAAATAGGTGAAGGTTTTGAAGAAAACCCCACAAAAC
CTATCACAAAAATAACACTTAAGATAAACACAATGTATGTCATCATCATTCTCACATGGA
ATCTAACCATGACCAATGATATGAAAAACCATCGTTGTCATTCAACTATAAGAACACTAA
TGATCAACATCCGAAAAACCCACCCACTAATAAAAATTGTAAACAACGCATTCATTGATC
TCCCAGCTCCATCAAATATTTCATCATGATGAAACTTTGGCTCTCTCCTAGGCATTTGCT
TAATTTTACAGATTCTAACAGGCCTATTCCTAGCAATACACTATACACCTGACACAACAA
CAGCATTCTCCTCTGTAACCCACATTTGCCGAGACGTAAACTATGGCTGAATTATCCGAT
ATATACACGCAAACGGGGCATCAATATTTTTTATCTGCCTATTTATGCATGTAGGACGAG
GCCTATACTATGGATCATATACCTTCCTAGAAACATGAAACATCGGAGTAATCCTCCTAT
TTGCGACAATAGCCACAGCATTCATAGGCTATGTTTTACCATGAGGACAAATATCATTCT
GAGGAGCAACAGTTATTACCAACCTCCTTTCAGCAATTCCATATATTGGCACAAACCTAG
TCGAATGAATCTGGGGAGGATTCTCAGTAGACAAAGCTACCCTCACCCGATTTTTCGCCT
TTCACTTTATTTTCCCATTCATCATCGCAGCCCTCGCCATAGTTCACCTACTCTTCCTCC
ACGAAACAGGATCCAACAACCCCACAGGAATTCCATCGGACACAGATAAAATTCCCTTCC
ACCCTTATTACACCATTAAAGACATCCTAGGTGCTATCCTACTAATCCTCATCCTCATGC
TACTAGTACTATTCACGCCTGACTTACTCGGAGACCCAGACAACTACACCCCAGCAAACC
CACTTAACACTCCCCCTCACATCAAACCTGAATGATACTTCCTATTTGCGTACGCAATCT
TACGATCAATCCCTAATAAACTAGGAGGAGTCCTCGCCCTAATCCTCTCAATCCTAGTCC
TAGTAATTATACCCCTCCTCCATACATCAAAGCAACGGAGCATAATATTCCGACCAATCA
GTCAATGTATATTCTGAATCCTAGTAGCCGACCTATTAACACTCACATGAATTGGAGGCC
AGCCAGTTGAACACCCCTACATCATTATTGGACAACTAGCATCTATTATATATTTCCTTA
TCATTCTAGTCATAATACCAGTAGCTAGCATCATCGAAAACAACCTCCTAAAATGAAGAC
AAGTCTTTGTAGTACAATCAATATACTGGTCTTGTAAACCAGAGAAGGAGAACAACCAAC
CTCCCTAAGACTCAAGGAAGAAGCTATAGCCCCACTATCAACACCCAAAGCTGAAGTTCT
ACTTAAACTATTCCCTGAATCATTATCAACGATACTTATCAATATATTTCCAAAAATATA
AAGAGCCTCTCCAGTATTAAACTTGCTAAAACTCCCAAACATACAACACGGACTTCCCAC
TCCACAAGCCCACATAACAACCCATACAAGAAAAGCACAACCACCCACCCACGGACATGA
GCGTTCATAAACCCAACATATCTTATGTCTGTCTTAAACATGCAAACGAGTACATAGTAT
TAATGTAATATAGACATTATATGTATAAAGTACATTAAATGATTTACCTCATGCATATAA
GCACGTACATAGTATTAATGTAATATAGACATTATATGTATAAAGTACATTAAATGATTT
ACCCCATGCATATAAGCACGTACATAGTATTAATGTAATATAGACATTATATGTATAAAG
TACATTAAATGATTTACCTCATGCATATAAGCACGTACATAGTATTAATGTAATATAGAC
ATTATATGTATAAAGTACATTAAATGATTTACCCCATGCATATAAGCATGTACATTTGTT
TCACTGAAGCATGTAGGGTATTAAACTGCTTGACCGTACATAGTACATGAAGTCAAATCC
ATTCTAGTCAACATGCGTATCCTGTCCATTAGATCACGAGCTTGTTCACCATGCCGCGTG
AAACCAACAACCCGCTCAGCAAGGATCCCTCTTCTCGCTCCGGGCCCATTAACTGTGGGG
GTAACTATTTAATGAACTTTAACAGGCATCTGGTTCTTTCTTCAGGGCCATCTCATCTAA
AATCGCCCACTCTTTCCCCTTAAATAAGACATCTCGATGGACTAATGACTAATCAGCCCA
TGCCTAACATAACTGTGGTGTCATGCATTTGGTATTTTTTAATTTTTGGGGATGCTTGGA
CTCAGCTATGGCCGTCTGAGGCCCCGACCCGGAGCATGAATTGTAGCTGGACTTAACTGC
ATCTTGAGCATCCTCATAATGGTAAGCATGGGCATAATATAATTAATGGTCACAGGACAT
ACCTGCTGTATCGTGCATTTATATATTCTTTTTCCCCCCTTCCCCTTAAATATTTATCAC
CATTTTTAACACGCTTCCCCCTAGATATTAATATAAATTTATCCCGCCCTCAATACTCAA
ATTCATACTCCAACCGAAGTAAATATATAGGCACCTGGGTCACATACATAACGCATA
>1840-C1_Consensus
GTTAATGTAGCTTAAACTTAAAGCAAGGCACTGAAAATGCCTAGATGAGTCTACTGACTC
CATGAACATATAGGTTTGGTCCCAGCCTTCCTGTTAACTTTCAATAGACTTATACATGCA
AGCATCCACGCCCCGGTGAGTAACGCCCTTCGAATCACACAGGACTAAAAGGAGCAGGTA
TCAAGCACACACTCTTGTAGCTCACAACGCCTTGCTTAACCACACCCCCACGGGAGACAG
CAGTAACAAAAATTAAGCCATAAACGAAAGTTTGACTAAGCCATATTGACCAGGGTTGGT
AAATCTCGTGCCAGCCACCGCGGTCATACGATTGACCCAAGCTAACAGGAGTACGGCGTA
AAGCGTGTTAAAGCATCATACTAAATAGAGTTAAATTTTAATTAAACTGTAAAAAGCCAT
AATTATAACAAAAATAAATGACGAAAGTAACCCTACAATAGCTGATACACCATAGCTAAG
ACCCAAACTGGGATTAGATACCCCACTATGCTTAGCCCTAAACACAAATAATTATAAAAA
CAAAATTATTCGCCAGAGTACTACCGGCAACAGCCCGAAACTCAAAGGACTTGGCGGTGC
TTTATACCCTTCTAGAGGAGCCTGTTCTATAATCGATAAACCCCGATAAACCTCACCAAT
CCTTGCTAATACAGTCTATATACCGCCATCTTCAGCAAACCCTAAAAAAGGGACAAAAGT
AAGCTCAATAATAACACATAAAGACGTTAGGTCAAGGTGTAACCTATGGAGTGGGAAGAA
ATGGGCTACATTTTCTACCCAAGAAAATTTAATACGAAAGCCATTATGAAATTAATAGCC
AAAGGAGGATTTAGCAGTAAACTAAGAATAGAGTGCTTAGTTGAATCAGGCCATGAAGCA
CGCACACACCGCCCGTCACCCTCCTCAAGTAAATATGATATACTTAAACCTATTTACATA
TATCAACCACACGAGAGGAGACAAGTCGTAACAAGGTAAGCATACTGGAAAGTGTGCTTG
GATAAACCAAGATATAGCTTAATTAAAGCATCTAGTTTACACCTAGAAGATTTCACACAT
TATGAGTATCTTGAACTATACCTAGCCCAAAATCTCCCACTCTCCAGTTTAAATAACTAA
ATTAATTAAAATAAAACATTTACCCTAATTAAAGTATAGGAGATAGAAATTCTAAACACG
GCGCTATAGAGAAAGTACCGCAAGGGAATGATGAAAGAAAAAAATCATAGTACAAAAAAG
CAAAGATTAACCCTTGTACCTTTTGCATAATGAATTAACGAGCAAAAAACTTAACAAAAC
GAATTTTAGCTAAGTAACCCGAAACCAGACGAGCTACTTATAGACAGTTTATTAGAACCA
ACTCATCTATGTGGCAAAATAGTGAGAAGATCCATAAGTAGAGGTGACATGCCTAACGAG
CCTGGTGATAGCTGGTTGTCCAGAAAATGAATTTTAGTTCAGCTTTAAAGATACCAAAAA
TACAAATAAATCCCACTGTATCTTTAAAAGTTAGTCTAAAAAGGTACAGCCTTTTAGAAA
TGGGTACAACCTTCACTAGAGAGTAAGATCTAAAAATACCATAGTAGGCCTAAAAGCAGC
CATCAATTAAGAAAGCGTTAAAGCTCAACAACAATAGTATTATTAATCCCAGCAATAACA
TTAGCCAACTCCTAGATTTAATACTGGACTATTCTATTACTAAATAGAAGCAATAATGTT
AATATGAGTAACAAGAAATATTTTCTCCTCGCACAAGTTTAAGTCAGTAACTGATAATAC
CCTGACCGTTAACAGTAAATAAAAATAACCCAACAATAAATGATTTATTACTTATACTGT
TAACCCAACACAGGAGTGCACCCAGGAAAGATTCAAAGAAGTAAAAGGAACTCGGCAAAC
ACTAAACCCCGCCTGTTTACCAAAAACATCACCTCCAGCATCCCTAGTATTGGAGGCACT
GCCTGCCCAGTGACTAAACGTTAAACGGCCGCGGTATTCTGACCGTGCAAAGGTAGCATA
ATCATTTGTTCTCTAAATAAGGACTTGTATGAATGGCCACACGAGGGTTTTACTGTCTCT
TACTTCCAATCAGTGAAATTGACCTCCCCGTGAAGAGGCGGGGATAAATCAACAAGACGA
GAAGACCCTATGGAGCTTTAACTAAGTAACTCAAGGAAAATAAATTCAACCACCAAGGGA
TAACAACACTCCTTATGAGTTAACAGTTTCGGTTGGGGTGACCTCGGAGAACAGAAAATC
CTCCGAGCGATTTTAAAGACTAGACTAACAAGTCAAACCAAACCATCGCTTATTGATCCA
AAAACTTGATCAACGGAACAAGTTACCCTAGGGATAACAGCGCAATCCTATTCAAGAGTC
CATATCGACAATAGGGTTTACGACCTCGATGTTGGATCAGGACACCCCGATGGTGCAACC
GCTATCAAAGGTTCGTTTGTTCAACGATTAAAGTCCTACGTGATCTGAGTTCAGACCGGA
GTAATCCAGGTCGGTTTCTATCTGTTATGTATTTCTCCCAGTACGAAAGGACAAGAGAAA
TAAGGCCAACTTTAACAAAGCGCCTTAAACCAATTAATGACTTTATCTTAATTAATTTGA
CAACAAAACCTGCCCTAGAAAAGGGCCCAGTTAAGGTGGCAGAGCCCGGTAATTGCGTAA
AACTTAAACCTTTATACTCAGAGATTCAAATCCTCTCCTTAACAAAATGTTTATAATCAA
CGTTCTAACACTCATCATTCCTATTCTCCTAGCTGTAGCTTTTCTTACACTAGTTGAACG
AAAAGTTCTAGGTTATATACAATTTCGAAAAGGCCCAAACGTTGTAGGGCCATATGGCTT
ACTTCAACCCATCGCCGACGCAATTAAACTCTTCATCAAAGAACCCCTACGACCCGCCAC
ATCCTCAATCTCAATATTCATTCTAGCCCCCATCCTAGCACTAACCCTAGCCTTAACTAT
ATGAATCCCCCTACCCATACCCTATCCCCTCATCAATATAAACTTAGGAGTCCTCTTCAT
ATTAGCCATATCAAGCCTAGCCGTATACTCAATCCTCTGATCAGGTTGAGCCTCCAACTC
AAAATATGCTCTCATTGGAGCCCTACGGGCAGTAGCACAAACAATCTCTTATGAAGTAAC
ACTAGCAATTATTTTACTATCAGTCCTACTAATAAATGGGTCCTTTACCCTTTCTACACT
AATCATTACACAAGAACAAGTATGATTAATCTTCCCAGCATGACCCCTAGCAATAATATG
ATTTATCTCAACACTAGCAGAAACAAACCGAGCACCATTTGACCTCACCGAAGGAGAATC
TGAACTAGTATCAGGCTTTAACGTAGAATATGCTGCCGGACCATTCGCCCTATTCTTTAT
AGCAGAATATGCGAATATTATCATAATAAACATCTTCACAACAACCCTCTTCTTAGGAGC
ATTTCACAACCCATACATACCAGAACTTTACACAATCAACTTCACCATCAAATCGCTACT
ACTCACAATTACCTTCCTATGAATCCGAGCATCCTACCCCCGATTCCGTTACGACCAACT
AATACACTTACTATGAAAAAATTTTCTACCCCTAACACTAGCCCTATGCATATGACACGT
ATCGCTACCTATTCTCCTATCAAGCATCCCCCCACAAACATAAGAAATATGTCTGACAAA
AGAGTTACTTTGATAGAGTAAATAATAGAGGTTTAAATCCTCTTATTTCTAGAACTATAG
GAATTGAACCTACTCCTAAGAACCCAAAACTCTTCGTGCTCCCAATTACACCAAATTCTA
ATAGTAAGGTCAGCTAATTAAGCTATCGGGCCCATACCCCGAAAATGTTGGTTCATATCC
TTCCCGTACTAATAAATCCAATTATCCTCATTATTATTCTAATAACCGTTATACTTGGAA
CCATTATCGTTATGATTAGCACCCACTGATTGCTCATCTGAATTGGATTTGAAATAAATA
TACTTGCTATTATTCCCATTATAATAAAAAAGCACAACCCACGAGCCACAGAAGCATCAA
CCAAATATTTCCTAACTCAATCAACAGCCTCAATACTACTAATAATAGCCATTATCATTA
ACTTAATATTCTCAGGCCAATGAACCGTAATAAAACTATTTAATCCAATAGCCTCCATAC
TCATAACAATAGCCCTCGCTATAAAACTAGGTATAGCCCCATTCCACTTCTGAGTCCCAG
AAGTAACACAAGGCATTCCCCTATCCTCAGGCCTAATCTTACTCACATGACAAAAACTAG
CACCCATGTCAGTACTTTACCAAATCCTTCCATCCATCAACCTAGACCTGATCCTAACCC
TATCAATTCTATCTATTACAATCGGAGGCTGAGGAGGACTGAACCAAACCCAACTACGAA
AAATTATAGCCTATTCATCAATTGCCCACATAGGCTGAATAACAGCAGTTTTACTATATA
ATCCCACCATAACACTACTAAACCTAATTATTTATATCATTATAACCTCTACCATATTTA
CACTATTTATAGCCAACTCAACCACAACCACCCTATCATTATCACACACATGAAATAAAG
CACCCATCATAACAATTCTAGTCCTCATTACCCTCCTATCAATAGGAGGACTTCCCCCAC
TATCAGGATTTATACCAAAATGAATAATTATCCAAGAAATAACAAAAAATGACAGCATTA
TCTTACCCACCCTCATAGCAATTACAGCACTACTAAACCTATATTTTTATATACGACTTA
CATACTCCACTGCACTCACGATATTTCCCTCCACAAACAACATAAAAATGAAATGACAAT
TCCCAACCACAAAACGAATAACCCTCCTACCAACAATAACTGTACTATCCACCATACTAC
TACCACTAACACCAATCCTCTCAATTCTAGAATAGGAATTTAGGTTAAACAGACCAAGAG
CCTTCAAAGCCCTAAGCAAGTATAATTTACTTAATTCCTGATAAGGACTGCAAGACTACA
TCTTACATCAATTGAATGCAAATCAACCACTTTAATTAAGCTAAATCCTCACTAGATTGG
TGGGCTCCACCCCCACGAAACTTTAGTTAACAGCTAAACACCCTAAACAACTGGCTTCAA
TCTACTTCTCCCGCCGCGAGAAAAAAAAGGCGGGAGAAGCCCCGGCAGAGTTTGAAGCTG
CTTCTTTGAATTTGCAATTCAATATGTTAATTCACTACAGGACCTGGTAAAAAGAGGAAT
TAAACCTCTGTTCTTAGATTTACAGTCTATTGCTTTACTCAGCCATTTTACCCATGTTCA
TCAACCGCTGATTATTTTCAACCAACCACAAAGATATCGGCACCCTTTACCTTCTATTTG
GTGCCTGAGCTGGTATAGTAGGAACCGCCTTAAGCCTACTAATTCGCGCCGAACTAGGCC
AACCCGGAACTCTACTCGGAGATGACCAAATCTACAACGTAATTGTAACCGCACATGCAT
TTGTAATAATTTTCTTTATAGTAATGCCTATTATAATCGGTGGATTCGGCAACTGACTAG
TTCCTCTGATAATTGGAGCCCCTGATATAGCATTTCCTCGGATAAATAACATAAGCTTTT
GACTTCTTCCCCCATCTTTCCTGTTACTCCTAGCATCCTCTATGGTTGAGGCCGGAGCAG
GAACAGGTTGAACCGTATACCCTCCTCTAGCAGGCAACCTAGCCCATGCAGGAGCCTCAG
TAGATCTAACTATTTTCTCCCTACATCTGGCAGGTGTCTCTTCAATTCTAGGAGCCATTA
ATTTTATTACAACTATTATTAATATAAAACCCCCTGCGATGTCACAGTATCAAACCCCCT
TGTTTGTATGATCTGTACTAATTACTGCCGTACTTCTCCTTCTCTCACTTCCTGTATTAG
CAGCTGGTATCACAATACTACTAACGGACCGAAACCTGAATACAACCTTTTTTGACCCAG
CAGGAGGAGGAGACCCTATCCTATATCAACACCTATTCTGATTCTTTGGGCACCCTGAAG
TATATATTCTTATTTTACCTGGGTTTGGGATAATCTCCCATATTGTGACCTACTATTCAG
GAAAAAAAGAACCATTCGGATATATAGGAATAGTATGAGCCATAATATCAATTGGGTTCC
TAGGATTCATTGTATGAGCCCACCATATATTCACAGTCGGAATAGACGTCGATACACGGG
CTTACTTCACGTCAGCTACTATAATTATCGCCATCCCAACAGGAGTAAAAGTATTCAGTT
GACTAGCAACGCTTCATGGGGGTAATATCAAATGATCTCCTGCCATAATATGAGCCCTAG
GTTTCATCTTTCTTTTCACAGTCGGAGGCTTAACTGGAATTGTTCTAGCCAACTCCTCCC
TTGACATTGTCCTCCATGACACATATTATGTAGTAGCACATTTCCACTACGTATTATCAA
TAGGAGCTGTATTTGCTATTATAGGAGGATTTGTACATTGATTTCCCCTATTCTCAGGCT
ATACTCTCAATGATACATGAGCCAAAATCCACTTTGCAATTATATTTGTAGGTGTTAACA
TGACTTTCTTTCCACAACATTTCCTAGGACTATCCGGTATACCACGACGATACTCTGATT
ATCCAGACGCATATACAATATGAAATACTATCTCATCTATAGGCTCATTTATCTCACTAA
CAGCAGTAATACTAATAATCTTCATCATCTGAGAAGCATTTGCATCTAAACGAGAAGTCC
TAACTGTAGACCTAACCACAACAAACCTAGAATGACTAAACGGATGTCCTCCACCATACC
ACACATTTGAAGAACCCACATATGTTAACCTAAAATAAGAAAGGAAGGAATCGAACCTCC
TATTATTGGTTTCAAGCCAACACCATAGCCACTATGACTCTCTCAATAAACGAGATGTTA
GTAAAACATTACATAACCTTGTCAAGATTAAATTACAGGTGAAAATCCCGTACATCTCAT
ATGGCATATCCCATACAACTAGGCTTTCAAGACGCAACATCACCTATCATGGAAGAACTA
CTACACTTTCACGACCACACATTAATAATCGTTTTCCTAATCAGCTCTCTAGTACTTTAT
ATTATTTCACTAATACTAACAACAAAATTAACCCATACCAGTACCATAGACGCGCAAGAA
GTAGAAACAATCTGAACCATTCTACCAGCCATTATCTTAATTATGATTGCTCTTCCATCC
TTGCGAATCCTATACATAATAGATGAAATCAACAACCCATCTCTCACAGTAAAGACCATA
GGGCATCAATGATACTGAAGCTATGAATATACAGATTATGAAGACCTAAGCTTCGATTCC
TATATAATCCCAACATCAGAACTAAAACCAGGAGAACTGCGTTTACTAGAAGTAGACAAC
CGAGTTGTATTACCCATGGAAATAACAGTCCGAATACTAATCTCTTCCGAAGATGTCCTA
CACTCATGAGCAGTCCCTTCTCTAGGACTAAAAACAGACGCAATTCCAGGTCGTTTAAAT
CAAACAACCCTTATGTCAACTCGTCCAGGCCTATTCTACGGTCAATGCTCAGAAATTTGC
GGATCAAATCACAGTTTTATGCCAATTGTTCTTGAACTAGTCCCATTAAAATACTTTGAA
AAATGATCCGCATCAATACTATAAAATCATCAAGAAGCTATCCCAGCGTTAACCTTTTAA
GTTAAAGACTGAGAATATTATATTCTCCTTGATGATATGCCACAACTAGACACATCAACG
TGACTTACAATAATTCTATCAATATTTTTAGTCCTCTTCATTATTTTTCAACTAAAAATC
TCAAAACACAACTTCTACCACAACCCAGAATTAATAACAACAAAAACACCGAAACAAAAT
ACTCCTTGAGAAACAAAATGAACGAAAATCTATTTGCCTCTTTCATTACCCCTATAATAT
TTGGCCTCCCCCTCGTTACCCTCATTGTTTTATTCCCTAGCCTATTATTTCCCACATCAA
ACCGACTAGTCAACAACCGCCTCATCTCCCTCCAACAGTGAATACTTCAATTAGTATCAA
AACAAATAATGAGCATTCATAATACCAAAGGACAGACATGAGCATTAATGCTAATGTCCC
TAATTTTATTTATTGGATCTACAAACCTACTAGGCCTCCTACCCCACTCATTTACACCAA
CTACACAACTATCAATAAACCTAGGCATGGCCATTCCTTTATGAGCAGGAGCTGTAATTA
CAGGCTTCCGCAACAAAACTAAAGCTTCACTCGCCCATTTCCTACCACAAGGGACACCCA
CCCCACTGATCCCAATACTAGTAATTATTGAAACCATCAGCCTATTTATTCAACCAGTAG
CCCTTGCCGTACGATTAACAGCTAATATCACGGCAGGACACTTACTAATTCACCTAATTG
GAGGAGCCACCCTTGCACTAATAAGCATTAATACCACAACAGCACTCATCACATTCATTA
TCCTAATTTTACTAACAGTTCTCGAATTCGCAGTGGCTATAATTCAAGCCTATGTATTTA
CCCTTCTAGTTAGCTTATACCTGCATGATAACACATAATGACACACCAAACCCACGCTTA
TCACATAGTAAATCCAAGCCCCTGACCTCTCACAGGAGCACTATCTGCCCTCCTAATAAC
ATCTGGTCTCATCATATGATTTCACTTCAACTCAACGGCTCTACTAACTCTGGGCCTAAC
AACAAATATACTTACAATATACCAGTGATGACGAGATGTGATTCGAGAAAGCACCTTCCA
AGGCCACCATACTCCGGCTGTCCAAAAGGGCCTTCGTTACGGAATGATTCTTTTCATTAT
CTCCGAAGTTCTATTCTTTACTGGATTTTTCTGAGCCTTCTACCACTCAAGCCTTGCCCC
CACACCCGAACTAGGCGGCTGCTGACCTCCAACAGGCATTCACCCACTTAATCCCTTAGA
AGTCCCACTACTCAACACCTCTGTCCTTCTAGCCTCAGGAGTATCCATTACTTGAGCTCA
CCATAGCCTCATAGAAGGGAACCGTTACCACATGTTACAAGCCCTATTCATTACCATCGC
ACTAGGCGTATACTTTACACTGTTACAGGCATCAGAGTATTATGAAGCACCCTTTACAAT
CTCAGACGGAGTTTACGGTTCAACTTTCTTCGTAGCTACAGGATTTCACGGCCTCCATGT
CATCATCGGATCCACCTTCCTAATTGTCTGCTTCTTCCGCCAATTAAAATTTCATTTCAC
CTCTAGTCACCATTTCGGTTTCGAAGCCGCTGCCTGATACTGACACTTCGTAGATGTAGT
ATGACTTTTCCTCTATGTATCCATCTACTGATGAGGCTCATGTCCTTTTAGTATTAATTA
GTACAACTGACTTCCAATCAGTTAGTTTCGGTCTAATCCGAAAAAGAACAATAAACCTTA
TAATTACTCTCCTAACTAACTTCACGCTAGCTACATTACTCGTAACCATCGCATTCTGAC
TTCCCCAACTGAACGTGTATTCAGAAAAAACAAGCCCATACGAATGTGGATTTGACCCCA
TAGGGTCTGCTCGCCTCCCCTTCTCTATAAAATTCTTCCTAGTAGCCATCACATTCCTCC
TTTTTGATCTAGAAATTGCACTACTCCTACCACTACCATGAGCCTCACAAACAACTAATC
TAAACACAATGCTCACCATAGCTCTTCTCCTAATCTTCCTACTAGCCGTAAGCCTGGCCT
ACGAATGAACTCAAAAAGGACTCGAATGAACCGAATATGGTATTTAGTTTAAAACAAAAT
AAATGATTTCGACTCATTAGATTATGATTAAGCTCATAACTACCAAATGTCCCTCGTATA
CATAAACATTATAATGGCATTCACAGTATCCCTCACAGGACTACTAATATACCGATCCCA
CCTAATATCTTCCCTCCTATGCCTAGAAGGAATAATACTATCCCTATTTATTTTAGCCAC
CCTAATAATCCTAAACTCACATTTTACCTTAGCCAGTATAATGCCCATTATTCTACTAGT
TTTCGCAGCTTGCGAGGCAGCACTAGGCCTGTCCCTACTGGTAATGGTGTCAAATACATA
TGGCACCGACTATGTACAAAACCTTAACCTTCTACAATGCTAAAATACATTATCCCCACA
ATAATACTTATACCCCTAACCTGACTATCAAAAAATAGCATAATCTGAATCAACACCACA
CTTCACAGCTTGCTAATCAGCCTCACAAGCCTTCTCCTCCTAAATCAATTCGGTGATAAT
AGCCTCAACTTCTCATTAACTTTTTTCTCCGACTCCTTATCTACACCATTACTAATTCTA
ACCATATGACTTCTACCCCTAATGCTCATAGCTAGCCAACATCATCTATCAAAAGAAAAT
CTAGCCCGAAAAAAACTCTTCATCTCAATGCTAATTCTACTACAACTATTTCTGATTATA
ACATTCACTGCCACAGAACTAATCTTTTTCTATATCATGTTTGAAGCAACACTAGTCCCC
ACACTTATCATTATTACTCGATGAGGAAATCAAACAGAACGCCTAAACGCCGGTCTCTAT
TTCTTGTTTTACACACTAGCAGGATCCCTGCCCCTATTAGTCGCACTGATTTATATTCAA
AACACAATAGGATCACTAAATTTCCTTATTCTCCAGTACTGAGTTCAACCAATACCTAAC
TCATGATCCAACACTTTCATATGACTAGCATGCATAATAGCTTTCATAGTAAAGATACCA
CTATATGGACTCCACCTCTGACTTCCCAAAGCCCATGTAGAAGCTCCAATTGCGGGCTCC
ATGGTCCTTGCAGCAATCCTACTTAAACTAGGAGGATATGGCATGATACGGATTACATTA
CTTCTGAATCCAATCACCGACTTTATAGCATACCCATTCATTATATTATCATTATGAGGC
ATAATCATAACCAGCTCAATTTGCCTTCGCCAAACGGACCTAAAGTCACTCATTGCATAT
TCTTCCGTTAGCCACATAGCACTTGTCATTGTTGCCATTCTCATTCAAACACCCTGAAGC
TACATAGGAGCCACCGCCCTAATAATTGCTCATGGTCTCACATCTTCCATACTTTTCTGC
CTAGCAAACTCCAACTATGAACGAGTTCACAGCCGAACAATAATCCTAGCCCGCGGCCTA
CAAACACTCCTTCCACTAATGGCTGCCTGATGACTCCTAGCAAGTCTAACTAATCTAGCT
CTACCCCCATCAATCAACCTAATCGGAGAACTATTTGTAGTAATATCAACCTTTTCATGA
TCTAACATCACAATCATTCTAATAGGACTTAATATGGTAATTACTGCTCTATATTCCCTC
TACATACTAATCACAACACAACGAGGTAAACATACTCACCACATCAATAATATTTTACCC
TCCTTCACACGAGAAAATGCACTTATATCACTGCATATACTACCACTCCTACTTCTATCC
CTAAACCCGAAAATTATCCTAGGCCCCCTATACTGTAAATATAGTTTAAGAAAACATTAG
ATTGTGGATCTAATAATAGAAGACTATCACCTTCTTATTTACCGAAAAAGTATGCAAGAA
CTGCTAATTCTATGCCCCCATGTCTAATAACATGGCTTTTTCAAACTTTTAAAGGATAGT
AGTTATCCATTGGTCTTAGGAACCAAAAAATTGGTGCAACTCCAAATAAAAGTAATAAAC
CTATTTTCCTCCCTCACACTAGTCACCCTAATCCTACTAACCATACCCATCGCAGCAATC
AATTTTAACACCCATAAATTCACCAATTATCCACTCTATGTAAAAACAACCATTTCATGC
GCTTTCATCACTAGCATAATCCCCACAATAATATTCATCCACACAGGACAAGAAATAATT
ATCTCAAACTGACACTGACTAACCATCCAAACCCTCAAACTATCACTCAGCTTCAAAATA
GACTTCTTCTCAATAATATTCGTTCCAGTAGCACTATTCGTTACATGATCTATTATAGAA
TTCTCAATATGATACATGCACTCAGACCCCAACATTAACCAGTTTTTCAAGTACTTACTC
CTATTTCTCATTACAATACTTATTCTTGTCACTGCAAACAACCTCTTTCAACTTTTCATT
GGCTGAGAAGGAGTTGGAATTATATCATTTCTACTGATCGGATGATGATATGGACGGACA
GACGCCAACACAGCAGCCTTACAAGCAATCCTATATAACCGCATTGGTGACATCGGATTT
ATTCTAGCCATAGCATGATTTCTAATTAACCTCAACACCTGAGATCTCCAACAAATCTTT
ATACTAAATCCAAACGACTCAAACCTACCCCTAATAGGACTAATTCTAGCTGCAACCGGA
AAATCCGCACAATTTGGCCTACATCCATGACTACCCTCTGCAATAGAGGGCCCAACACCC
GTCTCAGCACTACTCCACTCAAGCACAATAGTAGTAGCAGGCATCTTCCTACTAATCCGC
TTTTATCCACTAACAGAAAACAATAAATTTGCCCAATCAATCATATTATGTCTAGGGGCT
ATAACCACATTATTCACAGCAATATGCGCCCTCACCCAAAATGATATCAAAAAAATTATC
GCTTTCTCTACATCCAGCCAACTCGGCCTCATAATAGTAACAATCGGAATTAATCAACCC
CACCTAGCATTTCTTCACATCTGCACCCATGCCTTCTTCAAAGCCATATTATTTATATGC
TCTGGCTCCATTATCCACAGCCTAAACGACGAGCAAGACATCCGAAAAATAGGAGGCCTA
TTTAAAGCAATGCCATTTACCACAACAGCCCTCATTATTGGCAGCCTTGCACTAACAGGA
ATACCCTTTCTCACCGGATTCTACTCCAAAGACCTGATTATTGAATCCGCTAATACGTCT
TATACCAACGCCTGAGCCCTTTTAATAACATTAGTCGCCACCTCCTTCACAGCCATCTAC
AGCACTCGCATTATCTTTTTTGCACTCCTAGGACAACCCCGATTTCCAACCCTCATTAAT
ATCAATGAAAATAACCCGTTCCTAATTAATTCAATCAAACGCTTACTAATTGGAAGCCTA
TTTGCAGGGTTCATTATCTCTAATAACATCCCTCCAATAACAATCCCCCAAATAACCATG
CCCCACTATCTAAAAATAACTGCCTTAACAGTCACAATCCTAGGCTTTATTCTAGCACTA
GAAATCAGCAACACAACCCACTACCTAAAATTTAATTATCCATCAAACACATTCAAATTC
TCTAACCTATTAGGATATTATCCTACAATTATACACCGCCTGACCCCCTATATAAACCTA
ACAATAAGCCAAAAATCAGCATCCTCTCTCCTAGATCTAATCTGACTAGAAACTATTCTA
CCAAAAACCATTTCACTAGCCCAAATAAAAATATCCACCACAATCACAAGCCAAAAGGGC
CTAATTAAACTATATTTCCTCTCCTTCCTAATCACGATCCTCATTAGTACAACCTTACTT
AATTTCCACGAGTAATCTCCATAATCACTACAACACCAATCAATAAAGACCAACCAGTAA
CAATAACCAATCAAGTACCATAACTGTATAAAGCAGCAATTCCCATAGCCTCCTCGCTAA
AAAACCCAGAATCCCCCGTATCATAAATAACCCAATCCCCCATACCATTAAACTTAAATA
CAATTTCCACCTCCTTATCTTTCAACACATAATAAACCATAAGAAATTCCATTAATAAAC
CAGTAATAAACGTCCCTAAAACAACCTTATTAGAAACTCAAACCTCAGGATACTGTTCAG
TAGCTATAGCTGTCGTATAACCAAAAACTACCATCATACCCCCTAAATAAATTAAGAAAA
CTATTAAACCTAAAAAAGACCCACCAAAATTCAACACAATACCACACCCAACCCCACCAC
TTACAATTAACCCCAACCCCCCATAAATAGGTGAAGGTTTTGAAGAAAACCCCACAAAAC
CTATCACAAAAATAACACTTAAGATAAACACAATGTATGTCATCATCATTCTCACATGGA
ATCTAACCATGACCAATGATATGAAAAACCATCGTTGTCATTCAACTATAAGAACACTAA
TGATCAACATCCGAAAAACCCACCCACTAATAAAAATTGTAAACAACGCATTCATTGATC
TCCCAGCTCCATCAAATATTTCATCATGATGAAACTTTGGCTCTCTCCTAGGCATTTGCT
TAATTTTACAGATTCTAACAGGCCTATTCCTAGCAATACACTATACACCTGACACAACAA
CAGCATTCTCCTCTGTAACCCACATTTGCCGAGACGTAAACTATGGCTGAATTATCCGAT
ATATACACGCAAACGGGGCATCAATATTTTTTATCTGCCTATTTATGCATGTAGGACGAG
GCCTATACTATGGATCATATACCTTCCTAGAAACATGAAACATCGGAGTAATCCTCCTAT
TTGCGACAATAGCCACAGCATTCATAGGCTATGTTTTACCATGAGGACAAATATCATTCT
GAGGAGCAACAGTTATTACCAACCTCCTTTCAGCAATTCCATATATTGGCACAAACCTAG
TCGAATGAATCTGGGGAGGATTCTCAGTAGACAAAGCTACCCTCACCCGATTTTTCGCCT
TTCACTTTATTTTCCCATTCATCATCGCAGCCCTCGCCATAGTTCACCTACTCTTCCTCC
ACGAAACAGGATCCAACAACCCCACAGGAATTCCATCGGACACAGATAAAATTCCCTTCC
ACCCTTATTACACCATTAAAGACATCCTAGGTGCTATCCTACTAATCCTCATCCTCATGC
TACTAGTACTATTCACGCCTGACTTACTCGGAGACCCAGACAACTACACCCCAGCAAACC
CACTTAACACTCCCCCTCACATCAAACCTGAATGATACTTCCTATTTGCGTACGCAATCT
TACGATCAATCCCTAATAAACTAGGAGGAGTCCTCGCCCTAATCCTCTCAATCCTAGTCC
TAGTAATTATACCCCTCCTCCATACATCAAAGCAACGGAGCATAATATTCCGACCAATCA
GTCAATGTATATTCTGAATCCTAGTAGCCGACCTATTAACACTCACATGAATTGGAGGCC
AGCCAGTTGAACACCCCTACATCATTATTGGACAACTAGCATCTATTATATATTTCCTTA
TCATTCTAGTCATAATACCAGTAGCTAGCATCATCGAAAACAACCTCCTAAAATGAAGAC
AAGTCTTTGTAGTACAATCAATATACTGGTCTTGTAAACCAGAGAAGGAGAACAACCAAC
CTCCCTAAGACTCAAGGAAGAAGCTATAGCCCCACTATCAACACCCAAAGCTGAAGTTCT
ACTTAAACTATTCCCTGAATCATTATCAACGATACTTATCAATATATTTCCAAAAATATA
AAGAGCCTCTCCAGTATTAAACTTGCTAAAACTCCCAAACATACAACACGGACTTCCCAC
TCCACAAGCCCACATAACAACCATACAAGAAAAGCACAACCACCCACCCACGGACATGAG
CGTTCATAAACCCAACACATCTTATGTCTGTCTTAAACATGCAAACGAGTACATAGTATT
AATGTAATATAGACATTATATGTATAAAGTACATTAAATGATTTACCTCATGCATATAAG
CACGTACATAGTATTAATGTAACATAGACATTATATGTATAAAGTACATTAAATGATTTA
CCCCATGCATATAAGCACGTACATAGTATTAATGTAACATGGACATTATATGTATAAAGT
ACATTAAATGATTCACCTCATGCATATAAGCACGTACATAGTATTAATGTAATATAGACA
TTATATGTATAAAGTACATTAAGTGATTTACCCCATGCATATAAGCATGTACATTTGTTT
CACTGAAGCATGTAGGGTATTAAACTGCTTGACCGTACATAGTACATGAAGTCAAATCCA
TTCTAGTCAACATGCGTATCCTGTCCATTAGATCACGAGCTTGTTCACCATGCCGCGTGA
AACCAACAACCCGCTCAGCAAGGATCCCTCTTCTCGCTCCGGGCCCATTAACTGTGGGGG
TAACTACTTAATGAACTTTAACAGGCATCTGGTTCTTTCTTCAGGGCCATCTCATCTAAA
ATCGCCCACTCTTTCCCCTTAAATAAGACATCTCGATGGACTAATGACTAATCAGCCCAT
GCCTAACATAACTGTGGTGTCATGCATTTGGTATTTTTTAATTTTTGGGGATGCTTGGAC
TCAGCTATGGCCGTCTGAGGCCCCGACCCGGAGCATGAATTGTAGCTGGACTTAACTGCA
TCTTGAGCATCCCCATAATGGTAAGCATGGGCATAATATAATTAATGGTCACAGGACATA
TCTGCTGTATCGTGCATTTATATATTCTTTTTCCCCCCTTCCCCTTAAATATTTATCACC
ATTTTTAACACGCTTCCCCCTAGATATTAATATAAATTTATCCCGCCCTCAATACTCAAA
TTCATACTCCAACCGAAGTAAATATATAGGCACCTGGGTCACATACATAACGCATA
>1840-C2_Consensus
GTTAATGTAGCTTAAACTTAAAGCAAGGCACTGAAAATGCCTAGATGAGTCTACTGACTC
CATGAACATATAGGTTTGGTCCCAGCCTTCCTGTTAACTTTCAATAGACTTATACATGCA
AGCATCCACGCCCCGGTGAGTAACGCCCTTCGAATCACACAGGACTAAAAGGAGCAGGTA
TCAAGCACACACTCTTGTAGCTCACAACGCCTTGCTTAACCACACCCCCACGGGAGACAG
CAGTAACAAAAATTAAGCCATAAACGAAAGTTTGACTAAGCCATATTGACCAGGGTTGGT
AAATCTCGTGCCAGCCACCGCGGTCATACGATTGACCCAAGCTAACAGGAGTACGGCGTA
AAGCGTGTTAAAGCATCATACTAAATAGAGTTAAATTTTAATTAAACTGTAAAAAGCCAT
AATTATAACAAAAATAAATGACGAAAGTAACCCTACAATAGCTGATACACCATAGCTAAG
ACCCAAACTGGGATTAGATACCCCACTATGCTTAGCCCTAAACACAAATAATTATAAAAA
CAAAATTATTCGCCAGAGTACTACCGGCAACAGCCCGAAACTCAAAGGACTTGGCGGTGC
TTTATACCCTTCTAGAGGAGCCTGTTCTATAATCGATAAACCCCGATAAACCTCACCAAT
CCTTGCTAATACAGTCTATATACCGCCATCTTCAGCAAACCCTAAAAAAGGGACAAAAGT
AAGCTCAATAATAACACATAAAGACGTTAGGTCAAGGTGTAACCTATGGAGTGGGAAGAA
ATGGGCTACATTTTCTACCCAAGAAAATTTAATACGAAAGCCATTATGAAATTAATAGCC
AAAGGAGGATTTAGCAGTAAACTAAGAATAGAGTGCTTAGTTGAATCAGGCCATGAAGCA
CGCACACACCGCCCGTCACCCTCCTCAAGTAAATATGATATACTTAAACCTATTTACATA
TATCAACCACACGAGAGGAGACAAGTCGTAACAAGGTAAGCATACTGGAAAGTGTGCTTG
GATAAACCAAGATATAGCTTAATTAAAGCATCTAGTTTACACCTAGAAGATTTCACACAT
TATGAGTATCTTGAACTATACCTAGCCCAAAATCTCCCACTCTCCAGTTTAAATAACTAA
ATTAATTAAAATAAAACATTTACCCTAATTAAAGTATAGGAGATAGAAATTCTAAACACG
GCGCTATAGAGAAAGTACCGCAAGGGAATGATGAAAGAAAAAAATCATAGTACAAAAAAG
CAAAGATTAACCCTTGTACCTTTTGCATAATGAATTAACGAGCAAAAAACTTAACAAAAC
GAATTTTAGCTAAGTAACCCGAAACCAGACGAGCTACTTATAGACAGTTTATTAGAACCA
ACTCATCTATGTGGCAAAATAGTGAGAAGATCCATAAGTAGAGGTGACATGCCTAACGAG
CCTGGTGATAGCTGGTTGTCCAGAAAATGAATTTTAGTTCAGCTTTAAAGATACCAAAAA
TACAAATAAATCCCACTGTATCTTTAAAAGTTAGTCTAAAAAGGTACAGCCTTTTAGAAA
TGGGTACAACCTTCACTAGAGAGTAAGATCTAAAAATACCATAGTAGGCCTAAAAGCAGC
CATCAATTAAGAAAGCGTTAAAGCTCAACAACAATAGTATTATTAATCCCAGCAATAACA
TTAGCCAACTCCTAGATTTAATACTGGACTATTCTATTACTAAATAGAAGCAATAATGTT
AATATGAGTAACAAGAAATATTTTCTCCTCGCACAAGTTTAAGTCAGTAACTGATAATAC
CCTGACCGTTAACAGTAAATAAAAATAACCCAACAATAAATGATTTATTACTTATACTGT
TAACCCAACACAGGAGTGCACCCAGGAAAGATTCAAAGAAGTAAAAGGAACTCGGCAAAC
ACTAAACCCCGCCTGTTTACCAAAAACATCACCTCCAGCATCCCTAGTATTGGAGGCACT
GCCTGCCCAGTGACTAAACGTTAAACGGCCGCGGTATTCTGACCGTGCAAAGGTAGCATA
ATCATTTGTTCTCTAAATAAGGACTTGTATGAATGGCCACACGAGGGTTTTACTGTCTCT
TACTTCCAATCAGTGAAATTGACCTCCCCGTGAAGAGGCGGGGATAAATCAACAAGACGA
GAAGACCCTATGGAGCTTTAACTAAGTAACTCAAGGAAAATAAATTCAACCACCAAGGGA
TAACAACACTCCTTATGAGTTAACAGTTTCGGTTGGGGTGACCTCGGAGAACAGAAAATC
CTCCGAGCGATTTTAAAGACTAGACTAACAAGTCAAACCAAACCATCGCTTATTGATCCA
AAAACTTGATCAACGGAACAAGTTACCCTAGGGATAACAGCGCAATCCTATTCAAGAGTC
CATATCGACAATAGGGTTTACGACCTCGATGTTGGATCAGGACACCCCGATGGTGCAACC
GCTATCAAAGGTTCGTTTGTTCAACGATTAAAGTCCTACGTGATCTGAGTTCAGACCGGA
GTAATCCAGGTCGGTTTCTATCTGTTATGTATTTCTCCCAGTACGAAAGGACAAGAGAAA
TAAGGCCAACTTTAACAAAGCGCCTTAAACCAATTAATGACTTTATCTTAATTAATTTGA
CAACAAAACCTGCCCTAGAAAAGGGCCCAGTTAAGGTGGCAGAGCCCGGTAATTGCGTAA
AACTTAAACCTTTATACTCAGAGATTCAAATCCTCTCCTTAACAAAATGTTTATAATCAA
CGTTCTAACACTCATCATTCCTATTCTCCTAGCTGTAGCTTTTCTTACACTAGTTGAACG
AAAAGTTCTAGGTTATATACAATTTCGAAAAGGCCCAAACGTTGTAGGGCCATATGGCTT
ACTTCAACCCATCGCCGACGCAATTAAACTCTTCATCAAAGAACCCCTACGACCCGCCAC
ATCCTCAATCTCAATATTCATTCTAGCCCCCATCCTAGCACTAACCCTAGCCTTAACTAT
ATGAATCCCCCTACCCATACCCTATCCCCTCATCAATATAAACTTAGGAGTCCTCTTCAT
ATTAGCCATATCAAGCCTAGCCGTATACTCAATCCTCTGATCAGGTTGAGCCTCCAACTC
AAAATATGCTCTCATTGGAGCCCTACGGGCAGTAGCACAAACAATCTCTTATGAAGTAAC
ACTAGCAATTATTTTACTATCAGTCCTACTAATAAATGGGTCCTTTACCCTTTCTACACT
AATCATTACACAAGAACAAGTATGATTAATCTTCCCAGCATGACCCCTAGCAATAATATG
ATTTATCTCAACACTAGCAGAAACAAACCGAGCACCATTTGACCTCACCGAAGGAGAATC
TGAACTAGTATCAGGCTTTAACGTAGAATATGCTGCCGGACCATTCGCCCTATTCTTTAT
AGCAGAATATGCGAATATTATCATAATAAACATCTTCACAACAACCCTCTTCTTAGGAGC
ATTTCACAACCCATACATACCAGAACTTTACACAATCAACTTCACCATCAAATCGCTACT
ACTCACAATTACCTTCCTATGAATCCGAGCATCCTACCCCCGATTCCGTTACGACCAACT
AATACACTTACTATGAAAAAATTTTCTACCCCTAACACTAGCCCTATGCATATGACACGT
ATCGCTACCTATTCTCCTATCAAGCATCCCCCCACAAACATAAGAAATATGTCTGACAAA
AGAGTTACTTTGATAGAGTAAATAATAGAGGTTTAAATCCTCTTATTTCTAGAACTATAG
GAATTGAACCTACTCCTAAGAACCCAAAACTCTTCGTGCTCCCAATTACACCAAATTCTA
ATAGTAAGGTCAGCTAATTAAGCTATCGGGCCCATACCCCGAAAATGTTGGTTCATATCC
TTCCCGTACTAATAAATCCAATTATCCTCATTATTATTCTAATAACCGTTATACTTGGAA
CCATTATCGTTATGATTAGCACCCACTGATTGCTCATCTGAATTGGATTTGAAATAAATA
TACTTGCTATTATTCCCATTATAATAAAAAAGCACAACCCACGAGCCACAGAAGCATCAA
CCAAATATTTCCTAACTCAATCAACAGCCTCAATACTACTAATAATAGCCATTATCATTA
ACTTAATATTCTCAGGCCAATGAACCGTAATAAAACTATTTAATCCAATAGCCTCCATAC
TCATAACAATAGCCCTCGCTATAAAACTAGGTATAGCCCCATTCCACTTCTGAGTCCCAG
AAGTAACACAAGGCATTCCCCTATCCTCAGGCCTAATCTTACTCACATGACAAAAACTAG
CACCCATGTCAGTACTTTACCAAATCCTTCCATCCATCAACCTAGACCTGATCCTAACCC
TATCAATTCTATCTATTACAATCGGAGGCTGAGGAGGACTGAACCAAACCCAACTACGAA
AAATTATAGCCTATTCATCAATTGCCCACATAGGCTGAATAACAGCAGTTTTACTATATA
ATCCCACCATAACACTACTAAACCTAATTATTTATATCATTATAACCTCTACCATATTTA
CACTATTTATAGCCAACTCAACCACAACCACCCTATCATTATCACACACATGAAATAAAG
CACCCATCATAACAATTCTAGTCCTCATTACCCTCCTATCAATAGGAGGACTTCCCCCAC
TATCAGGATTTATACCAAAATGAATAATTATCCAAGAAATAACAAAAAATGACAGCATTA
TCTTACCCACCCTCATAGCAATTACAGCACTACTAAACCTATATTTTTATATACGACTTA
CATACTCCACTGCACTCACGATATTTCCCTCCACAAACAACATAAAAATGAAATGACAAT
TCCCAACCACAAAACGAATAACCCTCCTACCAACAATAACTGTACTATCCACCATACTAC
TACCACTAACACCAATCCTCTCAATTCTAGAATAGGAATTTAGGTTAAACAGACCAAGAG
CCTTCAAAGCCCTAAGCAAGTATAATTTACTTAATTCCTGATAAGGACTGCAAGACTACA
TCTTACATCAATTGAATGCAAATCAACCACTTTAATTAAGCTAAATCCTCACTAGATTGG
TGGGCTCCACCCCCACGAAACTTTAGTTAACAGCTAAACACCCTAAACAACTGGCTTCAA
TCTACTTCTCCCGCCGCGAGAAAAAAAAGGCGGGAGAAGCCCCGGCAGAGTTTGAAGCTG
CTTCTTTGAATTTGCAATTCAATATGTTAATTCACTACAGGACCTGGTAAAAAGAGGAAT
TAAACCTCTGTTCTTAGATTTACAGTCTATTGCTTTACTCAGCCATTTTACCCATGTTCA
TCAACCGCTGATTATTTTCAACCAACCACAAAGATATCGGCACCCTTTACCTTCTATTTG
GTGCCTGAGCTGGTATAGTAGGAACCGCCTTAAGCCTACTAATTCGCGCCGAACTAGGCC
AACCCGGAACTCTACTCGGAGATGACCAAATCTACAACGTAATTGTAACCGCACATGCAT
TTGTAATAATTTTCTTTATAGTAATGCCTATTATAATCGGTGGATTCGGCAACTGACTAG
TTCCTCTGATAATTGGAGCCCCTGATATAGCATTTCCTCGGATAAATAACATAAGCTTTT
GACTTCTTCCCCCATCTTTCCTGTTACTCCTAGCATCCTCTATGGTTGAGGCCGGAGCAG
GAACAGGTTGAACCGTATACCCTCCTCTAGCAGGCAACCTAGCCCATGCAGGAGCCTCAG
TAGATCTAACTATTTTCTCCCTACATCTGGCAGGTGTCTCTTCAATTCTAGGAGCCATTA
ATTTTATTACAACTATTATTAATATAAAACCCCCTGCGATGTCACAGTATCAAACCCCCT
TGTTTGTATGATCTGTACTAATTACTGCCGTACTTCTCCTTCTCTCACTTCCTGTATTAG
CAGCTGGTATCACAATACTACTAACGGACCGAAACCTGAATACAACCTTTTTTGACCCAG
CAGGAGGAGGAGACCCTATCCTATATCAACACCTATTCTGATTCTTTGGGCACCCTGAAG
TATATATTCTTATTTTACCTGGGTTTGGGATAATCTCCCATATTGTGACCTACTATTCAG
GAAAAAAAGAACCATTCGGATATATAGGAATAGTATGAGCCATAATATCAATTGGGTTCC
TAGGATTCATTGTATGAGCCCACCATATATTCACAGTCGGAATAGACGTCGATACACGGG
CTTACTTCACGTCAGCTACTATAATTATCGCCATCCCAACAGGAGTAAAAGTATTCAGTT
GACTAGCAACGCTTCATGGGGGTAATATCAAATGATCTCCTGCCATAATATGAGCCCTAG
GTTTCATCTTTCTTTTCACAGTCGGAGGCTTAACTGGAATTGTTCTAGCCAACTCCTCCC
TTGACATTGTCCTCCATGACACATATTATGTAGTAGCACATTTCCACTACGTATTATCAA
TAGGAGCTGTATTTGCTATTATAGGAGGATTTGTACATTGATTTCCCCTATTCTCAGGCT
ATACTCTCAATGATACATGAGCCAAAATCCACTTTGCAATTATATTTGTAGGTGTTAACA
TGACTTTCTTTCCACAACATTTCCTAGGACTATCCGGTATACCACGACGATACTCTGATT
ATCCAGACGCATATACAATATGAAATACTATCTCATCTATAGGCTCATTTATCTCACTAA
CAGCAGTAATACTAATAATCTTCATCATCTGAGAAGCATTTGCATCTAAACGAGAAGTCC
TAACTGTAGACCTAACCACAACAAACCTAGAATGACTAAACGGATGTCCTCCACCATACC
ACACATTTGAAGAACCCACATATGTTAACCTAAAATAAGAAAGGAAGGAATCGAACCTCC
TATTATTGGTTTCAAGCCAACACCATAGCCACTATGACTCTCTCAATAAACGAGATGTTA
GTAAAACATTACATAACCTTGTCAAGATTAAATTACAGGTGAAAATCCCGTACATCTCAT
ATGGCATATCCCATACAACTAGGCTTTCAAGACGCAACATCACCTATCATGGAAGAACTA
CTACACTTTCACGACCACACATTAATAATCGTTTTCCTAATCAGCTCTCTAGTACTTTAT
ATTATTTCACTAATACTAACAACAAAATTAACCCATACCAGTACCATAGACGCGCAAGAA
GTAGAAACAATCTGAACCATTCTACCAGCCATTATCTTAATTATGATTGCTCTTCCATCC
TTGCGAATCCTATACATAATAGATGAAATCAACAACCCATCTCTCACAGTAAAGACCATA
GGGCATCAATGATACTGAAGCTATGAATATACAGATTATGAAGACCTAAGCTTCGATTCC
TATATAATCCCAACATCAGAACTAAAACCAGGAGAACTGCGTTTACTAGAAGTAGACAAC
CGAGTTGTATTACCCATGGAAATAACAGTCCGAATACTAATCTCTTCCGAAGATGTCCTA
CACTCATGAGCAGTCCCTTCTCTAGGACTAAAAACAGACGCAATTCCAGGTCGTTTAAAT
CAAACAACCCTTATGTCAACTCGTCCAGGCCTATTCTACGGTCAATGCTCAGAAATTTGC
GGATCAAATCACAGTTTTATGCCAATTGTTCTTGAACTAGTCCCATTAAAATACTTTGAA
AAATGATCCGCATCAATACTATAAAATCATCAAGAAGCTATCCCAGCGTTAACCTTTTAA
GTTAAAGACTGAGAATATTATATTCTCCTTGATGATATGCCACAACTAGACACATCAACG
TGACTTACAATAATTCTATCAATATTTTTAGTCCTCTTCATTATTTTTCAACTAAAAATC
TCAAAACACAACTTCTACCACAACCCAGAATTAATAACAACAAAAACACCGAAACAAAAT
ACTCCTTGAGAAACAAAATGAACGAAAATCTATTTGCCTCTTTCATTACCCCTATAATAT
TTGGCCTCCCCCTCGTTACCCTCATTGTTTTATTCCCTAGCCTATTATTTCCCACATCAA
ACCGACTAGTCAACAACCGCCTCATCTCCCTCCAACAGTGAATACTTCAATTAGTATCAA
AACAAATAATGAGCATTCATAATACCAAAGGACAGACATGAGCATTAATGCTAATGTCCC
TAATTTTATTTATTGGATCTACAAACCTACTAGGCCTCCTACCCCACTCATTTACACCAA
CTACACAACTATCAATAAACCTAGGCATGGCCATTCCTTTATGAGCAGGAGCTGTAATTA
CAGGCTTCCGCAACAAAACTAAAGCTTCACTCGCCCATTTCCTACCACAAGGGACACCCA
CCCCACTGATCCCAATACTAGTAATTATTGAAACCATCAGCCTATTTATTCAACCAGTAG
CCCTTGCCGTACGATTAACAGCTAATATCACGGCAGGACACTTACTAATTCACCTAATTG
GAGGAGCCACCCTTGCACTAATAAGCATTAATACCACAACAGCACTCATCACATTCATTA
TCCTAATTTTACTAACAGTTCTCGAATTCGCAGTGGCTATAATTCAAGCCTATGTATTTA
CCCTTCTAGTTAGCTTATACCTGCATGATAACACATAATGACACACCAAACCCACGCTTA
TCACATAGTAAATCCAAGCCCCTGACCTCTCACAGGAGCACTATCTGCCCTCCTAATAAC
ATCTGGTCTCATCATATGATTTCACTTCAACTCAACGGCTCTACTAACTCTGGGCCTAAC
AACAAATATACTTACAATATACCAGTGATGACGAGATGTGATTCGAGAAAGCACCTTCCA
AGGCCACCATACTCCGGCTGTCCAAAAGGGCCTTCGTTACGGAATGATTCTTTTCATTAT
CTCCGAAGTTCTATTCTTTACTGGATTTTTCTGAGCCTTCTACCACTCAAGCCTTGCCCC
CACACCCGAACTAGGCGGCTGCTGACCTCCAACAGGCATTCACCCACTTAATCCCTTAGA
AGTCCCACTACTCAACACCTCTGTCCTTCTAGCCTCAGGAGTATCCATTACTTGAGCTCA
CCATAGCCTCATAGAAGGGAACCGTTACCACATGTTACAAGCCCTATTCATTACCATCGC
ACTAGGCGTATACTTTACACTGTTACAGGCATCAGAGTATTATGAAGCACCCTTTACAAT
CTCAGACGGAGTTTACGGTTCAACTTTCTTCGTAGCTACAGGATTTCACGGCCTCCATGT
CATCATCGGATCCACCTTCCTAATTGTCTGCTTCTTCCGCCAATTAAAATTTCATTTCAC
CTCTAGTCACCATTTCGGTTTCGAAGCCGCTGCCTGATACTGACACTTCGTAGATGTAGT
ATGACTTTTCCTCTATGTATCCATCTACTGATGAGGCTCATGTCCTTTTAGTATTAATTA
GTACAACTGACTTCCAATCAGTTAGTTTCGGTCTAATCCGAAAAAGAACAATAAACCTTA
TAATTACTCTCCTAACTAACTTCACGCTAGCTACATTACTCGTAACCATCGCATTCTGAC
TTCCCCAACTGAACGTGTATTCAGAAAAAACAAGCCCATACGAATGTGGATTTGACCCCA
TAGGGTCTGCTCGCCTCCCCTTCTCTATAAAATTCTTCCTAGTAGCCATCACATTCCTCC
TTTTTGATCTAGAAATTGCACTACTCCTACCACTACCATGAGCCTCACAAACAACTAATC
TAAACACAATGCTCACCATAGCTCTTCTCCTAATCTTCCTACTAGCCGTAAGCCTGGCCT
ACGAATGAACTCAAAAAGGACTCGAATGAACCGAATATGGTATTTAGTTTAAAACAAAAT
AAATGATTTCGACTCATTAGATTATGATTAAGCTCATAACTACCAAATGTCCCTCGTATA
CATAAACATTATAATGGCATTCACAGTATCCCTCACAGGACTACTAATATACCGATCCCA
CCTAATATCTTCCCTCCTATGCCTAGAAGGAATAATACTATCCCTATTTATTTTAGCCAC
CCTAATAATCCTAAACTCACATTTTACCTTAGCCAGTATAATGCCCATTATTCTACTAGT
TTTCGCAGCTTGCGAGGCAGCACTAGGCCTGTCCCTACTGGTAATGGTGTCAAATACATA
TGGCACCGACTATGTACAAAACCTTAACCTTCTACAATGCTAAAATACATTATCCCCACA
ATAATACTTATACCCCTAACCTGACTATCAAAAAATAGCATAATCTGAATCAACACCACA
CTTCACAGCTTGCTAATCAGCCTCACAAGCCTTCTCCTCCTAAATCAATTCGGTGATAAT
AGCCTCAACTTCTCATTAACTTTTTTCTCCGACTCCTTATCTACACCATTACTAATTCTA
ACCATATGACTTCTACCCCTAATGCTCATAGCTAGCCAACATCATCTATCAAAAGAAAAT
CTAGCCCGAAAAAAACTCTTCATCTCAATGCTAATTCTACTACAACTATTTCTGATTATA
ACATTCACTGCCACAGAACTAATCTTTTTCTATATCATGTTTGAAGCAACACTAGTCCCC
ACACTTATCATTATTACTCGATGAGGAAATCAAACAGAACGCCTAAACGCCGGTCTCTAT
TTCTTGTTTTACACACTAGCAGGATCCCTGCCCCTATTAGTCGCACTGATTTATATTCAA
AACACAATAGGATCACTAAATTTCCTTATTCTCCAGTACTGAGTTCAACCAATACCTAAC
TCATGATCCAACACTTTCATATGACTAGCATGCATAATAGCTTTCATAGTAAAGATACCA
CTATATGGACTCCACCTCTGACTTCCCAAAGCCCATGTAGAAGCTCCAATTGCGGGCTCC
ATGGTCCTTGCAGCAATCCTACTTAAACTAGGAGGATATGGCATGATACGGATTACATTA
CTTCTGAATCCAATCACCGACTTTATAGCATACCCATTCATTATATTATCATTATGAGGC
ATAATCATAACCAGCTCAATTTGCCTTCGCCAAACGGACCTAAAGTCACTCATTGCATAT
TCTTCCGTTAGCCACATAGCACTTGTCATTGTTGCCATTCTCATTCAAACACCCTGAAGC
TACATAGGAGCCACCGCCCTAATAATTGCTCATGGTCTCACATCTTCCATACTTTTCTGC
CTAGCAAACTCCAACTATGAACGAGTTCACAGCCGAACAATAATCCTAGCCCGCGGCCTA
CAAACACTCCTTCCACTAATGGCTGCCTGATGACTCCTAGCAAGTCTAACTAATCTAGCT
CTACCCCCATCAATCAACCTAATCGGAGAACTATTTGTAGTAATATCAACCTTTTCATGA
TCTAACATCACAATCATTCTAATAGGACTTAATATGGTAATTACTGCTCTATATTCCCTC
TACATACTAATCACAACACAACGAGGTAAACATACTCACCACATCAATAATATTTTACCC
TCCTTCACACGAGAAAATGCACTTATATCACTGCATATACTACCACTCCTACTTCTATCC
CTAAACCCGAAAATTATCCTAGGCCCCCTATACTGTAAATATAGTTTAAGAAAACATTAG
ATTGTGGATCTAATAATAGAAGACTATCACCTTCTTATTTACCGAAAAAGTATGCAAGAA
CTGCTAATTCTATGCCCCCATGTCTAATAACATGGCTTTTTCAAACTTTTAAAGGATAGT
AGTTATCCATTGGTCTTAGGAACCAAAAAATTGGTGCAACTCCAAATAAAAGTAATAAAC
CTATTTTCCTCCCTCACACTAGTCACCCTAATCCTACTAACCATACCCATCGCAGCAATC
AATTTTAACACCCATAAATTCACCAATTATCCACTCTATGTAAAAACAACCATTTCATGC
GCTTTCATCACTAGCATAATCCCCACAATAATATTCATCCACACAGGACAAGAAATAATT
ATCTCAAACTGACACTGACTAACCATCCAAACCCTCAAACTATCACTCAGCTTCAAAATA
GACTTCTTCTCAATAATATTCGTTCCAGTAGCACTATTCGTTACATGATCTATTATAGAA
TTCTCAATATGATACATGCACTCAGACCCCAACATTAACCAGTTTTTCAAGTACTTACTC
CTATTTCTCATTACAATACTTATTCTTGTCACTGCAAACAACCTCTTTCAACTTTTCATT
GGCTGAGAAGGAGTTGGAATTATATCATTTCTACTGATCGGATGATGATATGGACGGACA
GACGCCAACACAGCAGCCTTACAAGCAATCCTATATAACCGCATTGGTGACATCGGATTT
ATTCTAGCCATAGCATGATTTCTAATTAACCTCAACACCTGAGATCTCCAACAAATCTTT
ATACTAAATCCAAACGACTCAAACCTACCCCTAATAGGACTAATTCTAGCTGCAACCGGA
AAATCCGCACAATTTGGCCTACATCCATGACTACCCTCTGCAATAGAGGGCCCAACACCC
GTCTCAGCACTACTCCACTCAAGCACAATAGTAGTAGCAGGCATCTTCCTACTAATCCGC
TTTTATCCACTAACAGAAAACAATAAATTTGCCCAATCAATCATATTATGTCTAGGGGCT
ATAACCACATTATTCACAGCAATATGCGCCCTCACCCAAAATGATATCAAAAAAATTATC
GCTTTCTCTACATCCAGCCAACTCGGCCTCATAATAGTAACAATCGGAATTAATCAACCC
CACCTAGCATTTCTTCACATCTGCACCCATGCCTTCTTCAAAGCCATATTATTTATATGC
TCTGGCTCCATTATCCACAGCCTAAACGACGAGCAAGACATCCGAAAAATAGGAGGCCTA
TTTAAAGCAATGCCATTTACCACAACAGCCCTCATTATTGGCAGCCTTGCACTAACAGGA
ATACCCTTTCTCACCGGATTCTACTCCAAAGACCTGATTATTGAATCCGCTAATACGTCT
TATACCAACGCCTGAGCCCTTTTAATAACATTAGTCGCCACCTCCTTCACAGCCATCTAC
AGCACTCGCATTATCTTTTTTGCACTCCTAGGACAACCCCGATTTCCAACCCTCATTAAT
ATCAATGAAAATAACCCGTTCCTAATTAATTCAATCAAACGCTTACTAATTGGAAGCCTA
TTTGCAGGGTTCATTATCTCTAATAACATCCCTCCAATAACAATCCCCCAAATAACCATG
CCCCACTATCTAAAAATAACTGCCTTAACAGTCACAATCCTAGGCTTTATTCTAGCACTA
GAAATCAGCAACACAACCCACTACCTAAAATTTAATTATCCATCAAACACATTCAAATTC
TCTAACCTATTAGGATATTATCCTACAATTATACACCGCCTGACCCCCTATATAAACCTA
ACAATAAGCCAAAAATCAGCATCCTCTCTCCTAGATCTAATCTGACTAGAAACTATTCTA
CCAAAAACCATTTCACTAGCCCAAATAAAAATATCCACCACAATCACAAGCCAAAAGGGC
CTAATTAAACTATATTTCCTCTCCTTCCTAATCACGATCCTCATTAGTACAACCTTACTT
AATTTCCACGAGTAATCTCCATAATCACTACAACACCAATCAATAAAGACCAACCAGTAA
CAATAACCAATCAAGTACCATAACTGTATAAAGCAGCAATTCCCATAGCCTCCTCGCTAA
AAAACCCAGAATCCCCCGTATCATAAATAACCCAATCCCCCATACCATTAAACTTAAATA
CAATTTCCACCTCCTTATCTTTCAACACATAATAAACCATAAGAAATTCCATTAATAAAC
CAGTAATAAACGTCCCTAAAACAACCTTATTAGAAACTCAAACCTCAGGATACTGTTCAG
TAGCTATAGCTGTCGTATAACCAAAAACTACCATCATACCCCCTAAATAAATTAAGAAAA
CTATTAAACCTAAAAAAGACCCACCAAAATTCAACACAATACCACACCCAACCCCACCAC
TTACAATTAACCCCAACCCCCCATAAATAGGTGAAGGTTTTGAAGAAAACCCCACAAAAC
CTATCACAAAAATAACACTTAAGATAAACACAATGTATGTCATCATCATTCTCACATGGA
ATCTAACCATGACCAATGATATGAAAAACCATCGTTGTCATTCAACTATAAGAACACTAA
TGATCAACATCCGAAAAACCCACCCACTAATAAAAATTGTAAACAACGCATTCATTGATC
TCCCAGCTCCATCAAATATTTCATCATGATGAAACTTTGGCTCTCTCCTAGGCATTTGCT
TAATTTTACAGATTCTAACAGGCCTATTCCTAGCAATACACTATACACCTGACACAACAA
CAGCATTCTCCTCTGTAACCCACATTTGCCGAGACGTAAACTATGGCTGAATTATCCGAT
ATATACACGCAAACGGGGCATCAATATTTTTTATCTGCCTATTTATGCATGTAGGACGAG
GCCTATACTATGGATCATATACCTTCCTAGAAACATGAAACATCGGAGTAATCCTCCTAT
TTGCGACAATAGCCACAGCATTCATAGGCTATGTTTTACCATGAGGACAAATATCATTCT
GAGGAGCAACAGTTATTACCAACCTCCTTTCAGCAATTCCATATATTGGCACAAACCTAG
TCGAATGAATCTGGGGAGGATTCTCAGTAGACAAAGCTACCCTCACCCGATTTTTCGCCT
TTCACTTTATTTTCCCATTCATCATCGCAGCCCTCGCCATAGTTCACCTACTCTTCCTCC
ACGAAACAGGATCCAACAACCCCACAGGAATTCCATCGGACACAGATAAAATTCCCTTCC
ACCCTTATTACACCATTAAAGACATCCTAGGTGCTATCCTACTAATCCTCATCCTCATGC
TACTAGTACTATTCACGCCTGACTTACTCGGAGACCCAGACAACTACACCCCAGCAAACC
CACTTAACACTCCCCCTCACATCAAACCTGAATGATACTTCCTATTTGCGTACGCAATCT
TACGATCAATCCCTAATAAACTAGGAGGAGTCCTCGCCCTAATCCTCTCAATCCTAGTCC
TAGTAATTATACCCCTCCTCCATACATCAAAGCAACGGAGCATAATATTCCGACCAATCA
GTCAATGTATATTCTGAATCCTAGTAGCCGACCTATTAACACTCACATGAATTGGAGGCC
AGCCAGTTGAACACCCCTACATCATTATTGGACAACTAGCATCTATTATATATTTCCTTA
TCATTCTAGTCATAATACCAGTAGCTAGCATCATCGAAAACAACCTCCTAAAATGAAGAC
AAGTCTTTGTAGTACAATCAATATACTGGTCTTGTAAACCAGAGAAGGAGAACAACCAAC
CTCCCTAAGACTCAAGGAAGAAGCTATAGCCCCACTATCAACACCCAAAGCTGAAGTTCT
ACTTAAACTATTCCCTGAATCATTATCAACGATACTTATCAATATATTTCCAAAAATATA
AAGAGCCTCTCCAGTATTAAACTTGCTAAAACTCCCAAACATACAACACGGACTTCCCAC
TCCACAAGCCCACATAACAACCATACAAGAAAAGCACAACCACCCACCCACGGACATGAG
CGTTCATAAACCCAACACATCTTATGTCTGTCTTAAACATGCAAACGAGTACATAGTATT
AATGTAATATAGACATTATATGTATAAAGTACATTAAATGATTTACCTCATGCATATAAG
CACGTACATAGTATTAATGTAACATAGACATTATATGTATAAAGTACATTAAATGATTTA
CCCCATGCATATAAGCACGTACATAGTATTAATGTAACATGGACATTATATGTATAAAGT
ACATTAAATGATTCACCTCATGCATATAAGCACGTACATAGTATTAATGTAATATAGACA
TTATATGTATAAAGTACATTAAGTGATTTACCCCATGCATATAAGCATGTACATTTGTTT
CACTGAAGCATGTAGGGTATTAAACTGCTTGACCGTACATAGTACATGAAGTCAAATCCA
TTCTAGTCAACATGCGTATCCTGTCCATTAGATCACGAGCTTGTTCACCATGCCGCGTGA
AACCAACAACCCGCTCAGCAAGGATCCCTCTTCTCGCTCCGGGCCCATTAACTGTGGGGG
TAACTACTTAATGAACTTTAACAGGCATCTGGTTCTTTCTTCAGGGCCATCTCATCTAAA
ATCGCCCACTCTTTCCCCTTAAATAAGACATCTCGATGGACTAATGACTAATCAGCCCAT
GCCTAACATAACTGTGGTGTCATGCATTTGGTATTTTTTAATTTTTGGGGATGCTTGGAC
TCAGCTATGGCCGTCTGAGGCCCCGACCCGGAGCATGAATTGTAGCTGGACTTAACTGCA
TCTTGAGCATCCCCATAATGGTAAGCATGGGCATAATATAATTAATGGTCACAGGACATA
TCTGCTGTATCGTGCATTTATATATTCTTTTTCCCCCCTTCCCCTTAAATATTTATCACC
ATTTTTAACACGCTTCCCCCTAGATATTAATATAAATTTATCCCGCCCTCAATACTCAAA
TTCATACTCCAACCGAAGTAAATATATAGGCACCTGGGTCACATACATAACGCATA
>1840-R1_Consensus
GTTAATGTAGCTTAAACTTAAAGCAAGGCACTGAAAATGCCTAGATGAGTCTACTGACTC
CATGAACATATAGGTTTGGTCCCAGCCTTCCTGTTAACTTTCAATAGACTTATACATGCA
AGCATCCACGCCCCGGTGAGTAACGCCCTTCGAATCACACAGGACTAAAAGGAGCAGGTA
TCAAGCACACACTCTTGTAGCTCACAACGCCTTGCTTAACCACACCCCCACGGGAGACAG
CAGTAACAAAAATTAAGCCATAAACGAAAGTTTGACTAAGCCATATTGACCAGGGTTGGT
AAATCTCGTGCCAGCCACCGCGGTCATACGATTGACCCAAGCTAACAGGAGTACGGCGTA
AAGCGTGTTAAAGCATCATACTAAATAGAGTTAAATTTTAATTAAACTGTAAAAAGCCAT
AATTATAACAAAAATAAATGACGAAAGTAACCCTACAATAGCTGATACACCATAGCTAAG
ACCCAAACTGGGATTAGATACCCCACTATGCTTAGCCCTAAACACAAATAATTATAAAAA
CAAAATTATTCGCCAGAGTACTACCGGCAACAGCCCGAAACTCAAAGGACTTGGCGGTGC
TTTATACCCTTCTAGAGGAGCCTGTTCTATAATCGATAAACCCCGATAAACCTCACCAAT
CCTTGCTAATACAGTCTATATACCGCCATCTTCAGCAAACCCTAAAAAAGGGACAAAAGT
AAGCTCAATAATAACACATAAAGACGTTAGGTCAAGGTGTAACCTATGGAGTGGGAAGAA
ATGGGCTACATTTTCTACCCAAGAAAATTTAATACGAAAGCCATTATGAAATTAATAGCC
AAAGGAGGATTTAGCAGTAAACTAAGAATAGAGTGCTTAGTTGAATCAGGCCATGAAGCA
CGCACACACCGCCCGTCACCCTCCTCAAGTAAATATGATATACTTAAACCTATTTACATA
TATCAACCACACGAGAGGAGACAAGTCGTAACAAGGTAAGCATACTGGAAAGTGTGCTTG
GATAAACCAAGATATAGCTTAATTAAAGCATCTAGTTTACACCTAGAAGATTTCACACAT
TATGAGTATCTTGAACTATACCTAGCCCAAAATCTCCCACTCTCCAGTTTAAATAACTAA
ATTAATTAAAATAAAACATTTACCCTAATTAAAGTATAGGAGATAGAAATTCTAAACACG
GCGCTATAGAGAAAGTACCGCAAGGGAATGATGAAAGAAAAAAATCATAGTACAAAAAAG
CAAAGATTAACCCTTGTACCTTTTGCATAATGAATTAACGAGCAAAAAACTTAACAAAAC
GAATTTTAGCTAAGTAACCCGAAACCAGACGAGCTACTTATAGACAGTTTATTAGAACCA
ACTCATCTATGTGGCAAAATAGTGAGAAGATCCATAAGTAGAGGTGACATGCCTAACGAG
CCTGGTGATAGCTGGTTGTCCAGAAAATGAATTTTAGTTCAGCTTTAAAGATACCAAAAA
TACAAATAAATCCCACTGTATCTTTAAAAGTTAGTCTAAAAAGGTACAGCCTTTTAGAAA
TGGGTACAACCTTCACTAGAGAGTAAGATCTAAAAATACCATAGTAGGCCTAAAAGCAGC
CATCAATTAAGAAAGCGTTAAAGCTCAACAACAATAGTATTATTAATCCCAGCAATAACA
TTAGCCAACTCCTAGATTTAATACTGGACTATTCTATTACTAAATAGAAGCAATAATGTT
AATATGAGTAACAAGAAATATTTTCTCCTCGCACAAGTTTAAGTCAGTAACTGATAATAC
CCTGACCGTTAACAGTAAATAAAAATAACCCAACAATAAATGATTTATTACTTATACTGT
TAACCCAACACAGGAGTGCACCCAGGAAAGATTCAAAGAAGTAAAAGGAACTCGGCAAAC
ACTAAACCCCGCCTGTTTACCAAAAACATCACCTCCAGCATCCCTAGTATTGGAGGCACT
GCCTGCCCAGTGACTAAACGTTAAACGGCCGCGGTATTCTGACCGTGCAAAGGTAGCATA
ATCATTTGTTCTCTAAATAAGGACTTGTATGAATGGCCACACGAGGGTTTTACTGTCTCT
TACTTCCAATCAGTGAAATTGACCTCCCCGTGAAGAGGCGGGGATAAATCAACAAGACGA
GAAGACCCTATGGAGCTTTAACTAAGTAACTCAAGGAAAATAAATTCAACCACCAAGGGA
TAACAACACTCCTTATGAGTTAACAGTTTCGGTTGGGGTGACCTCGGAGAACAGAAAATC
CTCCGAGCGATTTTAAAGACTAGACTAACAAGTCAAACCAAACCATCGCTTATTGATCCA
AAAACTTGATCAACGGAACAAGTTACCCTAGGGATAACAGCGCAATCCTATTCAAGAGTC
CATATCGACAATAGGGTTTACGACCTCGATGTTGGATCAGGACACCCCGATGGTGCAACC
GCTATCAAAGGTTCGTTTGTTCAACGATTAAAGTCCTACGTGATCTGAGTTCAGACCGGA
GTAATCCAGGTCGGTTTCTATCTGTTATGTATTTCTCCCAGTACGAAAGGACAAGAGAAA
TAAGGCCAACTTTAACAAAGCGCCTTAAACCAATTAATGACTTTATCTTAATTAATTTCA
CAACAAAACCTGCCCTAGAAAAGGGCCCAGTTAAGGTGGCAGAGCCCGGTAATTGCGTAA
AACTTAAACCTTTATACTCAGAGATTCAAATCCTCTCCTTAACAAAATGTTTATAATCAA
CGTTCTAACACTCATCATTCCTATTCTCCTAGCTGTAGCTTTTCTTACACTAGTTGAACG
AAAAGTTCTAGGTTATATACAATTTCGAAAAGGCCCAAACGTTGTAGGGCCATATGGCTT
ACTTCAACCCATCGCCGACGCAATTAAACTCTTCATCAAAGAACCCCTACGACCCGCCAC
ATCCTCAATCTCAATATTCATTCTAGCCCCCATCCTAGCACTAACCCTAGCCTTAACTAT
ATGAATCCCCCTACCCATACCCTATCCCCTCATCAATATAAACTTAGGAGTCCTCTTCAT
ATTAGCCATATCAAGCCTAGCCGTATACTCAATCCTCTGATCAGGTTGAGCCTCCAACTC
AAAATATGCTCTCATTGGAGCCCTACGGGCAGTAGCACAAACAATCTCTTATGAAGTAAC
ACTAGCAATTATTTTACTATCAGTCCTACTAATAAATGGGTCCTTTACCCTTTCTACACT
AATCATTACACAAGAACAAGTATGATTAATCTTCCCAGCATGACCCCTAGCAATAATATG
ATTTATCTCAACACTAGCAGAAACAAACCGAGCACCATTTGACCTCACCGAAGGAGAATC
TGAACTAGTATCAGGCTTTAACGTAGAATATGCTGCCGGACCATTCGCCCTATTCTTTAT
AGCAGAATATGCGAATATTATCATAATAAACATCTTCACAACAACCCTCTTCTTAGGAGC
ATTTCACAACCCATACATACCAGAACTTTACACAATCAACTTCACCATCAAATCGCTACT
ACTCACAATTACCTTCCTATGAATCCGAGCATCCTACCCCCGATTCCGTTACGACCAACT
AATACACTTACTATGAAAAAATTTTCTACCCCTAACACTAGCCCTATGCATATGACACGT
ATCGCTACCTATTCTCCTATCAAGCATCCCCCCACAAACATAAGAAATATGTCTGACAAA
AGAGTTACTTTGATAGAGTAAATAATAGAGGTTTAAATCCTCTTATTTCTAGAACTATAG
GAATTGAACCTACTCCTAAGAACCCAAAACTCTTCGTGCTCCCAATTACACCAAATTCTA
ATAGTAAGGTCAGCTAATTAAGCTATCGGGCCCATACCCCGAAAATGTTGGTTCATATCC
TTCCCGTACTAATAAATCCAATTATCCTCATTATTATTCTAATAACCGTTATACTTGGAA
CCATTATCGTTATGATTAGCACCCACTGATTGCTCATCTGAATTGGATTTGAAATAAATA
TACTTGCTATTATTCCCATTATAATAAAAAAGCACAACCCACGAGCCACAGAAGCATCAA
CCAAATATTTCCTAACTCAATCAACAGCCTCAATACTACTAATAATAGCCATTATCATTA
ACTTAATATTCTCAGGCCAATGAACCGTAATAAAACTATTTAATCCAATAGCCTCCATAC
TCATAACAATAGCCCTCGCTATAAAACTAGGTATAGCCCCATTCCACTTCTGAGTCCCAG
AAGTAACACAAGGCATTCCCCTATCCTCAGGCCTAATCTTACTCACATGACAAAAACTAG
CACCCATGTCAGTACTTTACCAAATCCTTCCATCCATCAACCTAGACCTGATCCTAACCC
TATCAATTCTATCTATTACAATCGGAGGCTGAGGAGGACTGAACCAAACCCAACTACGAA
AAATTATAGCCTATTCATCAATTGCCCACATAGGCTGAATAACAGCAGTTTTACTATATA
ATCCCACCATAACACTACTAAACCTAATTATTTATATCATTATAACCTCTACCATATTTA
CACTATTTATAGCCAACTCAACCACAACCACCCTATCATTATCACACACATGAAATAAAG
CACCCATCATAACAATTCTAGTCCTCATTACCCTCCTATCAATAGGAGGACTTCCCCCAC
TATCAGGATTTATACCAAAATGAATAATTATCCAAGAAATAACAAAAAATGACAGCATTA
TCTTACCCACCCTCATAGCAATTACAGCACTACTAAACCTATATTTTTATATACGACTTA
CATACTCCACTGCACTCACGATATTTCCCTCCACAAACAACATAAAAATGAAATGACAAT
TCCCAACCACAAAACGAATAACCCTCCTACCAACAATAACTGTACTATCCACCATACTAC
TACCACTAACACCAATCCTCTCAATTCTAGAATAGGAATTTAGGTTAAACAGACCAAGAG
CCTTCAAAGCCCTAAGCAAGTATAATTTACTTAATTCCTGATAAGGACTGCAAGACTACA
TCTTACATCAATTGAATGCAAATCAACCACTTTAATTAAGCTAAATCCTCACTAGATTGG
TGGGCTCCACCCCCACGAAACTTTAGTTAACAGCTAAACACCCTAAACAACTGGCTTCAA
TCTACTTCTCCCGCCGCGAGAAAAAAAAGGCGGGAGAAGCCCCGGCAGAGTTTGAAGCTG
CTTCTTTGAATTTGCAATTCAATATGTTAATTCACTACAGGACCTGGTAAAAAGAGGAAT
TAAACCTCTGTTCTTAGATTTACAGTCTATTGCTTTACTCAGCCATTTTACCCATGTTCA
TCAACCGCTGATTATTTTCAACCAACCACAAAGATATCGGCACCCTTTACCTTCTATTTG
GTGCCTGAGCTGGTATAGTAGGAACCGCCTTAAGCCTACTAATTCGCGCCGAACTAGGCC
AACCCGGAACTCTACTCGGAGATGACCAAATCTACAACGTAATTGTAACCGCACATGCAT
TTGTAATAATTTTCTTTATAGTAATGCCTATTATAATCGGTGGATTCGGCAACTGACTAG
TTCCTCTGATAATTGGAGCCCCTGATATAGCATTTCCTCGGATAAATAACATAAGCTTTT
GACTTCTTCCCCCATCTTTCCTGTTACTCCTAGCATCCTCTATGGTTGAGGCCGGAGCAG
GAACAGGTTGAACCGTATACCCTCCTCTAGCAGGCAACCTAGCCCATGCAGGAGCCTCAG
TAGATCTAACTATTTTCTCCCTACATCTGGCAGGTGTCTCTTCAATTCTAGGAGCCATTA
ATTTTATTACAACTATTATTAATATAAAACCCCCTGCGATGTCACAGTATCAAACCCCCT
TGTTTGTATGATCTGTACTAATTACTGCCGTACTTCTCCTTCTCTCACTTCCTGTATTAG
CAGCTGGTATCACAATACTACTAACGGACCGAAACCTGAATACAACCTTTTTTGACCCAG
CAGGAGGAGGAGACCCTATCCTATATCAACACCTATTCTGATTCTTTGGGCACCCTGAAG
TATATATTCTTATTTTACCTGGGTTTGGGATAATCTCCCATATTGTGACCTACTATTCAG
GAAAAAAAGAACCATTCGGATATATAGGAATAGTATGAGCCATAATATCAATTGGGTTCC
TAGGATTCATTGTATGAGCCCACCATATATTCACAGTCGGAATAGACGTCGATACACGGG
CTTACTTCACGTCAGCTACTATAATTATCGCCATCCCAACAGGAGTAAAAGTATTCAGTT
GACTAGCAACGCTTCATGGGGGTAATATCAAATGATCTCCTGCCATAATATGAGCCCTAG
GTTTCATCTTTCTTTTCACAGTCGGAGGCTTAACTGGAATTGTTCTAGCCAACTCCTCCC
TTGACATTGTCCTCCATGACACATATTATGTAGTAGCACATTTCCACTACGTATTATCAA
TAGGAGCTGTATTTGCTATTATAGGAGGATTTGTACATTGATTTCCCCTATTCTCAGGCT
ATACTCTCAATGATACATGAGCCAAAATCCACTTTGCAATTATATTTGTAGGTGTTAACA
TGACTTTCTTTCCACAACATTTCCTAGGACTATCCGGTATACCACGACGATACTCTGATT
ATCCAGACGCATATACAATATGAAATACTATCTCATCTATAGGCTCATTTATCTCACTAA
CAGCAGTAATACTAATAATCTTCATCATCTGAGAAGCATTTGCATCTAAACGAGAAGTCC
TAACTGTAGACCTAACCACAACAAACCTAGAATGACTAAACGGATGTCCTCCACCATACC
ACACATTTGAAGAACCCACATATGTTAACCTAAAATAAGAAAGGAAGGAATCGAACCTCC
TATTATTGGTTTCAAGCCAACACCATAGCCACTATGACTCTCTCAATAAACGAGATGTTA
GTAAAACATTACATAACCTTGTCAAGATTAAATTACAGGTGAAAATCCCGTACATCTCAT
ATGGCATATCCCATACAACTAGGCTTTCAAGACGCAACATCACCTATCATGGAAGAACTA
CTACACTTTCACGACCACACATTAATAATCGTTTTCCTAATCAGCTCTCTAGTACTTTAT
ATTATTTCACTAATACTAACAACAAAATTAACCCATACCAGTACCATAGACGCGCAAGAA
GTAGAAACAATCTGAACCATTCTACCAGCCATTATCTTAATTATGATTGCTCTTCCATCC
TTGCGAATCCTATACATAATAGATGAAATCAACAACCCATCTCTCACAGTAAAGACCATA
GGGCATCAATGATACTGAAGCTATGAATATACAGATTATGAAGACCTAAGCTTCGATTCC
TATATAATCCCAACATCAGAACTAAAACCAGGAGAACTGCGTTTACTAGAAGTAGACAAC
CGAGTTGTATTACCCATGGAAATAACAGTCCGAATACTAATCTCTTCCGAAGATGTCCTA
CACTCATGAGCAGTCCCTTCTCTAGGACTAAAAACAGACGCAATTCCAGGTCGTTTAAAT
CAAACAACCCTTATGTCAACTCGTCCAGGCCTATTCTACGGTCAATGCTCAGAAATTTGC
GGATCAAATCACAGTTTTATGCCAATTGTTCTTGAACTAGTCCCATTAAAATACTTTGAA
AAATGATCCGCATCAATACTATAAAATCATCAAGAAGCTATCCCAGCGTTAACCTTTTAA
GTTAAAGACTGAGAATATTATATTCTCCTTGATGATATGCCACAACTAGACACATCAACG
TGACTTACAATAATTCTATCAATATTTTTAGTCCTCTTCATTATTTTTCAACTAAAAATC
TCAAAACACAACTTCTACCACAACCCAGAATTAATAACAACAAAAACACCGAAACAAAAT
ACTCCTTGAGAAACAAAATGAACGAAAATCTATTTGCCTCTTTCATTACCCCTATAATAT
TTGGCCTCCCCCTCGTTACCCTCATTGTTTTATTCCCTAGCCTATTATTTCCCACATCAA
ACCGACTAGTCAACAACCGCCTCATCTCCCTCCAACAGTGAATACTTCAATTAGTATCAA
AACAAATAATGAGCATTCATAATACCAAAGGACAGACATGAGCATTAATGCTAATGTCCC
TAATTTTATTTATTGGATCTACAAACCTACTAGGCCTCCTACCCCACTCATTTACACCAA
CTACACAACTATCAATAAACCTAGGCATGGCCATTCCTTTATGAGCAGGAGCTGTAATTA
CAGGCTTCCGCAACAAAACTAAAGCTTCACTCGCCCATTTCCTACCACAAGGGACACCCA
CCCCACTGATCCCAATACTAGTAATTATTGAAACCATCAGCCTATTTATTCAACCAGTAG
CCCTTGCCGTACGATTAACAGCTAATATCACGGCAGGACACTTACTAATTCACCTAATTG
GAGGAGCCACCCTTGCACTAATAAGCATTAATACCACAACAGCACTCATCACATTCATTA
TCCTAATTTTACTAACAGTTCTCGAATTCGCAGTGGCTATAATTCAAGCCTATGTATTTA
CCCTTCTAGTTAGCTTATACCTGCATGATAACACATAATGACACACCAAACCCACGCTTA
TCACATAGTAAATCCAAGCCCCTGACCTCTCACAGGAGCACTATCTGCCCTCCTAATAAC
ATCTGGTCTCATCATATGATTTCACTTCAACTCAACGGCTCTACTAACTCTGGGCCTAAC
AACAAATATACTTACAATATACCAGTGATGACGAGATGTGATTCGAGAAAGCACCTTCCA
AGGCCACCATACTCCGGCTGTCCAAAAGGGCCTTCGTTACGGAATGATTCTTTTCATTAT
CTCCGAAGTTCTATTCTTTACTGGATTTTTCTGAGCCTTCTACCACTCAAGCCTTGCCCC
CACACCCGAACTAGGCGGCTGCTGACCTCCAACAGGCATTCACCCACTTAATCCCTTAGA
AGTCCCACTACTCAACACCTCTGTCCTTCTAGCCTCAGGAGTATCCATTACTTGAGCTCA
CCATAGCCTCATAGAAGGGAACCGTTACCACATGTTACAAGCCCTATTCATTACCATCGC
ACTAGGCGTGTACTTTACACTGTTACAGGCATCAGAGTATTATGAAGCACCCTTTACAAT
CTCAGACGGAGTTTACGGTTCAACTTTCTTCGTAGCTACAGGATTTCACGGCCTCCATGT
CATCATCGGATCCACCTTCCTAATTGTCTGCTTCTTCCGCCAATTAAAATTTCATTTCAC
CTCTAGTCACCATTTCGGTTTCGAAGCCGCTGCCTGATACTGACACTTCGTAGATGTAGT
ATGACTTTTCCTCTATGTATCCATCTACTGATGAGGCTCATGTCCTTTTAGTATTAATTA
GTACAACTGACTTCCAATCAGTTAGTTTCGGTCTAATCCGAAAAAGAACAATAAACCTTA
TAATTACTCTCCTAACTAACTTCACGCTAGCTACATTACTCGTAACCATCGCATTCTGAC
TTCCCCAACTGAACGTGTATTCAGAAAAAACAAGCCCATACGAATGTGGATTTGACCCCA
TAGGGTCTGCTCGCCTCCCCTTCTCTATAAAATTCTTCCTAGTAGCCATCACATTCCTCC
TTTTTGATCTAGAAATTGCACTACTCCTACCACTACCATGAGCCTCACAAACAACTAATC
TAAACACAATGCTCACCATAGCTCTTCTCCTAATCTTCCTACTAGCCGTAAGCCTGGCCT
ACGAATGAACTCAAAAAGGACTCGAATGAACCGAATATGGTATTTAGTTTAAAACAAAAT
AAATGATTTCGACTCATTAGATTATGATTAAGCTCATAACTACCAAATGTCCCTCGTATA
CATAAACATTATAATGGCATTCACAGTATCCCTCACAGGACTACTAATATACCGATCCCA
CCTAATATCTTCCCTCCTATGCCTAGAAGGAATAATACTATCCCTATTTATTTTAGCCAC
CCTAATAATCCTAAACTCACATTTTACCTTAGCCAGTATAATGCCCATTATTCTACTAGT
TTTCGCAGCTTGCGAGGCAGCACTAGGCCTGTCCCTACTGGTAATGGTGTCAAATACATA
TGGCACCGACTATGTACAAAACCTTAACCTTCTACAATGCTAAAATACATTATCCCCACA
ATAATACTTATACCCCTAACCTGACTATCAAAAAATAGCATAATCTGAATCAACACCACA
CTTCACAGCTTGCTAATCAGCCTCACAAGCCTTCTCCTCCTAAATCAATTCGGTGATAAT
AGCCTCAACTTCTCATTAACTTTTTTCTCCGACTCCTTATCTACACCATTACTAATTCTA
ACCATATGACTTCTACCCCTAATACTCATAGCTAGCCAACATCATCTATCAAAAGAAAAT
CTAGCCCGAAAAAAACTCTTCATCTCAATGCTAATTCTACTACAACTATTTCTGATTATA
ACATTCACTGCCACAGAACTAATCTTTTTCTATATCATGTTTGAAGCAACACTAGTCCCC
ACACTTATCATTATTACTCGATGAGGAAATCAAACAGAACGCCTAAACGCCGGTCTCTAT
TTCTTGTTTTACACACTAGCAGGATCCCTGCCCCTATTAGTCGCACTGATTTATATTCAA
AACACAATAGGATCACTAAATTTCCTTATTCTCCAGTACTGAGTTCAACCAATACCTAAC
TCATGATCCAACACTTTCATATGACTAGCATGCATAATAGCTTTCATAGTAAAGATACCA
CTATATGGACTCCACCTCTGACTTCCCAAAGCCCATGTAGAAGCTCCAATTGCGGGCTCC
ATGGTCCTTGCAGCAATCCTACTTAAACTAGGAGGATATGGCATGATACGGATTACATTA
CTTCTGAATCCAATCACCGACTTTATAGCATACCCATTCATTATATTATCATTATGAGGC
ATAATCATAACCAGCTCAATTTGCCTTCGCCAAACGGACCTAAAGTCACTCATTGCATAT
TCTTCCGTTAGCCACATAGCACTTGTCATTGTTGCCATTCTCATTCAAACACCCTGAAGC
TACATAGGAGCCACCGCCCTAATAATTGCTCATGGTCTCACATCTTCCATACTTTTCTGC
CTAGCAAACTCCAACTATGAACGAGTTCACAGCCGAACAATAATCCTAGCCCGCGGCCTA
CAAACACTCCTTCCACTAATGGCTGCCTGATGACTCCTAGCAAGTCTAACTAATCTAGCT
CTACCCCCATCAATCAACCTAATCGGAGAACTATTTGTAGTAATATCAACCTTTTCATGA
TCTAACATCACAATCATTCTAATAGGACTTAATATGGTAATTACTGCTCTATATTCCCTC
TACATACTAATCACAACACAACGAGGTAAACATACTCACCACATCAATAATATTTTACCC
TCCTTCACACGAGAAAATGCACTTATATCACTGCATATACTACCACTCCTACTTCTATCC
CTAAACCCGAAAATTATCCTAGGCCCCCTATACTGTAAATATAGTTTAAGAAAACATTAG
ATTGTGGATCTAATAATAGAAGACTATCACCTTCTTATTTACCGAAAAAGTATGCAAGAA
CTGCTAATTCTATGCCCCCATGTCTAATAACATGGCTTTTTCAAACTTTTAAAGGATAGT
AGTTATCCATTGGTCTTAGGAACCAAAAAATTGGTGCAACTCCAAATAAAAGTAATAAAC
CTATTTTCCTCCCTCACACTAGTCACCCTAATTCTACTAACCATACCCATCGCAGCAATC
AATTTTAACACCCATAAATTCACCAATTATCCACTCTATGTAAAAACAACCATTTCATGC
GCTTTCATCACTAGCATAATCCCCACAATAATATTCATCCACACAGGACAAGAAATAATT
ATCTCAAACTGACACTGACTAACCATCCAAACCCTCAAACTATCACTCAGCTTCAAAATA
GACTTCTTCTCAATAATATTCGTTCCAGTAGCACTATTCGTTACATGATCTATTATAGAA
TTCTCAATATGATACATGCACTCAGACCCCAACATTAACCAGTTTTTCAAGTACTTACTC
CTATTTCTCATTACAATACTTATTCTTGTCACTGCAAACAACCTCTTTCAACTTTTCATT
GGCTGAGAAGGAGTTGGAATTATATCATTTCTACTGATCGGATGATGATATGGACGGACA
GACGCCAACACAGCAGCCTTACAAGCAATCCTATATAACCGCATTGGTGACATCGGATTT
ATTCTAGCCATAGCATGATTTCTAATTAACCTCAACACCTGAGATCTCCAACAAATCTTT
ATACTAAATCCAAACGACTCAAACCTACCCCTAATAGGACTAATTCTAGCTGCAACCGGA
AAATCCGCACAATTTGGCCTACATCCATGACTACCCTCTGCAATAGAGGGCCCAACACCC
GTCTCAGCACTACTCCACTCAAGCACAATAGTAGTAGCAGGCATCTTCCTACTAATCCGC
TTTTATCCACTAACAGAAAACAATAAATTTGCCCAATCAATCATATTATGTCTAGGGGCT
ATAACCACATTATTCACAGCAATATGCGCCCTCACCCAAAATGATATCAAAAAAATTATC
GCTTTCTCTACATCCAGCCAACTCGGCCTCATAATAGTAACAATCGGAATTAATCAACCC
CACCTAGCATTCCTTCACATCTGCACCCATGCCTTCTTCAAAGCCATATTATTTATATGC
TCTGGCTCCATTATCCACAGCCTAAACGACGAGCAAGACATCCGAAAAATAGGAGGCCTA
TTTAAAGCAATGCCATTTACCACAACAGCCCTCATTATTGGCAGCCTTGCACTAACAGGA
ATACCCTTTCTCACCGGATTCTACTCCAAAGACCTGATTATTGAATCCGCTAATACGTCT
TATACCAACGCCTGAGCCCTTTTAATAACATTAGTCGCCACCTCCTTCACAGCCATCTAC
AGCACTCGCATTATCTTTTTTGCACTCCTAGGACAACCCCGATTTCCAACCCTCATTAAT
ATCAATGAAAATAACCCGTTCCTAATTAATTCAATCAAACGCTTACTAATTGGAAGCCTA
TTTGCAGGGTTCATTATCTCTAATAACATCCCTCCAATAACAATCCCCCAAATAACCATG
CCCCACTATCTAAAAATAACTGCCTTAACAGTCACAATCCTAGGCTTTATTCTAGCACTA
GAAATCAGCAACACAACCCACTACCTAAAATTTAATTATCCATCAAACACATTCAAATTC
TCTAACCTATTAGGATATTATCCTACAATTATACACCGCCTGACCCCCTATATAAACCTA
ACAATAAGCCAAAAATCAGCATCCTCTCTCCTAGATCTAATCTGACTAGAAACTATTCTA
CCAAAAACCATTTCACTAGCCCAAATAAAAATATCCACCACAATCACAAGCCAAAAGGGC
CTAATTAAACTATATTTCCTCTCCTTCCTAATCACGATCCTCATTAGTACAACCTTACTT
AATTTCCACGAGTAATCTCCATAATCACTACAACACCAATCAATAAAGACCAACCAGTAA
CAATAACCAATCAAGTACCATAACTGTATAAAGCAGCAATTCCCATAGCCTCCTCGCTAA
AAAACCCAGAATCCCCCGTATCATAAATAACCCAATCCCCCATACCATTAAACTTAAATA
CAATTTCCACCTCCTTATCTTTCAACACATAATAAACCATAAGAAATTCCATTAATAAAC
CAGTAATAAACGTCCCTAAAACAACCTTATTAGAAACTCAAACCTCAGGATACTGTTCAG
TAGCTATAGCTGTCGTATAACCAAAAACTACCATCATACCCCCTAAATAAATTAAGAAAA
CTATTAAACCTAAAAAAGACCCACCAAAATTCAACACAATACCACACCCAACCCCACCAC
TTACAATTAACCCCAACCCCCCATAAATAGGTGAAGGTTTTGAAGAAAACCCCACAAAAC
CTATCACAAAAATAACACTTAAGATAAACACAATGTATGTCATCATCATTCTCACATGGA
ATCTAACCATGACCAATGATATGAAAAACCATCGTTGTCATTCAACTATAAGAACACTAA
TGATCAACATCCGAAAAACCCACCCACTAATAAAAATTGTAAACAACGCATTCATTGATC
TCCCAGCTCCATCAAATATTTCATCATGATGAAACTTTGGCTCTCTCCTAGGCATTTGCT
TAATTTTACAGATTCTAACAGGCCTATTCCTAGCAATACACTATACACCTGACACAACAA
CAGCATTCTCCTCTGTAACCCACATTTGCCGAGACGTAAACTATGGCTGAATTATCCGAT
ATATACACGCAAACGGGGCATCAATATTTTTTATCTGCCTATTTATGCATGTAGGACGAG
GCCTATACTATGGATCATATACCTTCCTAGAAACATGAAACATCGGAGTAATCCTCCTAT
TTGCGACAATAGCCACAGCATTCATAGGCTATGTTTTACCATGAGGACAAATATCATTCT
GAGGAGCAACAGTTATTACCAACCTCCTTTCAGCAATTCCATATATTGGCACAAACCTAG
TCGAATGAATCTGGGGAGGATTCTCAGTAGACAAAGCTACCCTCACCCGATTTTTCGCCT
TTCACTTTATTTTCCCATTCATCATCGCAGCCCTCGCCATAGTTCACCTACTCTTCCTCC
ACGAAACAGGATCCAACAACCCCACAGGAATTCCATCGGACACAGATAAAATTCCCTTCC
ACCCTTATTACACCATTAAAGACATCCTAGGTGCTATCCTACTAATCCTCATCCTCATGC
TACTAGTACTATTCACGCCTGACTTACTCGGAGACCCAGACAACTACACCCCAGCAAACC
CACTTAACACTCCCCCTCACATCAAACCTGAATGATACTTCCTATTTGCGTACGCAATCT
TACGATCAATCCCTAATAAACTAGGAGGAGTCCTCGCCCTAATCCTCTCAATCCTAGTCC
TAGTAATTATACCCCTCCTCCATACATCAAAGCAACGGAGCATAATATTCCGACCAATCA
GTCAATGTATATTCTGAATCCTAGTAGCCGACCTATTAACACTCACATGAATTGGAGGCC
AGCCAGTTGAACACCCCTACATCATTATTGGACAACTAGCATCTATTATATATTTCCTTA
TCATTCTAGTCATAATACCAGTAGCTAGCATCATCGAAAACAACCTCCTAAAATGAAGAC
AAGTCTTTGTAGTACAATCAATATACTGGTCTTGTAAACCAGAGAAGGAGAACAACCAAC
CTCCCTAAGACTCAAGGAAGAAGCTATAGCCCCACTATCAACACCCAAAGCTGAAGTTCT
ACTTAAACTATTCCCTGAATCATTATCAACGATACTTATCAATATATTTCCAAAAATATA
AAGAGCCTCTCCAGTATTAAACTTGCTAAAACTCCCAAACATACAACACGGACTTCCCAC
TCCACAAGCCCACATAACAACCCATACAAGAAAAGCACAACCACCCACCCACGGACATGA
GCGTTCATAAACCCAACATATCTTATGTCTGTCTTAAACATGCAAACGAGTACATAGTAT
TAATGTAATATAGACATTATATGTATAAAGTACATTAAATGATTTACCTCATGCATATAA
GCACGTACATAGTATTAATGTAACATAGACATTATATGTATAAAGTACATTAAATGATTT
ACCCCATGCATATAAGCACGTACATAGTATTAATGTAACATAGACATTATATGTATAAAG
TACATTAAATGATTTACCTCATGCATATAAGCACGTACATAGTATTAATGTAATATAGAC
ATTATATGTATAAAGTACATTAAGTGATTTACCCCATGCATATAAGCATGTACATTTGTT
TCACTGAAGCATGTAGGGTATTAAACTGCTTGACCGTACATAGTACATGAAGTCAAATCC
ATTCTAGTCAACATGCGTATCCTGTCCATTAGATCACGAGCTTGTTCACCATGCCGCGTG
AAACCAACAACCCGCTCAGCAAGGATCCCTCTTCTCGCTCCGGGCCCATTAACTGTGGGG
GTAACTATTTAATGAACTTTAACAGGCATCTGGTTCTTTCTTCAGGGCCATCTCATCTAA
AATCGCCCACTCTTTCCCCTTAAATAAGACATCTCGATGGACTAATGACTAATCAGCCCA
TGCCTAACATAACTGTGGTGTCATGCATTTGGTATTTTTTAATTTTTGGGGATGCTTGGA
CTCAGCTATGGCCGTCTGAGGCCCCGACCCGGAGCATGAATTGTAGCTGGACTTAACTGC
ATCTTGAGCATCCCCATAATGGTAAGCATGGGCATAATATAATTAATGGTCACAGGACAT
ATCTGCTGTATCGTGCATTTATATATTCTTTTTCCCCCCTTCCCCTTAAATATTTATCAC
CATTTTTAACACGCTTCCCCCTAGATATTAATATAAATTTATCCCGCCCTCAATACTCAA
ATTCATACTCCAACCGAAGTAAATATATAGGCACCTGGGTCACATACATAACGCATA
>1738-B2_Consensus
GTTAATGTAGCTTAAACTTAAAGCAAGGCACTGAAAATGCCTAGATGAGTCTACTGACTC
CATGAACATATAGGTTTGGTCCCAGCCTTCCTGTTAACTTTCAATAGACTTATACATGCA
AGCATCCACGCCCCGGTGAGTAACGCCCTTCGAATCACACAGGACTAAAAGGAGCAGGTA
TCAAGCACACACTCTTGTAGCTCACAACGCCTTGCTTAACCACACCCCCACGGGAGACAG
CAGTAACAAAAATTAAGCCATAAACGAAAGTTTGACTAAGCCATATTGACCAGGGTTGGT
AAATCTCGTGCCAGCCACCGCGGTCATACGATTGACCCAAGCTAACAGGAGTACGGCGTA
AAGCGTGTTAAAGCATCATACTAAATAGAGTTAAATTTTAATTAAACTGTAAAAAGCCAT
AATTATAACAAAAATAAATGACGAAAGTAACCCTACAATAGCTGATACACCATAGCTAAG
ACCCAAACTGGGATTAGATACCCCACTATGCTTAGCCCTAAACACAAATAATTATAAAAA
CAAAATTATTCGCCAGAGTACTACCGGCAACAGCCCGAAACTCAAAGGACTTGGCGGTGC
TTTATACCCTTCTAGAGGAGCCTGTTCTATAATCGATAAACCCCGATAAACCTCACCAAT
CCTTGCTAATACAGTCTATATACCGCCATCTTCAGCAAACCCTAAAAAAGGGACAAAAGT
AAGCTCAATAATAACACATAAAGACGTTAGGTCAAGGTGTAACCTATGGAGTGGGAAGAA
ATGGGCTACATTTTCTACCCAAGAAAATTTAATACGAAAGCCATTATGAAATTAATAGCC
AAAGGAGGATTTAGCAGTAAACTAAGAATAGAGTGCTTAGTTGAATCAGGCCATGAAGCA
CGCACACACCGCCCGTCACCCTCCTCAAGTAAATATGATATACTTAAACCTATTTACATA
TATCAACCACACGAGAGGAGACAAGTCGTAACAAGGTAAGCATACTGGAAAGTGTGCTTG
GATAAACCAAGATATAGCTTAATTAAAGCATCTAGTTTACACCTAGAAGATTTCACACAT
TATGAGTATCTTGAACTATACCTAGCCCAAAATCTCCCACTCTCCAGTTTAAATAACTAA
ATTAATTAAAATAAAACATTTACCCTAATTAAAGTATAGGAGATAGAAATTCTAAACACG
GCGCTATAGAGAAAGTACCGCAAGGGAATGATGAAAGAAAAAAATCATAGTACAAAAAAG
CAAAGATTAACCCTTGTACCTTTTGCATAATGAATTAACGAGCAAAAAACTTAACAAAAC
GAATTTTAGCTAAGTAACCCGAAACCAGACGAGCTACTTATAGACAGTTTATTAGAACCA
ACTCATCTATGTGGCAAAATAGTGAGAAGATCCATAAGTAGAGGTGACATGCCTAACGAG
CCTGGTGATAGCTGGTTGTCCAGAAAATGAATTTTAGTTCAGCTTTAAAGATACCAAAAA
TACAAATAAATCCCACTGTATCTTTAAAAGTTAGTCTAAAAAGGTACAGCCTTTTAGAAA
TGGGTACAACCTTCACTAGAGAGTAAGATCTAAAAATACCATAGTAGGCCTAAAAGCAGC
CATCAATTAAGAAAGCGTTAAAGCTCAACAACAATAGTATTATTAATCCCAGCAATAACA
TTAGCCAACTCCTAGATTTAATACTGGACTATTCTATTACTAAATAGAAGCAATAATGTT
AATATGAGTAACAAGAAATATTTTCTCCTCGCACAAGTTTAAGTCAGTAACTGATAATAC
CCTGACCGTTAACAGTAAATAAAAATAACCCAACAATAAATGATTTATTACTTATACTGT
TAACCCAACACAGGAGTGCACCCAGGAAAGATTCAAAGAAGTAAAAGGAACTCGGCAAAC
ACTAAACCCCGCCTGTTTACCAAAAACATCACCTCCAGCATCCCTAGTATTGGAGGCACT
GCCTGCCCAGTGACTAAACGTTAAACGGCCGCGGTATTCTGACCGTGCAAAGGTAGCATA
ATCATTTGTTCTCTAAATAAGGACTTGTATGAATGGCCACACGAGGGTTTTACTGTCTCT
TACTTCCAATCAGTGAAATTGACCTCCCCGTGAAGAGGCGGGGATAAATCAACAAGACGA
GAAGACCCTATGGAGCTTTAACTAAGTAACTCAAGGAAAATAAATTCAACCACCAAGGGA
TAACAACACTCCTTATGAGTTAACAGTTTCGGTTGGGGTGACCTCGGAGAACAGAAAATC
CTCCGAGCGATTTTAAAGACTAGACTAACAAGTCAAACCAAACCATCGCTTATTGATCCA
AAAACTTGATCAACGGAACAAGTTACCCTAGGGATAACAGCGCAATCCTATTCAAGAGTC
CATATCGACAATAGGGTTTACGACCTCGATGTTGGATCAGGACACCCCGATGGTGCAACC
GCTATCAAAGGTTCGTTTGTTCAACGATTAAAGTCCTACGTGATCTGAGTTCAGACCGGA
GTAATCCAGGTCGGTTTCTATCTGTTATGTATTTCTCCCAGTACGAAAGGACAAGAGAAA
TAAGGCCAACTTTAACAAAGCGCCTTAAACCAATTAATGACTTTATCTTAATTAATTTCA
CAACAAAACCTGCCCTAGAAAAGGGCCCAGTTAAGGTGGCAGAGCCCGGTAATTGCGTAA
AACTTAAACCTTTATACTCAGAGATTCAAATCCTCTCCTTAACAAAATGTTTATAATCAA
CGTTCTAACACTCATCATTCCTATTCTCCTAGCTGTAGCTTTTCTTACACTAGTTGAACG
AAAAGTTCTAGGTTATATACAATTTCGAAAAGGCCCAAACGTTGTAGGGCCATATGGCTT
ACTTCAACCCATCGCCGACGCAATTAAACTCTTCATCAAAGAACCCCTACGACCCGCCAC
ATCCTCAATCTCAATATTCATTCTAGCCCCCATCCTAGCACTAACCCTAGCCTTAACTAT
ATGAATCCCCCTACCCATACCCTATCCCCTCATCAATATAAACTTAGGAGTCCTCTTCAT
ATTAGCCATATCAAGCCTAGCCGTATACTCAATCCTCTGATCAGGTTGAGCCTCCAACTC
AAAATATGCTCTCATTGGAGCCCTACGGGCAGTAGCACAAACAATCTCTTATGAAGTAAC
ACTAGCAATTATTTTACTATCAGTCCTACTAATAAATGGGTCCTTTACCCTTTCTACACT
AATCATTACACAAGAACAAGTATGATTAATCTTCCCAGCATGACCCCTAGCAATAATATG
ATTTATCTCAACACTAGCAGAAACAAACCGAGCACCATTTGACCTCACCGAAGGAGAATC
TGAACTAGTATCAGGCTTTAACGTAGAATATGCTGCCGGACCATTCGCCCTATTCTTTAT
AGCAGAATATGCGAATATTATCATAATAAACATCTTCACAACAACCCTCTTCTTAGGAGC
ATTTCACAACCCATACATACCAGAACTTTACACAATCAACTTCACCATCAAATCGCTACT
ACTCACAATTACCTTCCTATGAATCCGAGCATCCTACCCCCGATTCCGTTACGACCAACT
AATACACTTACTATGAAAAAATTTTCTACCCCTAACACTAGCCCTATGCATATGACACGT
ATCGCTACCTATTCTCCTATCAAGCATCCCCCCACAAACATAAGAAATATGTCTGACAAA
AGAGTTACTTTGATAGAGTAAATAATAGAGGTTTAAATCCTCTTATTTCTAGAACTATAG
GAATTGAACCTACTCCTAAGAACCCAAAACTCTTCGTGCTCCCAATTACACCAAATTCTA
ATAGTAAGGTCAGCTAATTAAGCTATCGGGCCCATACCCCGAAAATGTTGGTTCATATCC
TTCCCGTACTAATAAATCCAATTATCCTCATTATTATTCTAATAACCGTTATACTTGGAA
CCATTATCGTTATGATTAGCACCCACTGATTGCTCATCTGAATTGGATTTGAAATAAATA
TACTTGCTATTATTCCCATTATAATAAAAAAGCACAACCCACGAGCCACAGAAGCATCAA
CCAAATATTTCCTAACTCAATCAACAGCCTCAATACTACTAATAATAGCCATTATCATTA
ACTTAATATTCTCAGGCCAATGAACCGTAATAAAACTATTTAATCCAATAGCCTCCATAC
TCATAACAATAGCCCTCGCTATAAAACTAGGTATAGCCCCATTCCACTTCTGAGTCCCAG
AAGTAACACAAGGCATTCCCCTATCCTCAGGCCTAATCTTACTCACATGACAAAAACTAG
CACCCATGTCAGTACTTTACCAAATCCTTCCATCCATCAACCTAGACCTGATCCTAACCC
TATCAATTCTATCTATTACAATCGGAGGCTGAGGAGGACTGAACCAAACCCAACTACGAA
AAATTATAGCCTATTCATCAATTGCCCACATAGGCTGAATAACAGCAGTTTTACTATATA
ATCCCACCATAACACTACTAAACCTAATTATTTATATCATTATAACCTCTACCATATTTA
CACTATTTATAGCCAACTCAACCACAACCACCCTATCATTATCACACACATGAAATAAAG
CACCCATCATAACAATTCTAGTCCTCATTACCCTCCTATCAATAGGAGGACTTCCCCCAC
TATCAGGATTTATACCAAAATGAATAATTATCCAAGAAATAACAAAAAATGACAGCATTA
TCTTACCCACCCTCATAGCAATTACAGCACTACTAAACCTATATTTTTATATACGACTTA
CATACTCCACTGCACTCACGATATTTCCCTCCACAAACAACATAAAAATGAAATGACAAT
TCCCAACCACAAAACGAATAACCCTCCTACCAACAATAACTGTACTATCCACCATACTAC
TACCACTAACACCAATCCTCTCAATTCTAGAATAGGAATTTAGGTTAAACAGACCAAGAG
CCTTCAAAGCCCTAAGCAAGTATAATTTACTTAATTCCTGATAAGGACTGCAAGACTACA
TCTTACATCAATTGAATGCAAATCAACCACTTTAATTAAGCTAAATCCTCACTAGATTGG
TGGGCTCCACCCCCACGAAACTTTAGTTAACAGCTAAACACCCTAAACAACTGGCTTCAA
TCTACTTCTCCCGCCGCGAGAAAAAAAAGGCGGGAGAAGCCCCGGCAGAGTTTGAAGCTG
CTTCTTTGAATTTGCAATTCAATATGTTAATTCACTACAGGACCTGGTAAAAAGAGGAAT
TAAACCTCTGTTCTTAGATTTACAGTCTATTGCTTTACTCAGCCATTTTACCCATGTTCA
TCAACCGCTGATTATTTTCAACCAACCACAAAGATATCGGCACCCTTTACCTTCTATTTG
GTGCCTGAGCTGGTATAGTAGGAACCGCCTTAAGCCTACTAATTCGCGCCGAACTAGGCC
AACCCGGAACTCTACTCGGAGATGACCAAATCTACAACGTAATTGTAACCGCACATGCAT
TTGTAATAATTTTCTTTATAGTAATGCCTATTATAATCGGTGGATTCGGCAACTGACTAG
TTCCTCTGATAATTGGAGCCCCTGATATAGCATTTCCTCGGATAAATAACATAAGCTTTT
GACTTCTTCCCCCATCTTTCCTGTTACTCCTAGCATCCTCTATGGTTGAGGCCGGAGCAG
GAACAGGTTGAACCGTATACCCTCCTCTAGCAGGCAACCTAGCCCATGCAGGAGCCTCAG
TAGATCTAACTATTTTCTCCCTACATCTGGCAGGTGTCTCTTCAATTCTAGGAGCCATTA
ATTTTATTACAACTATTATTAATATAAAACCCCCTGCGATGTCACAGTATCAAACCCCCT
TGTTTGTATGATCTGTACTAATTACTGCCGTACTTCTCCTTCTCTCACTTCCTGTATTAG
CAGCTGGTATCACAATACTACTAACGGACCGAAACCTGAATACAACCTTTTTTGACCCAG
CAGGAGGAGGAGACCCTATCCTATATCAACACCTATTCTGATTCTTTGGGCACCCTGAAG
TATATATTCTTATTTTACCTGGGTTTGGGATAATCTCCCATATTGTGACCTACTATTCAG
GAAAAAAAGAACCATTCGGATATATAGGAATAGTATGAGCCATAATATCAATTGGGTTCC
TAGGATTCATTGTATGAGCCCACCATATATTCACAGTCGGAATAGACGTCGATACACGGG
CTTACTTCACGTCAGCTACTATAATTATCGCCATCCCAACAGGAGTAAAAGTATTCAGTT
GACTAGCAACGCTTCATGGGGGTAATATCAAATGATCTCCTGCCATAATATGAGCCCTAG
GTTTCATCTTTCTTTTCACAGTCGGAGGCTTAACTGGAATTGTTCTAGCCAACTCCTCCC
TTGACATTGTCCTCCATGACACATATTATGTAGTAGCACATTTCCACTACGTATTATCAA
TAGGAGCTGTATTTGCTATTATAGGAGGATTTGTACATTGATTTCCCCTATTCTCAGGCT
ATACTCTCAATGATACATGAGCCAAAATCCACTTTGCAATTATATTTGTAGGTGTTAACA
TGACTTTCTTTCCACAACATTTCCTAGGACTATCCGGTATACCACGACGATACTCTGATT
ATCCAGACGCATATACAATATGAAATACTATCTCATCTATAGGCTCATTTATCTCACTAA
CAGCAGTAATACTAATAATCTTCATCATCTGAGAAGCATTTGCATCTAAACGAGAAGTCC
TAACTGTAGACCTAACCACAACAAACCTAGAATGACTAAACGGATGTCCTCCACCATACC
ACACATTTGAAGAACCCACATATGTTAACCTAAAATAAGAAAGGAAGGAATCGAACCTCC
TATTATTGGTTTCAAGCCAACACCATAGCCACTATGACTCTCTCAATAAACGAGATGTTA
GTAAAACATTACATAACCTTGTCAAGATTAAATTACAGGTGAAAATCCCGTACATCTCAT
ATGGCATATCCCATACAACTAGGCTTTCAAGACGCAACATCACCTATCATGGAAGAACTA
CTACACTTTCACGACCACACATTAATAATCGTTTTCCTAATCAGCTCTCTAGTACTTTAT
ATTATTTCACTAATACTAACAACAAAATTAACCCATACCAGTACCATAGACGCGCAAGAA
GTAGAAACAATCTGAACCATTCTACCAGCCATTATCTTAATTATGATTGCTCTTCCATCC
TTGCGAATCCTATACATAATAGATGAAATCAACAACCCATCTCTCACAGTAAAGACCATA
GGGCATCAATGATACTGAAGCTATGAATATACAGATTATGAAGACCTAAGCTTCGATTCC
TATATAATCCCAACATCAGAACTAAAACCAGGAGAACTGCGTTTACTAGAAGTAGACAAC
CGAGTTGTATTACCCATGGAAATAACAGTCCGAATACTAATCTCTTCCGAAGATGTCCTA
CACTCATGAGCAGTCCCTTCTCTAGGACTAAAAACAGACGCAATTCCAGGTCGTTTAAAT
CAAACAACCCTTATGTCAACTCGTCCAGGCCTATTCTACGGTCAATGCTCAGAAATTTGC
GGATCAAATCACAGTTTTATGCCAATTGTTCTTGAACTAGTCCCATTAAAATACTTTGAA
AAATGATCCGCATCAATACTATAAAATCATCAAGAAGCTATCCCAGCGTTAACCTTTTAA
GTTAAAGACTGAGAATATTATATTCTCCTTGATGATATGCCACAACTAGACACATCAACG
TGACTTACAATAATTCTATCAATATTTTTAGTCCTCTTCATTATTTTTCAACTAAAAATC
TCAAAACACAACTTCTACCACAACCCAGAATTAATAACAACAAAAACACCGAAACAAAAT
ACTCCTTGAGAAACAAAATGAACGAAAATCTATTTGCCTCTTTCATTACCCCTATAATAT
TTGGCCTCCCCCTCGTTACCCTCATTGTTTTATTCCCTAGCCTATTATTTCCCACATCAA
ACCGACTAGTCAACAACCGCCTCATCTCCCTCCAACAGTGAATACTTCAATTAGTATCAA
AACAAATAATGAGCATTCATAATACCAAAGGACAGACATGAGCATTAATGCTAATGTCCC
TAATTTTATTTATTGGATCTACAAACCTACTAGGCCTCCTACCCCACTCATTTACACCAA
CTACACAACTATCAATAAACCTAGGCATGGCCATTCCTTTATGAGCAGGAGCTGTAATTA
CAGGCTTCCGCAACAAAACTAAAGCTTCACTCGCCCATTTCCTACCACAAGGGACACCCA
CCCCACTGATCCCAATACTAGTAATTATTGAAACCATCAGCCTATTTATTCAACCAGTAG
CCCTTGCCGTACGATTAACAGCTAATATCACGGCAGGACACTTACTAATTCACCTAATTG
GAGGAGCCACCCTTGCACTAATAAGCATTAATACCACAACAGCACTCATCACATTCATTA
TCCTAATTTTACTAACAGTTCTCGAATTCGCAGTGGCTATAATTCAAGCCTATGTATTTA
CCCTTCTAGTTAGCTTATACCTGCATGATAACACATAATGACACACCAAACCCACGCTTA
TCACATAGTAAATCCAAGCCCCTGACCTCTCACAGGAGCACTATCTGCCCTCCTAATAAC
ATCTGGTCTCATCATATGATTTCACTTCAACTCAACAGCTCTACTAACTCTGGGCCTAAC
AACAAATATACTTACAATATACCAGTGATGACGAGATGTGATTCGAGAAAGCACCTTCCA
AGGCCACCATACTCCGGCTGTCCAAAAGGGCCTTCGTTACGGAATGATTCTTTTCATTAT
CTCCGAAGTTCTATTCTTTACTGGATTTTTCTGAGCCTTCTACCACTCAAGCCTTGCCCC
CACACCCGAACTAGGCGGCTGCTGACCTCCAACAGGCATTCACCCACTTAATCCCTTAGA
AGTCCCACTACTCAACACCTCTGTCCTTCTAGCCTCAGGAGTATCCATTACTTGAGCTCA
CCATAGCCTCATAGAAGGGAACCGTTACCACATGTTACAAGCCCTATTCATTACCATCGC
ACTAGGCGTGTACTTTACACTGTTACAGGCATCAGAGTATTATGAAGCACCCTTTACAAT
CTCAGACGGAGTTTACGGTTCAACTTTCTTCGTAGCTACAGGATTTCACGGCCTCCATGT
CATCATCGGATCCACCTTCCTAATTGTCTGCTTCTTCCGCCAATTAAAATTTCATTTCAC
CTCTAGTCACCATTTCGGTTTCGAAGCCGCTGCCTGATACTGACACTTCGTAGATGTAGT
ATGACTTTTCCTCTATGTATCCATCTACTGATGAGGCTCATGTCCTTTTAGTATTAATTA
GTACAACTGACTTCCAATCAGTTAGTTTCGGTCTAATCCGAAAAAGAACAATAAACCTTA
TAATTACTCTCCTAACTAACTTCACGCTAGCTACATTACTCGTAACCATCGCATTCTGAC
TTCCCCAACTGAACGTGTATTCAGAAAAAACAAGCCCATACGAATGTGGATTTGACCCCA
TAGGGTCTGCTCGCCTCCCCTTCTCTATAAAATTCTTCCTAGTAGCCATCACATTCCTCC
TTTTTGATCTAGAAATTGCACTACTCCTACCACTACCATGAGCCTCACAAACAACTAATC
TAAACACAATGCTCACCATAGCTCTTCTCCTAATCTTCCTACTAGCCGTAAGCCTGGCCT
ACGAATGAACTCAAAAAGGACTCGAATGAACCGAATATGGTATTTAGTTTAAAACAAAAT
AAATGATTTCGACTCATTAGATTATGATTAAGCTCATAACTACCAAATGTCCCTCGTATA
CATAAACATTATAATGGCATTCACAGTATCCCTCACAGGACTACTAATATACCGATCCCA
CCTAATATCTTCCCTCCTATGCCTAGAAGGAATAATACTATCCCTATTTATTTTAGCCAC
CCTAATAATCCTAAACTCACATTTTACCTTAGCCAGTATAATGCCCATTATTCTACTAGT
TTTCGCAGCTTGCGAGGCAGCACTAGGCCTGTCCCTACTGGTAATGGTGTCAAATACATA
TGGCACCGACTATGTACAAAACCTTAACCTTCTACAATGCTAAAATACATTATCCCCACA
ATAATACTTATACCCCTAACCTGACTATCAAAAAATAGCATAATCTGAATCAACACCACA
CTTCACAGCTTGCTAATCAGCCTCACAAGCCTTCTCCTCCTAAATCAATTCGGTGATAAT
AGCCTCAACTTCTCATTAACTTTTTTCTCCGACTCCTTATCTACACCATTACTAATTCTA
ACCATATGACTTCTACCCCTAATACTCATAGCTAGCCAACATCATCTATCAAAAGAAAAT
CTAGCCCGAAAAAAACTCTTCATCTCAATGCTAATTCTACTACAACTATTTCTGATTATA
ACATTCACTGCCACAGAACTAATCTTTTTCTATATCATGTTTGAAGCAACACTAGTCCCC
ACACTTATCATTATTACTCGATGAGGAAATCAAACAGAACGCCTAAACGCCGGTCTCTAT
TTCTTGTTTTACACACTAGCAGGATCCCTGCCCCTATTAGTCGCACTGATTTATATTCAA
AACACAATAGGATCACTAAATTTCCTTATTCTCCAGTACTGAGTTCAACCAATACCTAAC
TCATGATCCAACACTTTCATATGACTAGCATGCATAATAGCTTTCATAGTAAAGATACCA
CTATATGGACTCCACCTCTGACTTCCCAAAGCCCATGTAGAAGCTCCAATTGCGGGCTCC
ATGGTCCTTGCAGCAATCCTACTTAAACTAGGAGGATATGGCATGATACGGATTACATTA
CTTCTGAATCCAATCACCGACTTTATAGCATACCCATTCATTATATTATCATTATGAGGC
ATAATCATAACCAGCTCAATTTGCCTTCGCCAAACGGACCTAAAGTCACTCATTGCATAT
TCTTCCGTTAGCCACATAGCACTTGTCATTGTTGCCATTCTCATTCAAACACCCTGAAGC
TACATAGGAGCCACCGCCCTAATAATTGCTCATGGTCTCACATCTTCCATACTTTTCTGC
CTAGCAAACTCCAACTATGAACGAGTTCACAGCCGAACAATAATCCTAGCCCGCGGCCTA
CAAACACTCCTTCCACTAATGGCTGCCTGATGACTCCTAGCAAGTCTAACTAATCTAGCT
CTACCCCCATCAATCAACCTAATCGGAGAACTATTTGTAGTAATATCAACCTTTTCATGA
TCTAACATCACAATCATTCTAATAGGACTTAATATGGTAATTACTGCTCTATATTCCCTC
TACATACTAATCACAACACAACGAGGTAAACATACTCACCACATCAATAATATTTTACCC
TCCTTCACACGAGAAAATGCACTTATATCACTGCATATACTACCACTCCTACTTCTATCC
CTAAACCCGAAAATTATCCTAGGCCCCCTATACTGTAAATATAGTTTAAGAAAACATTAG
ATTGTGGATCTAATAATAGAAGACTATCACCTTCTTATTTACCGAAAAAGTATGCAAGAA
CTGCTAATTCTATGCCCCCATGTCTAATAACATGGCTTTTTCAAACTTTTAAAGGATAGT
AGTTATCCATTGGTCTTAGGAACCAAAAAATTGGTGCAACTCCAAATAAAAGTAATAAAC
CTATTTTCCTCCCTCACACTAGTCACCCTAATTCTACTAACCATACCCATCGCAGCAATC
AATTTTAACACCCATAAATTCACCAATTATCCACTCTATGTAAAAACAACCATTTCATGC
GCTTTCATCACTAGCATAATCCCCACAATAATATTCATCCACACAGGACAAGAAATAATT
ATCTCAAACTGACACTGACTAACCATCCAAACCCTCAAACTATCACTCAGCTTCAAAATA
GACTTCTTCTCAATAATATTCGTTCCAGTAGCACTATTCGTTACATGATCTATTATAGAA
TTCTCAATATGATACATGCACTCAGACCCCAACATTAACCAGTTTTTCAAGTACTTACTC
CTATTTCTCATTACAATACTTATTCTTGTCACTGCAAACAACCTCTTTCAACTTTTCATT
GGCTGAGAAGGAGTTGGAATTATATCATTTCTACTGATCGGATGATGATATGGACGGACA
GACGCCAACACAGCAGCCTTACAAGCAATCCTATATAACCGCATTGGTGACATCGGATTT
ATTCTAGCCATAGCATGATTTCTAATTAACCTCAACACCTGAGATCTCCAACAAATCTTT
ATACTAAATCCAAACGACTCAAACCTACCCCTAATAGGACTAATTCTAGCTGCAACCGGA
AAATCCGCACAATTTGGCCTACATCCATGACTACCCTCTGCAATAGAGGGCCCAACACCC
GTCTCAGCACTACTCCACTCAAGCACAATAGTAGTAGCAGGCATCTTCCTACTAATCCGC
TTTTATCCACTAACAGAAAACAATAAATTTGCCCAATCAATCATATTATGTCTAGGGGCT
ATAACCACATTATTCACAGCAATATGCGCCCTCACCCAAAATGATATCAAAAAAATTATC
GCTTTCTCTACATCCAGCCAACTCGGCCTCATAATAGTAACAATCGGAATTAATCAACCC
CACCTAGCATTCCTTCACATCTGCACCCATGCCTTCTTCAAAGCCATATTATTTATATGC
TCTGGCTCCATTATCCACAGCCTAAACGACGAGCAAGACATCCGAAAAATAGGAGGCCTA
TTTAAAGCAATGCCATTTACCACAACAGCCCTCATTATTGGCAGCCTTGCACTAACAGGA
ATACCCTTTCTCACCGGATTCTACTCCAAAGACCTGATTATTGAATCCGCTAATACGTCT
TATACCAACGCCTGAGCCCTTTTAATAACATTAGTCGCCACCTCCTTCACAGCCATCTAC
AGCACTCGCATTATCTTTTTTGCACTCCTAGGACAACCCCGATTTCCAACCCTCATTAAT
ATCAATGAAAATAACCCGTTCCTAATTAATTCAATCAAACGCTTACTAATTGGAAGCCTA
TTTGCAGGGTTCATTATCTCTAATAACATCCCTCCAATAACAATCCCCCAAATAACCATG
CCCCACTATCTAAAAATAACTGCCTTAACAGTCACAATCCTAGGCTTTATTCTAGCACTA
GAAATCAGCAACACAACCCACTACCTAAAATTTAATTATCCATCAAACACATTCAAATTC
TCTAACCTATTAGGATATTATCCTACAATTATACACCGCCTGACCCCCTATATAAACCTA
ACAATAAGCCAAAAATCAGCATCCTCTCTCCTAGATCTAATCTGACTAGAAACTATTCTA
CCAAAAACCATTTCACTAGCCCAAATAAAAATATCCACCACAATCACAAGCCAAAAGGGC
CTAATTAAACTATATTTCCTCTCCTTCCTAATCACGATCCTCATTAGTACAACCTTACTT
AATTTCCACGAGTAATCTCCATAATCACTACAACACCAATCAATAAAGACCAACCAGTAA
CAATAACCAATCAAGTACCATAACTGTATAAAGCAGCAATTCCCATAGCCTCCTCGCTAA
AAAACCCAGAATCCCCCGTATCATAAATAACCCAATCCCCCATACCATTAAACTTAAATA
CAATTTCCACCTCCTTATCTTTCAACACATAATAAACCATAAGAAATTCCATTAATAAAC
CAGTAATAAACGTCCCTAAAACAACCTTATTAGAAACTCAAACCTCAGGATACTGTTCAG
TAGCTATAGCTGTCGTATAACCAAAAACTACCATCATACCCCCTAAATAAATTAAGAAAA
CTATTAAACCTAAAAAAGACCCACCAAAATTCAACACAATACCACACCCAACCCCACCAC
TTACAATTAACCCCAACCCCCCATAAATAGGTGAAGGTTTTGAAGAAAACCCCACAAAAC
CTATCACAAAAATAACACTTAAGATAAACACAATGTATGTCATCATCATTCTCACATGGA
ATCTAACCATGACCAATGATATGAAAAACCATCGTTGTCATTCAACTATAAGAACACTAA
TGATCAACATCCGAAAAACCCACCCACTAATAAAAATTGTAAACAACGCATTCATTGATC
TCCCAGCTCCATCAAATATTTCATCATGATGAAACTTTGGCTCTCTCCTAGGCATTTGCT
TAATTTTACAGATTCTAACAGGCCTATTCCTAGCAATACACTATACACCTGACACAACAA
CAGCATTCTCCTCTGTAACCCACATTTGCCGAGACGTAAACTATGGCTGAATTATCCGAT
ATATACACGCAAACGGGGCATCAATATTTTTTATCTGCCTATTTATGCATGTAGGACGAG
GCCTATACTATGGATCATATACCTTCCTAGAAACATGAAACATCGGAGTAATCCTCCTAT
TTGCGACAATAGCCACAGCATTCATAGGCTATGTTTTACCATGAGGACAAATATCATTCT
GAGGAGCAACAGTTATTACCAACCTCCTTTCAGCAATTCCATATATTGGCACAAACCTAG
TCGAATGAATCTGGGGAGGATTCTCAGTAGACAAAGCTACCCTCACCCGATTTTTCGCCT
TTCACTTTATTTTCCCATTCATCATCGCAGCCCTCGCCATAGTTCACCTACTCTTCCTCC
ACGAAACAGGATCCAACAACCCCACAGGAATTCCATCGGACACAGATAAAATTCCCTTCC
ACCCTTATTACACCATTAAAGACATCCTAGGTGCTATCCTACTAATCCTCATCCTCATGC
TACTAGTACTATTCACGCCTGACTTACTCGGAGACCCAGACAACTACACCCCAGCAAACC
CACTTAACACTCCCCCTCACATCAAACCTGAATGATACTTCCTATTTGCGTACGCAATCT
TACGATCAATCCCTAATAAACTAGGAGGAGTCCTCGCCCTAATCCTCTCAATCCTAGTCC
TAGTAATTATACCCCTCCTCCATACATCAAAGCAACGGAGCATAATATTCCGACCAATCA
GTCAATGTATATTCTGAATCCTAGTAGCCGACCTATTAACACTCACATGAATTGGAGGCC
AGCCAGTTGAACACCCCTACATCATTATTGGACAACTAGCATCTATTATATATTTCCTTA
TCATTCTAGTCATAATACCAGTAGCTAGCATCATCGAAAACAACCTCCTAAAATGAAGAC
AAGTCTTTGTAGTACAATCAATATACTGGTCTTGTAAACCAGAGAAGGAGAACAACCAAC
CTCCCTAAGACTCAAGGAAGAAGCTATAGCCCCACTATCAACACCCAAAGCTGAAGTTCT
ACTTAAACTATTCCCTGAATCATTATCAACGATACTTATCAATATATTTCCAAAAATATA
AAGAGCCTCTCCAGTATTAAACTTGCTAAAACTCCCAAACATACAACACGGACTTCCCAC
TCCACAAGCCCACATAACAACCCATACAAGAAAAGCACAACCACCCACCCACGGACATGA
GCGTTCATAAACCCAACATATCTTATGTCTGTCTTAAACATGCAAACGAGTACATAGTAT
TAATGTAATATAGACATTATATGTATAAAGTACATTAAATGATTTACCTCATGCATATAA
GCACGTACATAGTATTAATGTAATATAGACATTATATGTATAAAGTACATTAAATGATTT
ACCCCATGCATATAAGCACGTACATAGTATTAATGTAATATAGACATTATATGTATAAAG
TACATTAAATGATTTACCTCATGCATATAAGCACGTACATAGTATTAATGTAATATAGAC
ATTATATGTATAAAGTACATTAAATGATTTACCCCATGCATATAAGCATGTACATTTGTT
TCACTGAAGCATGTAGGGTATTAAACTGCTTGACCGTACATAGTACATGAAGTCAAATCC
ATTCTAGTCAACATGCGTATCCTGTCCATTAGATCACGAGCTTGTTCACCATGCCGCGTG
AAACCAACAACCCGCTCAGCAAGGATCCCTCTTCTCGCTCCGGGCCCATTAACTGTGGGG
GTAACTATTTAATGAACTTTAACAGGCATCTGGTTCTTTCTTCAGGGCCATCTCATCTAA
AATCGCCCACTCTTTCCCCTTAAATAAGACATCTCGATGGACTAATGACTAATCAGCCCA
TGCCTAACATAACTGTGGTGTCATGCATTTGGTATTTTTTAATTTTTGGGGATGCTTGGA
CTCAGCTATGGCCGTCTGAGGCCCCGACCCGGAGCATGAATTGTAGCTGGACTTAACTGC
ATCTTGAGCATCCTCATAATGGTAAGCATGGGCATAATATAATTAATGGTCACAGGACAT
ACCTGCTGTATCGTGCATTTATATATTCTTTTTCCCCCCTTCCCCTTAAATATTTATCAC
CATTTTTAACACGCTTCCCCCTAGATATTAATATAAATTTATCCCGCCCTCAATACTCAA
ATTCATACTCCAACCGAAGTAAATATATAGGCACCTGGGTCACATACATAACGCATA
>1840-B1_Consensus
GTTAATGTAGCTTAAACTTAAAGCAAGGCACTGAAAATGCCTAGATGAGTCTACTGACTC
CATGAACATATAGGTTTGGTCCCAGCCTTCCTGTTAACTTTCAATAGACTTATACATGCA
AGCATCCACGCCCCGGTGAGTAACGCCCTTCGAATCACACAGGACTAAAAGGAGCAGGTA
TCAAGCACACACTCTTGTAGCTCACAACGCCTTGCTTAACCACACCCCCACGGGAGACAG
CAGTAACAAAAATTAAGCCATAAACGAAAGTTTGACTAAGCCATATTGACCAGGGTTGGT
AAATCTCGTGCCAGCCACCGCGGTCATACGATTGACCCAAGCTAACAGGAGTACGGCGTA
AAGCGTGTTAAAGCATCATACTAAATAGAGTTAAATTTTAATTAAACTGTAAAAAGCCAT
AATTATAACAAAAATAAATGACGAAAGTAACCCTACAATAGCTGATACACCATAGCTAAG
ACCCAAACTGGGATTAGATACCCCACTATGCTTAGCCCTAAACACAAATAATTATAAAAA
CAAAATTATTCGCCAGAGTACTACCGGCAACAGCCCGAAACTCAAAGGACTTGGCGGTGC
TTTATACCCTTCTAGAGGAGCCTGTTCTATAATCGATAAACCCCGATAAACCTCACCAAT
CCTTGCTAATACAGTCTATATACCGCCATCTTCAGCAAACCCTAAAAAAGGGACAAAAGT
AAGCTCAATAATAACACATAAAGACGTTAGGTCAAGGTGTAACCTATGGAGTGGGAAGAA
ATGGGCTACATTTTCTACCCAAGAAAATTTAATACGAAAGCCATTATGAAATTAATAGCC
AAAGGAGGATTTAGCAGTAAACTAAGAATAGAGTGCTTAGTTGAATCAGGCCATGAAGCA
CGCACACACCGCCCGTCACCCTCCTCAAGTAAATATGATATACTTAAACCTATTTACATA
TATCAACCACACGAGAGGAGACAAGTCGTAACAAGGTAAGCATACTGGAAAGTGTGCTTG
GATAAACCAAGATATAGCTTAATTAAAGCATCTAGTTTACACCTAGAAGATTTCACACAT
TATGAGTATCTTGAACTATACCTAGCCCAAAATCTCCCACTCTCCAGTTTAAATAACTAA
ATTAATTAAAATAAAACATTTACCCTAATTAAAGTATAGGAGATAGAAATTCTAAACACG
GCGCTATAGAGAAAGTACCGCAAGGGAATGATGAAAGAAAAAAATCATAGTACAAAAAAG
CAAAGATTAACCCTTGTACCTTTTGCATAATGAATTAACGAGCAAAAAACTTAACAAAAC
GAATTTTAGCTAAGTAACCCGAAACCAGACGAGCTACTTATAGACAGTTTATTAGAACCA
ACTCATCTATGTGGCAAAATAGTGAGAAGATCCATAAGTAGAGGTGACATGCCTAACGAG
CCTGGTGATAGCTGGTTGTCCAGAAAATGAATTTTAGTTCAGCTTTAAAGATACCAAAAA
TACAAATAAATCCCACTGTATCTTTAAAAGTTAGTCTAAAAAGGTACAGCCTTTTAGAAA
TGGGTACAACCTTCACTAGAGAGTAAGATCTAAAAATACCATAGTAGGCCTAAAAGCAGC
CATCAATTAAGAAAGCGTTAAAGCTCAACAACAATAGTATTATTAATCCCAGCAATAACA
TTAGCCAACTCCTAGATTTAATACTGGACTATTCTATTACTAAATAGAAGCAATAATGTT
AATATGAGTAACAAGAAATATTTTCTCCTCGCACAAGTTTAAGTCAGTAACTGATAATAC
CCTGACCGTTAACAGTAAATAAAAATAACCCAACAATAAATGATTTATTACTTATACTGT
TAACCCAACACAGGAGTGCACCCAGGAAAGATTCAAAGAAGTAAAAGGAACTCGGCAAAC
ACTAAACCCCGCCTGTTTACCAAAAACATCACCTCCAGCATCCCTAGTATTGGAGGCACT
GCCTGCCCAGTGACTAAACGTTAAACGGCCGCGGTATTCTGACCGTGCAAAGGTAGCATA
ATCATTTGTTCTCTAAATAAGGACTTGTATGAATGGCCACACGAGGGTTTTACTGTCTCT
TACTTCCAATCAGTGAAATTGACCTCCCCGTGAAGAGGCGGGGATAAATCAACAAGACGA
GAAGACCCTATGGAGCTTTAACTAAGTAACTCAAGGAAAATAAATTCAACCACCAAGGGA
TAACAACACTCCTTATGAGTTAACAGTTTCGGTTGGGGTGACCTCGGAGAACAGAAAATC
CTCCGAGCGATTTTAAAGACTAGACTAACAAGTCAAACCAAACCATCGCTTATTGATCCA
AAAACTTGATCAACGGAACAAGTTACCCTAGGGATAACAGCGCAATCCTATTCAAGAGTC
CATATCGACAATAGGGTTTACGACCTCGATGTTGGATCAGGACACCCCGATGGTGCAACC
GCTATCAAAGGTTCGTTTGTTCAACGATTAAAGTCCTACGTGATCTGAGTTCAGACCGGA
GTAATCCAGGTCGGTTTCTATCTGTTATGTATTTCTCCCAGTACGAAAGGACAAGAGAAA
TAAGGCCAACTTTAACAAAGCGCCTTAAACCAATTAATGACTTTATCTTAATTAATTTCA
CAACAAAACCTGCCCTAGAAAAGGGCCCAGTTAAGGTGGCAGAGCCCGGTAATTGCGTAA
AACTTAAACCTTTATACTCAGAGATTCAAATCCTCTCCTTAACAAAATGTTTATAATCAA
CGTTCTAACACTCATCATTCCTATTCTCCTAGCTGTAGCTTTTCTTACACTAGTTGAACG
AAAAGTTCTAGGTTATATACAATTTCGAAAAGGCCCAAACGTTGTAGGGCCATATGGCTT
ACTTCAACCCATCGCCGACGCAATTAAACTCTTCATCAAAGAACCCCTACGACCCGCCAC
ATCCTCAATCTCAATATTCATTCTAGCCCCCATCCTAGCACTAACCCTAGCCTTAACTAT
ATGAATCCCCCTACCCATACCCTATCCCCTCATCAATATAAACTTAGGAGTCCTCTTCAT
ATTAGCCATATCAAGCCTAGCCGTATACTCAATCCTCTGATCAGGTTGAGCCTCCAACTC
AAAATATGCTCTCATTGGAGCCCTACGGGCAGTAGCACAAACAATCTCTTATGAAGTAAC
ACTAGCAATTATTTTACTATCAGTCCTACTAATAAATGGGTCCTTTACCCTTTCTACACT
AATCATTACACAAGAACAAGTATGATTAATCTTCCCAGCATGACCCCTAGCAATAATATG
ATTTATCTCAACACTAGCAGAAACAAACCGAGCACCATTTGACCTCACCGAAGGAGAATC
TGAACTAGTATCAGGCTTTAACGTAGAATATGCTGCCGGACCATTCGCCCTATTCTTTAT
AGCAGAATATGCGAATATTATCATAATAAACATCTTCACAACAACCCTCTTCTTAGGAGC
ATTTCACAACCCATACATACCAGAACTTTACACAATCAACTTCACCATCAAATCGCTACT
ACTCACAATTACCTTCCTATGAATCCGAGCATCCTACCCCCGATTCCGTTACGACCAACT
AATACACTTACTATGAAAAAATTTTCTACCCCTAACACTAGCCCTATGCATATGACACGT
ATCGCTACCTATTCTCCTATCAAGCATCCCCCCACAAACATAAGAAATATGTCTGACAAA
AGAGTTACTTTGATAGAGTAAATAATAGAGGTTTAAATCCTCTTATTTCTAGAACTATAG
GAATTGAACCTACTCCTAAGAACCCAAAACTCTTCGTGCTCCCAATTACACCAAATTCTA
ATAGTAAGGTCAGCTAATTAAGCTATCGGGCCCATACCCCGAAAATGTTGGTTCATATCC
TTCCCGTACTAATAAATCCAATTATCCTCATTATTATTCTAATAACCGTTATACTTGGAA
CCATTATCGTTATGATTAGCACCCACTGATTGCTCATCTGAATTGGATTTGAAATAAATA
TACTTGCTATTATTCCCATTATAATAAAAAAGCACAACCCACGAGCCACAGAAGCATCAA
CCAAATATTTCCTAACTCAATCAACAGCCTCAATACTACTAATAATAGCCATTATCATTA
ACTTAATATTCTCAGGCCAATGAACCGTAATAAAACTATTTAATCCAATAGCCTCCATAC
TCATAACAATAGCCCTCGCTATAAAACTAGGTATAGCCCCATTCCACTTCTGAGTCCCAG
AAGTAACACAAGGCATTCCCCTATCCTCAGGCCTAATCTTACTCACATGACAAAAACTAG
CACCCATGTCAGTACTTTACCAAATCCTTCCATCCATCAACCTAGACCTGATCCTAACCC
TATCAATTCTATCTATTACAATCGGAGGCTGAGGAGGACTGAACCAAACCCAACTACGAA
AAATTATAGCCTATTCATCAATTGCCCACATAGGCTGAATAACAGCAGTTTTACTATATA
ATCCCACCATAACACTACTAAACCTAATTATTTATATCATTATAACCTCTACCATATTTA
CACTATTTATAGCCAACTCAACCACAACCACCCTATCATTATCACACACATGAAATAAAG
CACCCATCATAACAATTCTAGTCCTCATTACCCTCCTATCAATAGGAGGACTTCCCCCAC
TATCAGGATTTATACCAAAATGAATAATTATCCAAGAAATAACAAAAAATGACAGCATTA
TCTTACCCACCCTCATAGCAATTACAGCACTACTAAACCTATATTTTTATATACGACTTA
CATACTCCACTGCACTCACGATATTTCCCTCCACAAACAACATAAAAATGAAATGACAAT
TCCCAACCACAAAACGAATAACCCTCCTACCAACAATAACTGTACTATCCACCATACTAC
TACCACTAACACCAATCCTCTCAATTCTAGAATAGGAATTTAGGTTAAACAGACCAAGAG
CCTTCAAAGCCCTAAGCAAGTATAATTTACTTAATTCCTGATAAGGACTGCAAGACTACA
TCTTACATCAATTGAATGCAAATCAACCACTTTAATTAAGCTAAATCCTCACTAGATTGG
TGGGCTCCACCCCCACGAAACTTTAGTTAACAGCTAAACACCCTAAACAACTGGCTTCAA
TCTACTTCTCCCGCCGCGAGAAAAAAAAGGCGGGAGAAGCCCCGGCAGAGTTTGAAGCTG
CTTCTTTGAATTTGCAATTCAATATGTTAATTCACTACAGGACCTGGTAAAAAGAGGAAT
TAAACCTCTGTTCTTAGATTTACAGTCTATTGCTTTACTCAGCCATTTTACCCATGTTCA
TCAACCGCTGATTATTTTCAACCAACCACAAAGATATCGGCACCCTTTACCTTCTATTTG
GTGCCTGAGCTGGTATAGTAGGAACCGCCTTAAGCCTACTAATTCGCGCCGAACTAGGCC
AACCCGGAACTCTACTCGGAGATGACCAAATCTACAACGTAATTGTAACCGCACATGCAT
TTGTAATAATTTTCTTTATAGTAATGCCTATTATAATCGGTGGATTCGGCAACTGACTAG
TTCCTCTGATAATTGGAGCCCCTGATATAGCATTTCCTCGGATAAATAACATAAGCTTTT
GACTTCTTCCCCCATCTTTCCTGTTACTCCTAGCATCCTCTATGGTTGAGGCCGGAGCAG
GAACAGGTTGAACCGTATACCCTCCTCTAGCAGGCAACCTAGCCCATGCAGGAGCCTCAG
TAGATCTAACTATTTTCTCCCTACATCTGGCAGGTGTCTCTTCAATTCTAGGAGCCATTA
ATTTTATTACAACTATTATTAATATAAAACCCCCTGCGATGTCACAGTATCAAACCCCCT
TGTTTGTATGATCTGTACTAATTACTGCCGTACTTCTCCTTCTCTCACTTCCTGTATTAG
CAGCTGGTATCACAATACTACTAACGGACCGAAACCTGAATACAACCTTTTTTGACCCAG
CAGGAGGAGGAGACCCTATCCTATATCAACACCTATTCTGATTCTTTGGGCACCCTGAAG
TATATATTCTTATTTTACCTGGGTTTGGGATAATCTCCCATATTGTGACCTACTATTCAG
GAAAAAAAGAACCATTCGGATATATAGGAATAGTATGAGCCATAATATCAATTGGGTTCC
TAGGATTCATTGTATGAGCCCACCATATATTCACAGTCGGAATAGACGTCGATACACGGG
CTTACTTCACGTCAGCTACTATAATTATCGCCATCCCAACAGGAGTAAAAGTATTCAGTT
GACTAGCAACGCTTCATGGGGGTAATATCAAATGATCTCCTGCCATAATATGAGCCCTAG
GTTTCATCTTTCTTTTCACAGTCGGAGGCTTAACTGGAATTGTTCTAGCCAACTCCTCCC
TTGACATTGTCCTCCATGACACATATTATGTAGTAGCACATTTCCACTACGTATTATCAA
TAGGAGCTGTATTTGCTATTATAGGAGGATTTGTACATTGATTTCCCCTATTCTCAGGCT
ATACTCTCAATGATACATGAGCCAAAATCCACTTTGCAATTATATTTGTAGGTGTTAACA
TGACTTTCTTTCCACAACATTTCCTAGGACTATCCGGTATACCACGACGATACTCTGATT
ATCCAGACGCATATACAATATGAAATACTATCTCATCTATAGGCTCATTTATCTCACTAA
CAGCAGTAATACTAATAATCTTCATCATCTGAGAAGCATTTGCATCTAAACGAGAAGTCC
TAACTGTAGACCTAACCACAACAAACCTAGAATGACTAAACGGATGTCCTCCACCATACC
ACACATTTGAAGAACCCACATATGTTAACCTAAAATAAGAAAGGAAGGAATCGAACCTCC
TATTATTGGTTTCAAGCCAACACCATAGCCACTATGACTCTCTCAATAAACGAGATGTTA
GTAAAACATTACATAACCTTGTCAAGATTAAATTACAGGTGAAAATCCCGTACATCTCAT
ATGGCATATCCCATACAACTAGGCTTTCAAGACGCAACATCACCTATCATGGAAGAACTA
CTACACTTTCACGACCACACATTAATAATCGTTTTCCTAATCAGCTCTCTAGTACTTTAT
ATTATTTCACTAATACTAACAACAAAATTAACCCATACCAGTACCATAGACGCGCAAGAA
GTAGAAACAATCTGAACCATTCTACCAGCCATTATCTTAATTATGATTGCTCTTCCATCC
TTGCGAATCCTATACATAATAGATGAAATCAACAACCCATCTCTCACAGTAAAGACCATA
GGGCATCAATGATACTGAAGCTATGAATATACAGATTATGAAGACCTAAGCTTCGATTCC
TATATAATCCCAACATCAGAACTAAAACCAGGAGAACTGCGTTTACTAGAAGTAGACAAC
CGAGTTGTATTACCCATGGAAATAACAGTCCGAATACTAATCTCTTCCGAAGATGTCCTA
CACTCATGAGCAGTCCCTTCTCTAGGACTAAAAACAGACGCAATTCCAGGTCGTTTAAAT
CAAACAACCCTTATGTCAACTCGTCCAGGCCTATTCTACGGTCAATGCTCAGAAATTTGC
GGATCAAATCACAGTTTTATGCCAATTGTTCTTGAACTAGTCCCATTAAAATACTTTGAA
AAATGATCCGCATCAATACTATAAAATCATCAAGAAGCTATCCCAGCGTTAACCTTTTAA
GTTAAAGACTGAGAATATTATATTCTCCTTGATGATATGCCACAACTAGACACATCAACG
TGACTTACAATAATTCTATCAATATTTTTAGTCCTCTTCATTATTTTTCAACTAAAAATC
TCAAAACACAACTTCTACCACAACCCAGAATTAATAACAACAAAAACACCGAAACAAAAT
ACTCCTTGAGAAACAAAATGAACGAAAATCTATTTGCCTCTTTCATTACCCCTATAATAT
TTGGCCTCCCCCTCGTTACCCTCATTGTTTTATTCCCTAGCCTATTATTTCCCACATCAA
ACCGACTAGTCAACAACCGCCTCATCTCCCTCCAACAGTGAATACTTCAATTAGTATCAA
AACAAATAATGAGCATTCATAATACCAAAGGACAGACATGAGCATTAATGCTAATGTCCC
TAATTTTATTTATTGGATCTACAAACCTACTAGGCCTCCTACCCCACTCATTTACACCAA
CTACACAACTATCAATAAACCTAGGCATGGCCATTCCTTTATGAGCAGGAGCTGTAATTA
CAGGCTTCCGCAACAAAACTAAAGCTTCACTCGCCCATTTCCTACCACAAGGGACACCCA
CCCCACTGATCCCAATACTAGTAATTATTGAAACCATCAGCCTATTTATTCAACCAGTAG
CCCTTGCCGTACGATTAACAGCTAATATCACGGCAGGACACTTACTAATTCACCTAATTG
GAGGAGCCACCCTTGCACTAATAAGCATTAATACCACAACAGCACTCATCACATTCATTA
TCCTAATTTTACTAACAGTTCTCGAATTCGCAGTGGCTATAATTCAAGCCTATGTATTTA
CCCTTCTAGTTAGCTTATACCTGCATGATAACACATAATGACACACCAAACCCACGCTTA
TCACATAGTAAATCCAAGCCCCTGACCTCTCACAGGAGCACTATCTGCCCTCCTAATAAC
ATCTGGTCTCATCATATGATTTCACTTCAACTCAACAGCTCTACTAACTCTGGGCCTAAC
AACAAATATACTTACAATATACCAGTGATGACGAGATGTGATTCGAGAAAGCACCTTCCA
AGGCCACCATACTCCGGCTGTCCAAAAGGGCCTTCGTTACGGAATGATTCTTTTCATTAT
CTCCGAAGTTCTATTCTTTACTGGATTTTTCTGAGCCTTCTACCACTCAAGCCTTGCCCC
CACACCCGAACTAGGCGGCTGCTGACCTCCAACAGGCATTCACCCACTTAATCCCTTAGA
AGTCCCACTACTCAACACCTCTGTCCTTCTAGCCTCAGGAGTATCCATTACTTGAGCTCA
CCATAGCCTCATAGAAGGGAACCGTTACCACATGTTACAAGCCCTATTCATTACCATCGC
ACTAGGCGTGTACTTTACACTGTTACAGGCATCAGAGTATTATGAAGCACCCTTTACAAT
CTCAGACGGAGTTTACGGTTCAACTTTCTTCGTAGCTACAGGATTTCACGGCCTCCATGT
CATCATCGGATCCACCTTCCTAATTGTCTGCTTCTTCCGCCAATTAAAATTTCATTTCAC
CTCTAGTCACCATTTCGGTTTCGAAGCCGCTGCCTGATACTGACACTTCGTAGATGTAGT
ATGACTTTTCCTCTATGTATCCATCTACTGATGAGGCTCATGTCCTTTTAGTATTAATTA
GTACAACTGACTTCCAATCAGTTAGTTTCGGTCTAATCCGAAAAAGAACAATAAACCTTA
TAATTACTCTCCTAACTAACTTCACGCTAGCTACATTACTCGTAACCATCGCATTCTGAC
TTCCCCAACTGAACGTGTATTCAGAAAAAACAAGCCCATACGAATGTGGATTTGACCCCA
TAGGGTCTGCTCGCCTCCCCTTCTCTATAAAATTCTTCCTAGTAGCCATCACATTCCTCC
TTTTTGATCTAGAAATTGCACTACTCCTACCACTACCATGAGCCTCACAAACAACTAATC
TAAACACAATGCTCACCATAGCTCTTCTCCTAATCTTCCTACTAGCCGTAAGCCTGGCCT
ACGAATGAACTCAAAAAGGACTCGAATGAACCGAATATGGTATTTAGTTTAAAACAAAAT
AAATGATTTCGACTCATTAGATTATGATTAAGCTCATAACTACCAAATGTCCCTCGTATA
CATAAACATTATAATGGCATTCACAGTATCCCTCACAGGACTACTAATATACCGATCCCA
CCTAATATCTTCCCTCCTATGCCTAGAAGGAATAATACTATCCCTATTTATTTTAGCCAC
CCTAATAATCCTAAACTCACATTTTACCTTAGCCAGTATAATGCCCATTATTCTACTAGT
TTTCGCAGCTTGCGAGGCAGCACTAGGCCTGTCCCTACTGGTAATGGTGTCAAATACATA
TGGCACCGACTATGTACAAAACCTTAACCTTCTACAATGCTAAAATACATTATCCCCACA
ATAATACTTATACCCCTAACCTGACTATCAAAAAATAGCATAATCTGAATCAACACCACA
CTTCACAGCTTGCTAATCAGCCTCACAAGCCTTCTCCTCCTAAATCAATTCGGTGATAAT
AGCCTCAACTTCTCATTAACTTTTTTCTCCGACTCCTTATCTACACCATTACTAATTCTA
ACCATATGACTTCTACCCCTAATACTCATAGCTAGCCAACATCATCTATCAAAAGAAAAT
CTAGCCCGAAAAAAACTCTTCATCTCAATGCTAATTCTACTACAACTATTTCTGATTATA
ACATTCACTGCCACAGAACTAATCTTTTTCTATATCATGTTTGAAGCAACACTAGTCCCC
ACACTTATCATTATTACTCGATGAGGAAATCAAACAGAACGCCTAAACGCCGGTCTCTAT
TTCTTGTTTTACACACTAGCAGGATCCCTGCCCCTATTAGTCGCACTGATTTATATTCAA
AACACAATAGGATCACTAAATTTCCTTATTCTCCAGTACTGAGTTCAACCAATACCTAAC
TCATGATCCAACACTTTCATATGACTAGCATGCATAATAGCTTTCATAGTAAAGATACCA
CTATATGGACTCCACCTCTGACTTCCCAAAGCCCATGTAGAAGCTCCAATTGCGGGCTCC
ATGGTCCTTGCAGCAATCCTACTTAAACTAGGAGGATATGGCATGATACGGATTACATTA
CTTCTGAATCCAATCACCGACTTTATAGCATACCCATTCATTATATTATCATTATGAGGC
ATAATCATAACCAGCTCAATTTGCCTTCGCCAAACGGACCTAAAGTCACTCATTGCATAT
TCTTCCGTTAGCCACATAGCACTTGTCATTGTTGCCATTCTCATTCAAACACCCTGAAGC
TACATAGGAGCCACCGCCCTAATAATTGCTCATGGTCTCACATCTTCCATACTTTTCTGC
CTAGCAAACTCCAACTATGAACGAGTTCACAGCCGAACAATAATCCTAGCCCGCGGCCTA
CAAACACTCCTTCCACTAATGGCTGCCTGATGACTCCTAGCAAGTCTAACTAATCTAGCT
CTACCCCCATCAATCAACCTAATCGGAGAACTATTTGTAGTAATATCAACCTTTTCATGA
TCTAACATCACAATCATTCTAATAGGACTTAATATGGTAATTACTGCTCTATATTCCCTC
TACATACTAATCACAACACAACGAGGTAAACATACTCACCACATCAATAATATTTTACCC
TCCTTCACACGAGAAAATGCACTTATATCACTGCATATACTACCACTCCTACTTCTATCC
CTAAACCCGAAAATTATCCTAGGCCCCCTATACTGTAAATATAGTTTAAGAAAACATTAG
ATTGTGGATCTAATAATAGAAGACTATCACCTTCTTATTTACCGAAAAAGTATGCAAGAA
CTGCTAATTCTATGCCCCCATGTCTAATAACATGGCTTTTTCAAACTTTTAAAGGATAGT
AGTTATCCATTGGTCTTAGGAACCAAAAAATTGGTGCAACTCCAAATAAAAGTAATAAAC
CTATTTTCCTCCCTCACACTAGTCACCCTAATTCTACTAACCATACCCATCGCAGCAATC
AATTTTAACACCCATAAATTCACCAATTATCCACTCTATGTAAAAACAACCATTTCATGC
GCTTTCATCACTAGCATAATCCCCACAATAATATTCATCCACACAGGACAAGAAATAATT
ATCTCAAACTGACACTGACTAACCATCCAAACCCTCAAACTATCACTCAGCTTCAAAATA
GACTTCTTCTCAATAATATTCGTTCCAGTAGCACTATTCGTTACATGATCTATTATAGAA
TTCTCAATATGATACATGCACTCAGACCCCAACATTAACCAGTTTTTCAAGTACTTACTC
CTATTTCTCATTACAATACTTATTCTTGTCACTGCAAACAACCTCTTTCAACTTTTCATT
GGCTGAGAAGGAGTTGGAATTATATCATTTCTACTGATCGGATGATGATATGGACGGACA
GACGCCAACACAGCAGCCTTACAAGCAATCCTATATAACCGCATTGGTGACATCGGATTT
ATTCTAGCCATAGCATGATTTCTAATTAACCTCAACACCTGAGATCTCCAACAAATCTTT
ATACTAAATCCAAACGACTCAAACCTACCCCTAATAGGACTAATTCTAGCTGCAACCGGA
AAATCCGCACAATTTGGCCTACATCCATGACTACCCTCTGCAATAGAGGGCCCAACACCC
GTCTCAGCACTACTCCACTCAAGCACAATAGTAGTAGCAGGCATCTTCCTACTAATCCGC
TTTTATCCACTAACAGAAAACAATAAATTTGCCCAATCAATCATATTATGTCTAGGGGCT
ATAACCACATTATTCACAGCAATATGCGCCCTCACCCAAAATGATATCAAAAAAATTATC
GCTTTCTCTACATCCAGCCAACTCGGCCTCATAATAGTAACAATCGGAATTAATCAACCC
CACCTAGCATTCCTTCACATCTGCACCCATGCCTTCTTCAAAGCCATATTATTTATATGC
TCTGGCTCCATTATCCACAGCCTAAACGACGAGCAAGACATCCGAAAAATAGGAGGCCTA
TTTAAAGCAATGCCATTTACCACAACAGCCCTCATTATTGGCAGCCTTGCACTAACAGGA
ATACCCTTTCTCACCGGATTCTACTCCAAAGACCTGATTATTGAATCCGCTAATACGTCT
TATACCAACGCCTGAGCCCTTTTAATAACATTAGTCGCCACCTCCTTCACAGCCATCTAC
AGCACTCGCATTATCTTTTTTGCACTCCTAGGACAACCCCGATTTCCAACCCTCATTAAT
ATCAATGAAAATAACCCGTTCCTAATTAATTCAATCAAACGCTTACTAATTGGAAGCCTA
TTTGCAGGGTTCATTATCTCTAATAACATCCCTCCAATAACAATCCCCCAAATAACCATG
CCCCACTATCTAAAAATAACTGCCTTAACAGTCACAATCCTAGGCTTTATTCTAGCACTA
GAAATCAGCAACACAACCCACTACCTAAAATTTAATTATCCATCAAACACATTCAAATTC
TCTAACCTATTAGGATATTATCCTACAATTATACACCGCCTGACCCCCTATATAAACCTA
ACAATAAGCCAAAAATCAGCATCCTCTCTCCTAGATCTAATCTGACTAGAAACTATTCTA
CCAAAAACCATTTCACTAGCCCAAATAAAAATATCCACCACAATCACAAGCCAAAAGGGC
CTAATTAAACTATATTTCCTCTCCTTCCTAATCACGATCCTCATTAGTACAACCTTACTT
AATTTCCACGAGTAATCTCCATAATCACTACAACACCAATCAATAAAGACCAACCAGTAA
CAATAACCAATCAAGTACCATAACTGTATAAAGCAGCAATTCCCATAGCCTCCTCGCTAA
AAAACCCAGAATCCCCCGTATCATAAATAACCCAATCCCCCATACCATTAAACTTAAATA
CAATTTCCACCTCCTTATCTTTCAACACATAATAAACCATAAGAAATTCCATTAATAAAC
CAGTAATAAACGTCCCTAAAACAACCTTATTAGAAACTCAAACCTCAGGATACTGTTCAG
TAGCTATAGCTGTCGTATAACCAAAAACTACCATCATACCCCCTAAATAAATTAAGAAAA
CTATTAAACCTAAAAAAGACCCACCAAAATTCAACACAATACCACACCCAACCCCACCAC
TTACAATTAACCCCAACCCCCCATAAATAGGTGAAGGTTTTGAAGAAAACCCCACAAAAC
CTATCACAAAAATAACACTTAAGATAAACACAATGTATGTCATCATCATTCTCACATGGA
ATCTAACCATGACCAATGATATGAAAAACCATCGTTGTCATTCAACTATAAGAACACTAA
TGATCAACATCCGAAAAACCCACCCACTAATAAAAATTGTAAACAACGCATTCATTGATC
TCCCAGCTCCATCAAATATTTCATCATGATGAAACTTTGGCTCTCTCCTAGGCATTTGCT
TAATTTTACAGATTCTAACAGGCCTATTCCTAGCAATACACTATACACCTGACACAACAA
CAGCATTCTCCTCTGTAACCCACATTTGCCGAGACGTAAACTATGGCTGAATTATCCGAT
ATATACACGCAAACGGGGCATCAATATTTTTTATCTGCCTATTTATGCATGTAGGACGAG
GCCTATACTATGGATCATATACCTTCCTAGAAACATGAAACATCGGAGTAATCCTCCTAT
TTGCGACAATAGCCACAGCATTCATAGGCTATGTTTTACCATGAGGACAAATATCATTCT
GAGGAGCAACAGTTATTACCAACCTCCTTTCAGCAATTCCATATATTGGCACAAACCTAG
TCGAATGAATCTGGGGAGGATTCTCAGTAGACAAAGCTACCCTCACCCGATTTTTCGCCT
TTCACTTTATTTTCCCATTCATCATCGCAGCCCTCGCCATAGTTCACCTACTCTTCCTCC
ACGAAACAGGATCCAACAACCCCACAGGAATTCCATCGGACACAGATAAAATTCCCTTCC
ACCCTTATTACACCATTAAAGACATCCTAGGTGCTATCCTACTAATCCTCATCCTCATGC
TACTAGTACTATTCACGCCTGACTTACTCGGAGACCCAGACAACTACACCCCAGCAAACC
CACTTAACACTCCCCCTCACATCAAACCTGAATGATACTTCCTATTTGCGTACGCAATCT
TACGATCAATCCCTAATAAACTAGGAGGAGTCCTCGCCCTAATCCTCTCAATCCTAGTCC
TAGTAATTATACCCCTCCTCCATACATCAAAGCAACGGAGCATAATATTCCGACCAATCA
GTCAATGTATATTCTGAATCCTAGTAGCCGACCTATTAACACTCACATGAATTGGAGGCC
AGCCAGTTGAACACCCCTACATCATTATTGGACAACTAGCATCTATTATATATTTCCTTA
TCATTCTAGTCATAATACCAGTAGCTAGCATCATCGAAAACAACCTCCTAAAATGAAGAC
AAGTCTTTGTAGTACAATCAATATACTGGTCTTGTAAACCAGAGAAGGAGAACAACCAAC
CTCCCTAAGACTCAAGGAAGAAGCTATAGCCCCACTATCAACACCCAAAGCTGAAGTTCT
ACTTAAACTATTCCCTGAATCATTATCAACGATACTTATCAATATATTTCCAAAAATATA
AAGAGCCTCTCCAGTATTAAACTTGCTAAAACTCCCAAACATACAACACGGACTTCCCAC
TCCACAAGCCCACATAACAACCCATACAAGAAAAGCACAACCACCCACCCACGGACATGA
GCGTTCATAAACCCAACATATCTTATGTCTGTCTTAAACATGCAAACGAGTACATAGTAT
TAATGTAATATAGACATTATATGTATAAAGTACATTAAATGATTTACCTCATGCATATAA
GCACGTACATAGTATTAATGTAATATAGACATTATATGTATAAAGTACATTAAATGATTT
ACCCCATGCATATAAGCACGTACATAGTATTAATGTAATATAGACATTATATGTATAAAG
TACATTAAATGATTTACCTCATGCATATAAGCACGTACATAGTATTAATGTAATATAGAC
ATTATATGTATAAAGTACATTAAATGATTTACCCCATGCATATAAGCATGTACATTTGTT
TCACTGAAGCATGTAGGGTATTAAACTGCTTGACCGTACATAGTACATGAAGTCAAATCC
ATTCTAGTCAACATGCGTATCCTGTCCATTAGATCACGAGCTTGTTCACCATGCCGCGTG
AAACCAACAACCCGCTCAGCAAGGATCCCTCTTCTCGCTCCGGGCCCATTAACTGTGGGG
GTAACTATTTAATGAACTTTAACAGGCATCTGGTTCTTTCTTCAGGGCCATCTCATCTAA
AATCGCCCACTCTTTCCCCTTAAATAAGACATCTCGATGGACTAATGACTAATCAGCCCA
TGCCTAACATAACTGTGGTGTCATGCATTTGGTATTTTTTAATTTTTGGGGATGCTTGGA
CTCAGCTATGGCCGTCTGAGGCCCCGACCCGGAGCATGAATTGTAGCTGGACTTAACTGC
ATCTTGAGCATCCTCATAATGGTAAGCATGGGCATAATATAATTAATGGTCACAGGACAT
ATCTGCTGTATCGTGCATTTATATATTCTTTTTCCCCCCTTCCCCTTAAATATTTATCAC
CATTTTTAACACGCTTCCCCCTAGATATTAATATAAATTTATCCCGCCCTCAATACTCAA
ATTCATACTCCAACCGAAGTAAATATATAGGCACCTGGGTCACATACATAACGCATA
>1840-B2_Consensus
GTTAATGTAGCTTAAACTTAAAGCAAGGCACTGAAAATGCCTAGATGAGTCTACTGACTC
CATGAACATATAGGTTTGGTCCCAGCCTTCCTGTTAACTTTCAATAGACTTATACATGCA
AGCATCCACGCCCCGGTGAGTAACGCCCTTCGAATCACACAGGACTAAAAGGAGCAGGTA
TCAAGCACACACTCTTGTAGCTCACAACGCCTTGCTTAACCACACCCCCACGGGAGACAG
CAGTAACAAAAATTAAGCCATAAACGAAAGTTTGACTAAGCCATATTGACCAGGGTTGGT
AAATCTCGTGCCAGCCACCGCGGTCATACGATTGACCCAAGCTAACAGGAGTACGGCGTA
AAGCGTGTTAAAGCATCATACTAAATAGAGTTAAATTTTAATTAAACTGTAAAAAGCCAT
AATTATAACAAAAATAAATGACGAAAGTAACCCTACAATAGCTGATACACCATAGCTAAG
ACCCAAACTGGGATTAGATACCCCACTATGCTTAGCCCTAAACACAAATAATTATAAAAA
CAAAATTATTCGCCAGAGTACTACCGGCAACAGCCCGAAACTCAAAGGACTTGGCGGTGC
TTTATACCCTTCTAGAGGAGCCTGTTCTATAATCGATAAACCCCGATAAACCTCACCAAT
CCTTGCTAATACAGTCTATATACCGCCATCTTCAGCAAACCCTAAAAAAGGGACAAAAGT
AAGCTCAATAATAACACATAAAGACGTTAGGTCAAGGTGTAACCTATGGAGTGGGAAGAA
ATGGGCTACATTTTCTACCCAAGAAAATTTAATACGAAAGCCATTATGAAATTAATAGCC
AAAGGAGGATTTAGCAGTAAACTAAGAATAGAGTGCTTAGTTGAATCAGGCCATGAAGCA
CGCACACACCGCCCGTCACCCTCCTCAAGTAAATATGATATACTTAAACCTATTTACATA
TATCAACCACACGAGAGGAGACAAGTCGTAACAAGGTAAGCATACTGGAAAGTGTGCTTG
GATAAACCAAGATATAGCTTAATTAAAGCATCTAGTTTACACCTAGAAGATTTCACACAT
TATGAGTATCTTGAACTATACCTAGCCCAAAATCTCCCACTCTCCAGTTTAAATAACTAA
ATTAATTAAAATAAAACATTTACCCTAATTAAAGTATAGGAGATAGAAATTCTAAACACG
GCGCTATAGAGAAAGTACCGCAAGGGAATGATGAAAGAAAAAAATCATAGTACAAAAAAG
CAAAGATTAACCCTTGTACCTTTTGCATAATGAATTAACGAGCAAAAAACTTAACAAAAC
GAATTTTAGCTAAGTAACCCGAAACCAGACGAGCTACTTATAGACAGTTTATTAGAACCA
ACTCATCTATGTGGCAAAATAGTGAGAAGATCCATAAGTAGAGGTGACATGCCTAACGAG
CCTGGTGATAGCTGGTTGTCCAGAAAATGAATTTTAGTTCAGCTTTAAAGATACCAAAAA
TACAAATAAATCCCACTGTATCTTTAAAAGTTAGTCTAAAAAGGTACAGCCTTTTAGAAA
TGGGTACAACCTTCACTAGAGAGTAAGATCTAAAAATACCATAGTAGGCCTAAAAGCAGC
CATCAATTAAGAAAGCGTTAAAGCTCAACAACAATAGTATTATTAATCCCAGCAATAACA
TTAGCCAACTCCTAGATTTAATACTGGACTATTCTATTACTAAATAGAAGCAATAATGTT
AATATGAGTAACAAGAAATATTTTCTCCTCGCACAAGTTTAAGTCAGTAACTGATAATAC
CCTGACCGTTAACAGTAAATAAAAATAACCCAACAATAAATGATTTATTACTTATACTGT
TAACCCAACACAGGAGTGCACCCAGGAAAGATTCAAAGAAGTAAAAGGAACTCGGCAAAC
ACTAAACCCCGCCTGTTTACCAAAAACATCACCTCCAGCATCCCTAGTATTGGAGGCACT
GCCTGCCCAGTGACTAAACGTTAAACGGCCGCGGTATTCTGACCGTGCAAAGGTAGCATA
ATCATTTGTTCTCTAAATAAGGACTTGTATGAATGGCCACACGAGGGTTTTACTGTCTCT
TACTTCCAATCAGTGAAATTGACCTCCCCGTGAAGAGGCGGGGATAAATCAACAAGACGA
GAAGACCCTATGGAGCTTTAACTAAGTAACTCAAGGAAAATAAATTCAACCACCAAGGGA
TAACAACACTCCTTATGAGTTAACAGTTTCGGTTGGGGTGACCTCGGAGAACAGAAAATC
CTCCGAGCGATTTTAAAGACTAGACTAACAAGTCAAACCAAACCATCGCTTATTGATCCA
AAAACTTGATCAACGGAACAAGTTACCCTAGGGATAACAGCGCAATCCTATTCAAGAGTC
CATATCGACAATAGGGTTTACGACCTCGATGTTGGATCAGGACACCCCGATGGTGCAACC
GCTATCAAAGGTTCGTTTGTTCAACGATTAAAGTCCTACGTGATCTGAGTTCAGACCGGA
GTAATCCAGGTCGGTTTCTATCTGTTATGTATTTCTCCCAGTACGAAAGGACAAGAGAAA
TAAGGCCAACTTTAACAAAGCGCCTTAAACCAATTAATGACTTTATCTTAATTAATTTCA
CAACAAAACCTGCCCTAGAAAAGGGCCCAGTTAAGGTGGCAGAGCCCGGTAATTGCGTAA
AACTTAAACCTTTATACTCAGAGATTCAAATCCTCTCCTTAACAAAATGTTTATAATCAA
CGTTCTAACACTCATCATTCCTATTCTCCTAGCTGTAGCTTTTCTTACACTAGTTGAACG
AAAAGTTCTAGGTTATATACAATTTCGAAAAGGCCCAAACGTTGTAGGGCCATATGGCTT
ACTTCAACCCATCGCCGACGCAATTAAACTCTTCATCAAAGAACCCCTACGACCCGCCAC
ATCCTCAATCTCAATATTCATTCTAGCCCCCATCCTAGCACTAACCCTAGCCTTAACTAT
ATGAATCCCCCTACCCATACCCTATCCCCTCATCAATATAAACTTAGGAGTCCTCTTCAT
ATTAGCCATATCAAGCCTAGCCGTATACTCAATCCTCTGATCAGGTTGAGCCTCCAACTC
AAAATATGCTCTCATTGGAGCCCTACGGGCAGTAGCACAAACAATCTCTTATGAAGTAAC
ACTAGCAATTATTTTACTATCAGTCCTACTAATAAATGGGTCCTTTACCCTTTCTACACT
AATCATTACACAAGAACAAGTATGATTAATCTTCCCAGCATGACCCCTAGCAATAATATG
ATTTATCTCAACACTAGCAGAAACAAACCGAGCACCATTTGACCTCACCGAAGGAGAATC
TGAACTAGTATCAGGCTTTAACGTAGAATATGCTGCCGGACCATTCGCCCTATTCTTTAT
AGCAGAATATGCGAATATTATCATAATAAACATCTTCACAACAACCCTCTTCTTAGGAGC
ATTTCACAACCCATACATACCAGAACTTTACACAATCAACTTCACCATCAAATCGCTACT
ACTCACAATTACCTTCCTATGAATCCGAGCATCCTACCCCCGATTCCGTTACGACCAACT
AATACACTTACTATGAAAAAATTTTCTACCCCTAACACTAGCCCTATGCATATGACACGT
ATCGCTACCTATTCTCCTATCAAGCATCCCCCCACAAACATAAGAAATATGTCTGACAAA
AGAGTTACTTTGATAGAGTAAATAATAGAGGTTTAAATCCTCTTATTTCTAGAACTATAG
GAATTGAACCTACTCCTAAGAACCCAAAACTCTTCGTGCTCCCAATTACACCAAATTCTA
ATAGTAAGGTCAGCTAATTAAGCTATCGGGCCCATACCCCGAAAATGTTGGTTCATATCC
TTCCCGTACTAATAAATCCAATTATCCTCATTATTATTCTAATAACCGTTATACTTGGAA
CCATTATCGTTATGATTAGCACCCACTGATTGCTCATCTGAATTGGATTTGAAATAAATA
TACTTGCTATTATTCCCATTATAATAAAAAAGCACAACCCACGAGCCACAGAAGCATCAA
CCAAATATTTCCTAACTCAATCAACAGCCTCAATACTACTAATAATAGCCATTATCATTA
ACTTAATATTCTCAGGCCAATGAACCGTAATAAAACTATTTAATCCAATAGCCTCCATAC
TCATAACAATAGCCCTCGCTATAAAACTAGGTATAGCCCCATTCCACTTCTGAGTCCCAG
AAGTAACACAAGGCATTCCCCTATCCTCAGGCCTAATCTTACTCACATGACAAAAACTAG
CACCCATGTCAGTACTTTACCAAATCCTTCCATCCATCAACCTAGACCTGATCCTAACCC
TATCAATTCTATCTATTACAATCGGAGGCTGAGGAGGACTGAACCAAACCCAACTACGAA
AAATTATAGCCTATTCATCAATTGCCCACATAGGCTGAATAACAGCAGTTTTACTATATA
ATCCCACCATAACACTACTAAACCTAATTATTTATATCATTATAACCTCTACCATATTTA
CACTATTTATAGCCAACTCAACCACAACCACCCTATCATTATCACACACATGAAATAAAG
CACCCATCATAACAATTCTAGTCCTCATTACCCTCCTATCAATAGGAGGACTTCCCCCAC
TATCAGGATTTATACCAAAATGAATAATTATCCAAGAAATAACAAAAAATGACAGCATTA
TCTTACCCACCCTCATAGCAATTACAGCACTACTAAACCTATATTTTTATATACGACTTA
CATACTCCACTGCACTCACGATATTTCCCTCCACAAACAACATAAAAATGAAATGACAAT
TCCCAACCACAAAACGAATAACCCTCCTACCAACAATAACTGTACTATCCACCATACTAC
TACCACTAACACCAATCCTCTCAATTCTAGAATAGGAATTTAGGTTAAACAGACCAAGAG
CCTTCAAAGCCCTAAGCAAGTATAATTTACTTAATTCCTGATAAGGACTGCAAGACTACA
TCTTACATCAATTGAATGCAAATCAACCACTTTAATTAAGCTAAATCCTCACTAGATTGG
TGGGCTCCACCCCCACGAAACTTTAGTTAACAGCTAAACACCCTAAACAACTGGCTTCAA
TCTACTTCTCCCGCCGCGAGAAAAAAAAGGCGGGAGAAGCCCCGGCAGAGTTTGAAGCTG
CTTCTTTGAATTTGCAATTCAATATGTTAATTCACTACAGGACCTGGTAAAAAGAGGAAT
TAAACCTCTGTTCTTAGATTTACAGTCTATTGCTTTACTCAGCCATTTTACCCATGTTCA
TCAACCGCTGATTATTTTCAACCAACCACAAAGATATCGGCACCCTTTACCTTCTATTTG
GTGCCTGAGCTGGTATAGTAGGAACCGCCTTAAGCCTACTAATTCGCGCCGAACTAGGCC
AACCCGGAACTCTACTCGGAGATGACCAAATCTACAACGTAATTGTAACCGCACATGCAT
TTGTAATAATTTTCTTTATAGTAATGCCTATTATAATCGGTGGATTCGGCAACTGACTAG
TTCCTCTGATAATTGGAGCCCCTGATATAGCATTTCCTCGGATAAATAACATAAGCTTTT
GACTTCTTCCCCCATCTTTCCTGTTACTCCTAGCATCCTCTATGGTTGAGGCCGGAGCAG
GAACAGGTTGAACCGTATACCCTCCTCTAGCAGGCAACCTAGCCCATGCAGGAGCCTCAG
TAGATCTAACTATTTTCTCCCTACATCTGGCAGGTGTCTCTTCAATTCTAGGAGCCATTA
ATTTTATTACAACTATTATTAATATAAAACCCCCTGCGATGTCACAGTATCAAACCCCCT
TGTTTGTATGATCTGTACTAATTACTGCCGTACTTCTCCTTCTCTCACTTCCTGTATTAG
CAGCTGGTATCACAATACTACTAACGGACCGAAACCTGAATACAACCTTTTTTGACCCAG
CAGGAGGAGGAGACCCTATCCTATATCAACACCTATTCTGATTCTTTGGGCACCCTGAAG
TATATATTCTTATTTTACCTGGGTTTGGGATAATCTCCCATATTGTGACCTACTATTCAG
GAAAAAAAGAACCATTCGGATATATAGGAATAGTATGAGCCATAATATCAATTGGGTTCC
TAGGATTCATTGTATGAGCCCACCATATATTCACAGTCGGAATAGACGTCGATACACGGG
CTTACTTCACGTCAGCTACTATAATTATCGCCATCCCAACAGGAGTAAAAGTATTCAGTT
GACTAGCAACGCTTCATGGGGGTAATATCAAATGATCTCCTGCCATAATATGAGCCCTAG
GTTTCATCTTTCTTTTCACAGTCGGAGGCTTAACTGGAATTGTTCTAGCCAACTCCTCCC
TTGACATTGTCCTCCATGACACATATTATGTAGTAGCACATTTCCACTACGTATTATCAA
TAGGAGCTGTATTTGCTATTATAGGAGGATTTGTACATTGATTTCCCCTATTCTCAGGCT
ATACTCTCAATGATACATGAGCCAAAATCCACTTTGCAATTATATTTGTAGGTGTTAACA
TGACTTTCTTTCCACAACATTTCCTAGGACTATCCGGTATACCACGACGATACTCTGATT
ATCCAGACGCATATACAATATGAAATACTATCTCATCTATAGGCTCATTTATCTCACTAA
CAGCAGTAATACTAATAATCTTCATCATCTGAGAAGCATTTGCATCTAAACGAGAAGTCC
TAACTGTAGACCTAACCACAACAAACCTAGAATGACTAAACGGATGTCCTCCACCATACC
ACACATTTGAAGAACCCACATATGTTAACCTAAAATAAGAAAGGAAGGAATCGAACCTCC
TATTATTGGTTTCAAGCCAACACCATAGCCACTATGACTCTCTCAATAAACGAGATGTTA
GTAAAACATTACATAACCTTGTCAAGATTAAATTACAGGTGAAAATCCCGTACATCTCAT
ATGGCATATCCCATACAACTAGGCTTTCAAGACGCAACATCACCTATCATGGAAGAACTA
CTACACTTTCACGACCACACATTAATAATCGTTTTCCTAATCAGCTCTCTAGTACTTTAT
ATTATTTCACTAATACTAACAACAAAATTAACCCATACCAGTACCATAGACGCGCAAGAA
GTAGAAACAATCTGAACCATTCTACCAGCCATTATCTTAATTATGATTGCTCTTCCATCC
TTGCGAATCCTATACATAATAGATGAAATCAACAACCCATCTCTCACAGTAAAGACCATA
GGGCATCAATGATACTGAAGCTATGAATATACAGATTATGAAGACCTAAGCTTCGATTCC
TATATAATCCCAACATCAGAACTAAAACCAGGAGAACTGCGTTTACTAGAAGTAGACAAC
CGAGTTGTATTACCCATGGAAATAACAGTCCGAATACTAATCTCTTCCGAAGATGTCCTA
CACTCATGAGCAGTCCCTTCTCTAGGACTAAAAACAGACGCAATTCCAGGTCGTTTAAAT
CAAACAACCCTTATGTCAACTCGTCCAGGCCTATTCTACGGTCAATGCTCAGAAATTTGC
GGATCAAATCACAGTTTTATGCCAATTGTTCTTGAACTAGTCCCATTAAAATACTTTGAA
AAATGATCCGCATCAATACTATAAAATCATCAAGAAGCTATCCCAGCGTTAACCTTTTAA
GTTAAAGACTGAGAATATTATATTCTCCTTGATGATATGCCACAACTAGACACATCAACG
TGACTTACAATAATTCTATCAATATTTTTAGTCCTCTTCATTATTTTTCAACTAAAAATC
TCAAAACACAACTTCTACCACAACCCAGAATTAATAACAACAAAAACACCGAAACAAAAT
ACTCCTTGAGAAACAAAATGAACGAAAATCTATTTGCCTCTTTCATTACCCCTATAATAT
TTGGCCTCCCCCTCGTTACCCTCATTGTTTTATTCCCTAGCCTATTATTTCCCACATCAA
ACCGACTAGTCAACAACCGCCTCATCTCCCTCCAACAGTGAATACTTCAATTAGTATCAA
AACAAATAATGAGCATTCATAATACCAAAGGACAGACATGAGCATTAATGCTAATGTCCC
TAATTTTATTTATTGGATCTACAAACCTACTAGGCCTCCTACCCCACTCATTTACACCAA
CTACACAACTATCAATAAACCTAGGCATGGCCATTCCTTTATGAGCAGGAGCTGTAATTA
CAGGCTTCCGCAACAAAACTAAAGCTTCACTCGCCCATTTCCTACCACAAGGGACACCCA
CCCCACTGATCCCAATACTAGTAATTATTGAAACCATCAGCCTATTTATTCAACCAGTAG
CCCTTGCCGTACGATTAACAGCTAATATCACGGCAGGACACTTACTAATTCACCTAATTG
GAGGAGCCACCCTTGCACTAATAAGCATTAATACCACAACAGCACTCATCACATTCATTA
TCCTAATTTTACTAACAGTTCTCGAATTCGCAGTGGCTATAATTCAAGCCTATGTATTTA
CCCTTCTAGTTAGCTTATACCTGCATGATAACACATAATGACACACCAAACCCACGCTTA
TCACATAGTAAATCCAAGCCCCTGACCTCTCACAGGAGCACTATCTGCCCTCCTAATAAC
ATCTGGTCTCATCATATGATTTCACTTCAACTCAACAGCTCTACTAACTCTGGGCCTAAC
AACAAATATACTTACAATATACCAGTGATGACGAGATGTGATTCGAGAAAGCACCTTCCA
AGGCCACCATACTCCGGCTGTCCAAAAGGGCCTTCGTTACGGAATGATTCTTTTCATTAT
CTCCGAAGTTCTATTCTTTACTGGATTTTTCTGAGCCTTCTACCACTCAAGCCTTGCCCC
CACACCCGAACTAGGCGGCTGCTGACCTCCAACAGGCATTCACCCACTTAATCCCTTAGA
AGTCCCACTACTCAACACCTCTGTCCTTCTAGCCTCAGGAGTATCCATTACTTGAGCTCA
CCATAGCCTCATAGAAGGGAACCGTTACCACATGTTACAAGCCCTATTCATTACCATCGC
ACTAGGCGTGTACTTTACACTGTTACAGGCATCAGAGTATTATGAAGCACCCTTTACAAT
CTCAGACGGAGTTTACGGTTCAACTTTCTTCGTAGCTACAGGATTTCACGGCCTCCATGT
CATCATCGGATCCACCTTCCTAATTGTCTGCTTCTTCCGCCAATTAAAATTTCATTTCAC
CTCTAGTCACCATTTCGGTTTCGAAGCCGCTGCCTGATACTGACACTTCGTAGATGTAGT
ATGACTTTTCCTCTATGTATCCATCTACTGATGAGGCTCATGTCCTTTTAGTATTAATTA
GTACAACTGACTTCCAATCAGTTAGTTTCGGTCTAATCCGAAAAAGAACAATAAACCTTA
TAATTACTCTCCTAACTAACTTCACGCTAGCTACATTACTCGTAACCATCGCATTCTGAC
TTCCCCAACTGAACGTGTATTCAGAAAAAACAAGCCCATACGAATGTGGATTTGACCCCA
TAGGGTCTGCTCGCCTCCCCTTCTCTATAAAATTCTTCCTAGTAGCCATCACATTCCTCC
TTTTTGATCTAGAAATTGCACTACTCCTACCACTACCATGAGCCTCACAAACAACTAATC
TAAACACAATGCTCACCATAGCTCTTCTCCTAATCTTCCTACTAGCCGTAAGCCTGGCCT
ACGAATGAACTCAAAAAGGACTCGAATGAACCGAATATGGTATTTAGTTTAAAACAAAAT
AAATGATTTCGACTCATTAGATTATGATTAAGCTCATAACTACCAAATGTCCCTCGTATA
CATAAACATTATAATGGCATTCACAGTATCCCTCACAGGACTACTAATATACCGATCCCA
CCTAATATCTTCCCTCCTATGCCTAGAAGGAATAATACTATCCCTATTTATTTTAGCCAC
CCTAATAATCCTAAACTCACATTTTACCTTAGCCAGTATAATGCCCATTATTCTACTAGT
TTTCGCAGCTTGCGAGGCAGCACTAGGCCTGTCCCTACTGGTAATGGTGTCAAATACATA
TGGCACCGACTATGTACAAAACCTTAACCTTCTACAATGCTAAAATACATTATCCCCACA
ATAATACTTATACCCCTAACCTGACTATCAAAAAATAGCATAATCTGAATCAACACCACA
CTTCACAGCTTGCTAATCAGCCTCACAAGCCTTCTCCTCCTAAATCAATTCGGTGATAAT
AGCCTCAACTTCTCATTAACTTTTTTCTCCGACTCCTTATCTACACCATTACTAATTCTA
ACCATATGACTTCTACCCCTAATACTCATAGCTAGCCAACATCATCTATCAAAAGAAAAT
CTAGCCCGAAAAAAACTCTTCATCTCAATGCTAATTCTACTACAACTATTTCTGATTATA
ACATTCACTGCCACAGAACTAATCTTTTTCTATATCATGTTTGAAGCAACACTAGTCCCC
ACACTTATCATTATTACTCGATGAGGAAATCAAACAGAACGCCTAAACGCCGGTCTCTAT
TTCTTGTTTTACACACTAGCAGGATCCCTGCCCCTATTAGTCGCACTGATTTATATTCAA
AACACAATAGGATCACTAAATTTCCTTATTCTCCAGTACTGAGTTCAACCAATACCTAAC
TCATGATCCAACACTTTCATATGACTAGCATGCATAATAGCTTTCATAGTAAAGATACCA
CTATATGGACTCCACCTCTGACTTCCCAAAGCCCATGTAGAAGCTCCAATTGCGGGCTCC
ATGGTCCTTGCAGCAATCCTACTTAAACTAGGAGGATATGGCATGATACGGATTACATTA
CTTCTGAATCCAATCACCGACTTTATAGCATACCCATTCATTATATTATCATTATGAGGC
ATAATCATAACCAGCTCAATTTGCCTTCGCCAAACGGACCTAAAGTCACTCATTGCATAT
TCTTCCGTTAGCCACATAGCACTTGTCATTGTTGCCATTCTCATTCAAACACCCTGAAGC
TACATAGGAGCCACCGCCCTAATAATTGCTCATGGTCTCACATCTTCCATACTTTTCTGC
CTAGCAAACTCCAACTATGAACGAGTTCACAGCCGAACAATAATCCTAGCCCGCGGCCTA
CAAACACTCCTTCCACTAATGGCTGCCTGATGACTCCTAGCAAGTCTAACTAATCTAGCT
CTACCCCCATCAATCAACCTAATCGGAGAACTATTTGTAGTAATATCAACCTTTTCATGA
TCTAACATCACAATCATTCTAATAGGACTTAATATGGTAATTACTGCTCTATATTCCCTC
TACATACTAATCACAACACAACGAGGTAAACATACTCACCACATCAATAATATTTTACCC
TCCTTCACACGAGAAAATGCACTTATATCACTGCATATACTACCACTCCTACTTCTATCC
CTAAACCCGAAAATTATCCTAGGCCCCCTATACTGTAAATATAGTTTAAGAAAACATTAG
ATTGTGGATCTAATAATAGAAGACTATCACCTTCTTATTTACCGAAAAAGTATGCAAGAA
CTGCTAATTCTATGCCCCCATGTCTAATAACATGGCTTTTTCAAACTTTTAAAGGATAGT
AGTTATCCATTGGTCTTAGGAACCAAAAAATTGGTGCAACTCCAAATAAAAGTAATAAAC
CTATTTTCCTCCCTCACACTAGTCACCCTAATTCTACTAACCATACCCATCGCAGCAATC
AATTTTAACACCCATAAATTCACCAATTATCCACTCTATGTAAAAACAACCATTTCATGC
GCTTTCATCACTAGCATAATCCCCACAATAATATTCATCCACACAGGACAAGAAATAATT
ATCTCAAACTGACACTGACTAACCATCCAAACCCTCAAACTATCACTCAGCTTCAAAATA
GACTTCTTCTCAATAATATTCGTTCCAGTAGCACTATTCGTTACATGATCTATTATAGAA
TTCTCAATATGATACATGCACTCAGACCCCAACATTAACCAGTTTTTCAAGTACTTACTC
CTATTTCTCATTACAATACTTATTCTTGTCACTGCAAACAACCTCTTTCAACTTTTCATT
GGCTGAGAAGGAGTTGGAATTATATCATTTCTACTGATCGGATGATGATATGGACGGACA
GACGCCAACACAGCAGCCTTACAAGCAATCCTATATAACCGCATTGGTGACATCGGATTT
ATTCTAGCCATAGCATGATTTCTAATTAACCTCAACACCTGAGATCTCCAACAAATCTTT
ATACTAAATCCAAACGACTCAAACCTACCCCTAATAGGACTAATTCTAGCTGCAACCGGA
AAATCCGCACAATTTGGCCTACATCCATGACTACCCTCTGCAATAGAGGGCCCAACACCC
GTCTCAGCACTACTCCACTCAAGCACAATAGTAGTAGCAGGCATCTTCCTACTAATCCGC
TTTTATCCACTAACAGAAAACAATAAATTTGCCCAATCAATCATATTATGTCTAGGGGCT
ATAACCACATTATTCACAGCAATATGCGCCCTCACCCAAAATGATATCAAAAAAATTATC
GCTTTCTCTACATCCAGCCAACTCGGCCTCATAATAGTAACAATCGGAATTAATCAACCC
CACCTAGCATTCCTTCACATCTGCACCCATGCCTTCTTCAAAGCCATATTATTTATATGC
TCTGGCTCCATTATCCACAGCCTAAACGACGAGCAAGACATCCGAAAAATAGGAGGCCTA
TTTAAAGCAATGCCATTTACCACAACAGCCCTCATTATTGGCAGCCTTGCACTAACAGGA
ATACCCTTTCTCACCGGATTCTACTCCAAAGACCTGATTATTGAATCCGCTAATACGTCT
TATACCAACGCCTGAGCCCTTTTAATAACATTAGTCGCCACCTCCTTCACAGCCATCTAC
AGCACTCGCATTATCTTTTTTGCACTCCTAGGACAACCCCGATTTCCAACCCTCATTAAT
ATCAATGAAAATAACCCGTTCCTAATTAATTCAATCAAACGCTTACTAATTGGAAGCCTA
TTTGCAGGGTTCATTATCTCTAATAACATCCCTCCAATAACAATCCCCCAAATAACCATG
CCCCACTATCTAAAAATAACTGCCTTAACAGTCACAATCCTAGGCTTTATTCTAGCACTA
GAAATCAGCAACACAACCCACTACCTAAAATTTAATTATCCATCAAACACATTCAAATTC
TCTAACCTATTAGGATATTATCCTACAATTATACACCGCCTGACCCCCTATATAAACCTA
ACAATAAGCCAAAAATCAGCATCCTCTCTCCTAGATCTAATCTGACTAGAAACTATTCTA
CCAAAAACCATTTCACTAGCCCAAATAAAAATATCCACCACAATCACAAGCCAAAAGGGC
CTAATTAAACTATATTTCCTCTCCTTCCTAATCACGATCCTCATTAGTACAACCTTACTT
AATTTCCACGAGTAATCTCCATAATCACTACAACACCAATCAATAAAGACCAACCAGTAA
CAATAACCAATCAAGTACCATAACTGTATAAAGCAGCAATTCCCATAGCCTCCTCGCTAA
AAAACCCAGAATCCCCCGTATCATAAATAACCCAATCCCCCATACCATTAAACTTAAATA
CAATTTCCACCTCCTTATCTTTCAACACATAATAAACCATAAGAAATTCCATTAATAAAC
CAGTAATAAACGTCCCTAAAACAACCTTATTAGAAACTCAAACCTCAGGATACTGTTCAG
TAGCTATAGCTGTCGTATAACCAAAAACTACCATCATACCCCCTAAATAAATTAAGAAAA
CTATTAAACCTAAAAAAGACCCACCAAAATTCAACACAATACCACACCCAACCCCACCAC
TTACAATTAACCCCAACCCCCCATAAATAGGTGAAGGTTTTGAAGAAAACCCCACAAAAC
CTATCACAAAAATAACACTTAAGATAAACACAATGTATGTCATCATCATTCTCACATGGA
ATCTAACCATGACCAATGATATGAAAAACCATCGTTGTCATTCAACTATAAGAACACTAA
TGATCAACATCCGAAAAACCCACCCACTAATAAAAATTGTAAACAACGCATTCATTGATC
TCCCAGCTCCATCAAATATTTCATCATGATGAAACTTTGGCTCTCTCCTAGGCATTTGCT
TAATTTTACAGATTCTAACAGGCCTATTCCTAGCAATACACTATACACCTGACACAACAA
CAGCATTCTCCTCTGTAACCCACATTTGCCGAGACGTAAACTATGGCTGAATTATCCGAT
ATATACACGCAAACGGGGCATCAATATTTTTTATCTGCCTATTTATGCATGTAGGACGAG
GCCTATACTATGGATCATATACCTTCCTAGAAACATGAAACATCGGAGTAATCCTCCTAT
TTGCGACAATAGCCACAGCATTCATAGGCTATGTTTTACCATGAGGACAAATATCATTCT
GAGGAGCAACAGTTATTACCAACCTCCTTTCAGCAATTCCATATATTGGCACAAACCTAG
TCGAATGAATCTGGGGAGGATTCTCAGTAGACAAAGCTACCCTCACCCGATTTTTCGCCT
TTCACTTTATTTTCCCATTCATCATCGCAGCCCTCGCCATAGTTCACCTACTCTTCCTCC
ACGAAACAGGATCCAACAACCCCACAGGAATTCCATCGGACACAGATAAAATTCCCTTCC
ACCCTTATTACACCATTAAAGACATCCTAGGTGCTATCCTACTAATCCTCATCCTCATGC
TACTAGTACTATTCACGCCTGACTTACTCGGAGACCCAGACAACTACACCCCAGCAAACC
CACTTAACACTCCCCCTCACATCAAACCTGAATGATACTTCCTATTTGCGTACGCAATCT
TACGATCAATCCCTAATAAACTAGGAGGAGTCCTCGCCCTAATCCTCTCAATCCTAGTCC
TAGTAATTATACCCCTCCTCCATACATCAAAGCAACGGAGCATAATATTCCGACCAATCA
GTCAATGTATATTCTGAATCCTAGTAGCCGACCTATTAACACTCACATGAATTGGAGGCC
AGCCAGTTGAACACCCCTACATCATTATTGGACAACTAGCATCTATTATATATTTCCTTA
TCATTCTAGTCATAATACCAGTAGCTAGCATCATCGAAAACAACCTCCTAAAATGAAGAC
AAGTCTTTGTAGTACAATCAATATACTGGTCTTGTAAACCAGAGAAGGAGAACAACCAAC
CTCCCTAAGACTCAAGGAAGAAGCTATAGCCCCACTATCAACACCCAAAGCTGAAGTTCT
ACTTAAACTATTCCCTGAATCATTATCAACGATACTTATCAATATATTTCCAAAAATATA
AAGAGCCTCTCCAGTATTAAACTTGCTAAAACTCCCAAACATACAACACGGACTTCCCAC
TCCACAAGCCCACATAACAACCCATACAAGAAAAGCACAACCACCCACCCACGGACATGA
GCGTTCATAAACCCAACATATCTTATGTCTGTCTTAAACATGCAAACGAGTACATAGTAT
TAATGTAATATAGACATTATATGTATAAAGTACATTAAATGATTTACCTCATGCATATAA
GCACGTACATAGTATTAATGTAATATAGACATTATATGTATAAAGTACATTAAATGATTT
ACCCCATGCATATAAGCACGTACATAGTATTAATGTAATATAGACATTATATGTATAAAG
TACATTAAATGATTTACCTCATGCATATAAGCACGTACATAGTATTAATGTAATATAGAC
ATTATATGTATAAAGTACATTAAATGATTTACCCCATGCATATAAGCATGTACATTTGTT
TCACTGAAGCATGTAGGGTATTAAACTGCTTGACCGTACATAGTACATGAAGTCAAATCC
ATTCTAGTCAACATGCGTATCCTGTCCATTAGATCACGAGCTTGTTCACCATGCCGCGTG
AAACCAACAACCCGCTCAGCAAGGATCCCTCTTCTCGCTCCGGGCCCATTAACTGTGGGG
GTAACTATTTAATGAACTTTAACAGGCATCTGGTTCTTTCTTCAGGGCCATCTCATCTAA
AATCGCCCACTCTTTCCCCTTAAATAAGACATCTCGATGGACTAATGACTAATCAGCCCA
TGCCTAACATAACTGTGGTGTCATGCATTTGGTATTTTTTAATTTTTGGGGATGCTTGGA
CTCAGCTATGGCCGTCTGAGGCCCCGACCCGGAGCATGAATTGTAGCTGGACTTAACTGC
ATCTTGAGCATCCTCATAATGGTAAGCATGGGCATAATATAATTAATGGTCACAGGACAT
ATCTGCTGTATCGTGCATTTATATATTCTTTTTCCCCCCTTCCCCTTAAATATTTATCAC
CATTTTTAACACGCTTCCCCCTAGATATTAATATAAATTTATCCCGCCCTCAATACTCAA
ATTCATACTCCAACCGAAGTAAATATATAGGCACCTGGGTCACATACATAACGCATA
>1763-C1_Consensus
GTTAATGTAGCTTAAACTTAAAGCAAGGCACTGAAAATGCCTAGATGAGTCTACTGACTC
CATGAACATATAGGTTTGGTCCCAGCCTTCCTGTTAACTTTCAATAGACTTATACATGCA
AGCATCCACGCCCCGGTGAGTAACGCCCTTCGAATCACACAGGACTAAAAGGAGCAGGTA
TCAAGCACACACTCTTGTAGCTCACAACGCCTTGCTTAACCACACCCCCACGGGAGACAG
CAGTAACAAAAATTAAGCCATAAACGAAAGTTTGACTAAGCCATATTGACCAGGGTTGGT
AAATCTCGTGCCAGCCACCGCGGTCATACGATTGACCCAAGCTAACAGGAGTACGGCGTA
AAGCGTGTTAAAGCATCATACTAAATAGAGTTAAATTTTAATTAAACTGTAAAAAGCCAT
AATTATAACAAAAATAAATGACGAAAGTAACCCTACAATAGCTGATACACCATAGCTAAG
ACCCAAACTGGGATTAGATACCCCACTATGCTTAGCCCTAAACACAAATAATTATAAAAA
CAAAATTATTCGCCAGAGTACTACCGGCAACAGCCCGAAACTCAAAGGACTTGGCGGTGC
TTTATACCCTTCTAGAGGAGCCTGTTCTATAATCGATAAACCCCGATAAACCTCACCAAT
CCTTGCTAATACAGTCTATATACCGCCATCTTCAGCAAACCCTAAAAAAGGGACAAAAGT
AAGCTCAATAATAACACATAAAGACGTTAGGTCAAGGTGTAACCTATGGAGTGGGAAGAA
ATGGGCTACATTTTCTACCCAAGAAAATTTAATACGAAAGCCATTATGAAATTAATAGCC
AAAGGAGGATTTAGCAGTAAACTAAGAATAGAGTGCTTAGTTGAATCAGGCCATGAAGCA
CGCACACACCGCCCGTCACCCTCCTCAAGTAAATATGATATACTTAAACCTATTTACATA
TATCAACCACACGAGAGGAGACAAGTCGTAACAAGGTAAGCATACTGGAAAGTGTGCTTG
GATAAACCAAGATATAGCTTAATTAAAGCATCTAGTTTACACCTAGAAGATTTCACACAT
TATGAGTATCTTGAACTATACCTAGCCCAAAATCTCCCACTCTCCAGTTTAAATAACTAA
ATTAATTAAAATAAAACATTTACCCTAATTAAAGTATAGGAGATAGAAATTCTAAACACG
GCGCTATAGAGAAAGTACCGCAAGGGAATGATGAAAGAAAAAAATCATAGTACAAAAAAG
CAAAGATTAACCCTTGTACCTTTTGCATAATGAATTAACGAGCAAAAAACTTAACAAAAC
GAATTTTAGCTAAGTAACCCGAAACCAGACGAGCTACTTATAGACAGTTTATTAGAACCA
ACTCATCTATGTGGCAAAATAGTGAGAAGATCCATAAGTAGAGGTGACATGCCTAACGAG
CCTGGTGATAGCTGGTTGTCCAGAAAATGAATTTTAGTTCAGCTTTAAAGATACCAAAAA
TACAAATAAATCCCACTGTATCTTTAAAAGTTAGTCTAAAAAGGTACAGCCTTTTAGAAA
TGGGTACAACCTTCACTAGAGAGTAAGATCTAAAAATACCATAGTAGGCCTAAAAGCAGC
CATCAATTAAGAAAGCGTTAAAGCTCAACAACAATAGTATTATTAATCCCAGCAATAACA
TTAGCCAACTCCTAGATTTAATACTGGACTATTCTATTACTAAATAGAAGCAATAATGTT
AATATGAGTAACAAGAAATATTTTCTCCTCGCACAAGTTTAAGTCAGTAACTGATAATAC
CCTGACCGTTAACAGTAAATAAAAATAACCCAACAATAAATGATTTATTACTTATACTGT
TAACCCGACACAGGAGTGCACCCAGGAAAGATTCAAAGAAGTAAAAGGAACTCGGCAAAC
ACTAAACCCCGCCTGTTTACCAAAAACATCACCTCCAGCATCCCTAGTATTGGAGGCACT
GCCTGCCCAGTGACTAAACGTTAAACGGCCGCGGTATTCTGACCGTGCAAAGGTAGCATA
ATCATTTGTTCTCTAAATAAGGACTTGTATGAATGGCCACACGAGGGTTTTACTGTCTCT
TACTTCCAATCAGTGAAATTGACCTCCCCGTGAAGAGGCGGGGATAAATCAACAAGACGA
GAAGACCCTATGGAGCTTTAACTAAGTAACTCAAGGAAAATAAATTCAACCACCAAGGGA
TAACAACACTCCTTATGAGTTAACAGTTTCGGTTGGGGTGACCTCGGAGAACAGAAAATC
CTCCGAGCGATTTTAAAGACTAGACTAACAAGTCAAACCAAACCATCGCTTATTGATCCA
AAAACTTGATCAACGGAACAAGTTACCCTAGGGATAACAGCGCAATCCTATTCAAGAGTC
CATATCGACAATAGGGTTTACGACCTCGATGTTGGATCAGGACACCCCGATGGTGCAACC
GCTATCAAAGGTTCGTTTGTTCAACGATTAAAGTCCTACGTGATCTGAGTTCAGACCGGA
GTAATCCAGGTCGGTTTCTATCTGTTATGTATTTCTCCCAGTACGAAAGGACAAGAGAAA
TAAGGCCAACTTTAACAAAGCGCCTTAAACCAATTAATGACTTTATCTTAATTAATTTCA
CAACAAAACCTGCCCTAGAAAAGGGCCCAGTTAAGGTGGCAGAGCCCGGTAATTGCGTAA
AACTTAAACCTTTATACTCAGAGATTCAAATCCTCTCCTTAACAAAATGTTTATAATCAA
CGTTCTAACACTCATCATTCCTATTCTCCTAGCTGTAGCTTTTCTTACACTAGTTGAACG
AAAAGTTCTAGGTTATATACAATTTCGAAAAGGCCCAAACGTTGTAGGGCCATATGGCTT
ACTTCAACCCATCGCCGACGCAATTAAACTCTTCATCAAAGAACCCCTACGACCCGCCAC
ATCCTCAATCTCAATATTCATTCTAGCCCCCATCCTAGCACTAACCCTAGCCTTAACTAT
ATGAATCCCCCTACCCATACCCTATCCCCTCATCAATATAAACTTAGGAGTCCTCTTCAT
ATTAGCCATATCAAGCCTAGCCGTATACTCAATCCTCTGATCAGGTTGAGCCTCCAACTC
AAAATATGCTCTCATTGGAGCCCTACGGGCAGTAGCACAAACAATCTCTTATGAAGTAAC
ACTAGCAATTATTTTACTATCAGTCCTACTAATAAATGGGTCCTTTACCCTTTCTACACT
AATCATTACACAAGAACAAGTATGATTAATCTTCCCAGCATGACCCCTAGCAATAATATG
ATTTATCTCAACACTAGCAGAAACAAACCGAGCACCATTTGACCTCACCGAAGGAGAATC
TGAACTAGTATCAGGCTTTAACGTAGAATATGCTGCCGGACCATTCGCCCTATTCTTTAT
AGCAGAATATGCGAATATTATCATAATAAACATCTTCACAACAACCCTCTTCTTAGGAGC
ATTTCACAACCCATACATACCAGAACTTTACACAATCAACTTCACCATCAAATCGCTACT
ACTCACAATTACCTTCCTATGAATCCGAGCATCCTACCCCCGATTCCGTTACGACCAACT
AATACACTTACTATGAAAAAATTTTCTACCCCTAACACTAGCCCTATGCATATGACACGT
ATCGCTACCTATTCTCCTATCAAGCATCCCCCCACAAACATAAGAAATATGTCTGACAAA
AGAGTTACTTTGATAGAGTAAATAATAGAGGTTTAAATCCTCTTATTTCTAGAACTATAG
GAATTGAACCTACTCCTAAGAACCCAAAACTCTTCGTGCTCCCAATTACACCAAATTCTA
ATAGTAAGGTCAGCTAATTAAGCTATCGGGCCCATACCCCGAAAATGTTGGTTCATATCC
TTCCCGTACTAATAAATCCAATTATCCTCATTATTATTCTAATAACCGTTATACTTGGAA
CCATTATCGTTATGATTAGCACCCACTGATTGCTCATCTGAATTGGATTTGAAATAAATA
TACTTGCTATTATTCCCATTATAATAAAAAAGCACAACCCACGAGCCACAGAAGCATCAA
CCAAATATTTCCTAACTCAATCAACAGCCTCAATACTACTAATAATAGCCATTATCATTA
ACTTAATATTCTCAGGCCAATGAACCGTAATAAAACTATTTAATCCAATAGCCTCCATAC
TCATAACAATAGCCCTCGCTATAAAACTAGGTATAGCCCCATTCCACTTCTGAGTCCCAG
AAGTAACACAAGGCATTCCCCTATCCTCAGGCCTAATCTTACTCACATGACAAAAACTAG
CACCCATGTCAGTACTTTACCAAATCCTTCCATCCATCAACCTAGACCTGATCCTAACCC
TATCAATTCTATCTATTGCAATCGGAGGCTGAGGAGGACTGAACCAAACCCAACTACGAA
AAATTATAGCCTATTCATCAATTGCCCACATAGGCTGAATAACAGCAGTTTTACTATATA
ATCCCACCATAACACTACTAAACCTAATTATTTATATCATTATAACCTCTACCATATTTA
CACTATTTATAGCCAACTCAACCACAACCACCCTATCATTATCACACACATGAAATAAAG
CACCCATCATAACAATTCTAGTCCTCATTACCCTCCTATCAATAGGAGGACTTCCCCCAC
TATCAGGATTTATACCAAAATGAATAATCATCCAAGAAATAACAAAAAATGACAGCATTA
TCTTACCCACCCTCATAGCAATTACAGCACTACTAAACCTATATTTTTATATACGACTTA
CATACTCCACTGCACTCACGATATTTCCCTCCACAAACAACATAAAAATGAAATGACAAT
TCCCAACCACAAAACGAATAACCCTCCTACCAACAATAACTGTACTATCCACCATACTAC
TACCACTAACACCAATCCTCTCAATTCTAGAATAGGAATTTAGGTTAAACAGACCAAGAG
CCTTCAAAGCCCTAAGCAAGTATAATTTACTTAATTCCTGATAAGGACTGCAAGACTACA
TCTTACATCAATTGAATGCAAATCAACCACTTTAATTAAGCTAAATCCTCACTAGATTGG
TGGGCTCCACCCCCACGAAACTTTAGTTAACAGCTAAACACCCTAAACAACTGGCTTCAA
TCTACTTCTCCCGCCGCGAGAAAAAAAAGGCGGGAGAAGCCCCGGCAGAGTTTGAAGCTG
CTTCTTTGAATTTGCAATTCAATATGTTAATTCACTACAGGACCTGGTAAAAAGAGGAAT
TAAACCTCTGTTCTTAGATTTACAGTCTATTGCTTTACTCAGCCATTTTACCCATGTTCA
TCAACCGCTGATTATTTTCAACCAACCACAAAGATATCGGCACCCTTTACCTTCTATTTG
GTGCCTGAGCTGGTATAGTAGGAACCGCCTTAAGCCTACTAATTCGCGCCGAACTAGGCC
AACCCGGAACTCTACTCGGAGATGACCAAATCTACAACGTAATTGTAACCGCACATGCAT
TTGTAATAATTTTCTTTATAGTAATGCCTATTATAATCGGTGGATTCGGCAACTGACTAG
TTCCTCTGATAATTGGAGCCCCTGATATAGCATTTCCTCGGATAAATAACATAAGCTTTT
GACTTCTTCCCCCATCTTTCCTGTTACTCCTAGCATCCTCTATGGTTGAGGCCGGAGCAG
GAACAGGTTGAACCGTATACCCTCCTCTAGCAGGCAACCTAGCCCATGCAGGAGCCTCAG
TAGATCTAACTATTTTCTCCCTACATCTGGCAGGTGTCTCTTCAATTCTAGGAGCCATTA
ATTTTATTACAACTATTATTAATATAAAACCCCCTGCGATGTCACAGTATCAAACCCCCT
TGTTTGTATGATCTGTACTAATTACTGCCGTACTTCTCCTTCTCTCACTTCCTGTATTAG
CAGCTGGTATCACAATACTACTAACGGACCGAAACCTGAATACAACCTTTTTTGACCCAG
CAGGAGGAGGAGACCCTATCCTATATCAACACCTATTCTGATTCTTTGGGCACCCTGAAG
TATATATTCTTATTTTACCTGGGTTTGGGATAATCTCCCATATTGTGACCTACTATTCAG
GAAAAAAAGAACCATTCGGATATATAGGAATAGTATGAGCCATAATATCAATTGGGTTCC
TAGGATTCATTGTATGAGCCCACCATATATTCACAGTCGGAATAGACGTCGATACACGGG
CTTACTTCACGTCAGCTACTATAATTATCGCCATCCCAACAGGAGTAAAAGTATTCAGTT
GACTAGCAACGCTTCATGGGGGTAATATCAAATGATCTCCTGCCATAATATGAGCCCTAG
GTTTCATCTTTCTTTTCACAGTCGGAGGCTTAACTGGAATTGTTCTAGCCAACTCCTCCC
TTGACATTGTCCTCCATGACACATATTATGTAGTAGCACATTTCCACTACGTATTATCAA
TAGGAGCTGTATTTGCTATTATAGGAGGATTTGTACATTGATTTCCCCTATTCTCAGGCT
ATACTCTCAATGATACATGAGCCAAAATCCACTTTGCAATTATATTTGTAGGTGTTAACA
TGACTTTCTTTCCACAACATTTCCTAGGACTATCCGGTATACCACGACGATACTCTGATT
ATCCAGACGCATATACAATATGAAATACTATCTCATCTATAGGCTCATTTATCTCACTAA
CAGCAGTAATACTAATAATCTTCATCATCTGAGAAGCATTTGCATCTAAACGAGAAGTCC
TAACTGTAGACCTAACCACAACAAACCTAGAATGACTAAACGGATGTCCTCCACCATACC
ACACATTTGAAGAACCCACATATGTTAACCTAAAATAAGAAAGGAAGGAATCGAACCTCC
TATTATTGGTTTCAAGCCAACACCATAGCCACTATGACTCTCTCAATAAACGAGATGTTA
GTAAAACATTACATAACCTTGTCAAGATTAAATTACAGGTGAAAATCCCGTACATCTCAT
ATGGCATATCCCATACAACTAGGCTTTCAAGACGCAACATCACCTATCATGGAAGAACTA
CTACACTTTCACGACCACACATTAATAATCGTTTTCCTAATCAGCTCTCTAGTACTTTAT
ATTATTTCACTAATACTAACAACAAAATTAACCCATACCAGTACCATAGACGCGCAAGAA
GTAGAAACAATCTGAACCATTCTACCAGCCATTATCTTAATTATGATTGCTCTTCCATCC
TTGCGAATCCTATACATAATAGATGAAATCAACAACCCATCTCTCACAGTAAAGACCATA
GGGCATCAATGATACTGAAGCTATGAATATACAGATTATGAAGACCTAAGCTTCGATTCC
TATATAATCCCAACATCAGAACTAAAACCAGGAGAACTGCGTTTACTAGAAGTAGACAAC
CGAGTTGTATTACCCATGGAAATAACAGTCCGAATACTAATCTCTTCCGAAGATGTCCTA
CACTCATGAGCAGTCCCTTCTCTAGGGCTAAAAACAGACGCAATTCCAGGTCGTTTAAAT
CAAACAACCCTTATGTCAACTCGTCCAGGCCTATTCTACGGTCAATGCTCAGAAATTTGC
GGATCAAATCACAGTTTTATGCCAATTGTTCTTGAACTAGTCCCATTAAAATACTTTGAA
AAATGATCCGCATCAATACTATAAAATCATCAAGAAGCTATCCCAGCGTTAACCTTTTAA
GTTAAAGACTGAGAATATTATATTCTCCTTGATGATATGCCACAACTAGACACATCAACG
TGACTTACAATAATTCTATCAATATTTTTAGTCCTCTTCATTATTTTTCAACTAAAAATC
TCAAAACACAACTTCTACCACAACCCAGAATTAATAACAACAAAAACACCGAAACAAAAT
ACTCCTTGAGAAACAAAATGAACGAAAATCTATTTGCCTCTTTCATTACCCCTATAATAT
TTGGTCTCCCCCTCGTTACCCTCATTGTTTTATTCCCTAGCCTATTATTTCCCACATCAA
ACCGACTAGTCAACAACCGCCTCATCTCCCTCCAACAGTGAATACTTCAATTAGTATCAA
AACAAATAATGAGCATTCATAATACCAAAGGACAGACATGAGCATTAATGCTAATGTCCC
TAATTTTATTTATTGGATCTACAAACCTACTAGGCCTCCTACCCCACTCATTTACACCAA
CTACACAACTATCAATAAACCTAGGCATGGCCATTCCTTTATGAGCAGGAGCTGTAATTA
CAGGCTTCCGCAACAAAACTAAAGCTTCACTCGCCCATTTCCTACCACAAGGGACACCCA
CCCCACTGATCCCAATACTAGTAATTATTGAAACCATCAGCCTATTTATTCAACCAGTAG
CCCTTGCCGTACGATTAACAGCTAATATCACGGCAGGACACTTACTAATTCACCTAATTG
GAGGAGCCACCCTTGCACTAATAAGCATTAATACCACAACAGCACTCATCACATTCATTA
TCCTAATTTTACTAACAGTTCTCGAATTCGCAGTGGCTATAATTCAAGCCTATGTATTTA
CCCTTCTAGTTAGCTTATACCTGCATGATAACACATAATGACACACCAAACCCACGCTTA
TCACATAGTAAATCCAAGCCCCTGACCTCTCACAGGAGCACTATCTGCCCTCCTAATAAC
ATCTGGTCTCATCATATGATTTCACTTCAACTCAACAGCTCTACTAACTCTGGGCCTAAC
AACAAATATACTTACAATATACCAGTGATGACGAGATGTGATTCGAGAAAGCACCTTCCA
AGGCCACCATACTCCGGCTGTCCAAAAGGGCCTTCGTTACGGAATGATTCTTTTCATTAT
CTCCGAAGTTCTATTCTTTACTGGATTTTTCTGAGCCTTCTACCACTCAAGCCTTGCCCC
CACACCCGAACTAGGCGGCTGCTGACCTCCAACAGGCATTCACCCACTTAATCCCCTAGA
AGTCCCACTACTCAACACCTCTGTCCTTCTAGCCTCAGGAGTATCCATTACTTGAGCTCA
CCATAGCCTCATAGAAGGGAACCGTTACCACATGTTACAAGCCCTATTCATTACCATCGC
ACTAGGCGTGTACTTTACACTGTTACAGGCATCAGAGTATTATGAAGCACCCTTTACAAT
CTCAGACGGAGTTTACGGTTCAACTTTCTTCGTAGCTACAGGATTTCACGGCCTCCATGT
CATCATCGGATCCACCTTCCTAATTGTCTGCTTCTTCCGCCAATTAAAATTTCATTTCAC
CTCTAGTCACCATTTCGGTTTCGAAGCCGCTGCCTGATACTGACACTTCGTAGATGTAGT
ATGACTTTTCCTCTATGTATCCATCTACTGATGAGGCTCATGTCCTTTTAGTATTAATTA
GTACAACTGACTTCCAATCAGTTAGTTTCGGTCTAATCCGAAAAAGAACAATAAACCTTA
TAATTACTCTCCTAACTAACTTCACGCTAGCTACATTACTCGTAACCATCGCATTCTGAC
TTCCCCAACTGAACGTGTATTCAGAAAAAACAAGCCCATACGAATGTGGATTTGACCCCA
TAGGGTCTGCTCGCCTCCCCTTCTCTATAAAATTCTTCCTAGTAGCCATCACATTCCTCC
TTTTTGATCTAGAAATTGCACTACTCCTACCACTACCATGAGCCTCACAAACAACTAATC
TAAACACAATGCTCACCATAGCTCTTCTCCTAATCTTCCTACTAGCCGTAAGCCTGGCCT
ACGAATGAACTCAAAAAGGACTCGAATGAACCGAATATGGTATTTAGTTTAAAACAAAAT
AAATGATTTCGACTCATTAGATTATGATTAAGCTCATAACTACCAAATGTCCCTCGTATA
CATAAACATTATAATGGCATTCACAGTATCCCTCACAGGACTACTAATATACCGATCCCA
CCTAATATCTTCCCTCCTATGCCTAGAAGGAATAATACTATCCCTATTTATTTTAGCCAC
CCTAATAATCCTAAACTCACATTTTACCTTAGCCAGTATAATGCCCATTATTCTACTAGT
TTTCGCAGCTTGCGAGGCAGCACTAGGCCTGTCCCTACTGGTAATGGTGTCAAATACATA
TGGCACCGACTATGTACAAAACCTTAACCTTCTACAATGCTAAAATACATTATCCCCACA
ATAATACTTATACCCCTAACCTGACTATCAAAAAATAGCATAATCTGAATCAACACCACA
CTTCACAGCTTGCTAATCAGCCTCACAAGCCTTCTCCTCCTAAATCAATTCGGTGATAAT
AGCCTCAACTTCTCATTAACTTTTTTCTCCGACTCCTTATCTACACCATTACTAATTCTA
ACCATATGACTTCTACCCCTAATACTCATAGCTAGCCAACATCATCTATCAAAAGAAAAT
CTAGCCCGAAAAAAACTCTTCATCTCAATGCTAATTCTACTACAACTATTTCTGATTATA
ACATTCACTGCCACAGAACTAATCTTTTTCTATATCATGTTTGAAGCAACACTAGTCCCC
ACACTTATCATTATTACTCGATGAGGAAATCAAACAGAACGCCTAAACGCCGGTCTCTAT
TTCCTGTTTTACACACTAGCAGGATCCCTGCCCCTATTAGTCGCACTGATTTATATTCAA
AACACAATAGGATCACTAAATTTCCTTATTCTCCAGTACTGAGTTCAACCAATACCTAAC
TCATGATCCAACACTTTCATATGACTAGCATGCATAATAGCTTTCATAGTAAAGATACCA
CTATATGGACTCCACCTCTGACTTCCCAAAGCCCATGTAGAAGCTCCAATTGCGGGCTCC
ATGGTCCTTGCAGCAATCCTACTTAAACTAGGAGGATATGGCATGATACGGATTACATTA
CTTCTGAATCCAATCACCGACTTTATAGCATACCCATTCATTATATTATCATTATGAGGC
ATAATCATAACCAGCTCAATTTGCCTTCGCCAAACGGACCTAAAGTCACTCATTGCATAT
TCTTCCGTTAGCCACATAGCACTTGTCATTGTTGCCATTCTCATTCAAACACCCTGAAGC
TACATAGGAGCCACCGCCCTAATAATTGCTCATGGTCTCACATCTTCCATACTTTTCTGC
CTAGCAAACTCCAACTATGAACGAGTTCACAGCCGAACAATAATCCTAGCCCGCGGCCTA
CAAACACTCCTTCCACTAATGGCTGCCTGATGACTCCTAGCAAGTCTAACTAATCTAGCT
CTACCCCCATCAATCAACCTAATCGGAGAACTATTTGTAGTAATATCAACCTTTTCATGA
TCTAACATCACAATCATTCTAATAGGACTTAATATGGTAATTACTGCTCTATATTCCCTC
TACATACTAATCACAACACAACGAGGTAAACATACTCACCACATCAATAATATTTTACCC
TCCTTCACACGAGAAAATGCACTTATATCACTGCATATACTACCACTCCTACTTCTATCC
CTAAACCCGAAAATTATCCTAGGCCCCCTATACTGTAAATATAGTTTAAGAAAACATTAG
ATTGTGGATCTAATAATAGAAGACTATCACCTTCTTATTTACCGAAAAAGTATGCAAGAA
CTGCTAATTCTATGCCCCCATGTCTAATAACATGGCTTTTTCAAACTTTTAAAGGATAGT
AGTTATCCATTGGTCTTAGGAACCAAAAAATTGGTGCAACTCCAAATAAAAGTAATAAAC
CTATTTTCCTCCCTCACACTAGTCACCCTAATTCTACTAACCATACCCATCGCAGCAATC
AATTTTAACACCCATAAATTCACCAATTATCCACTCTATGTAAAAACAACCATTTCATGC
GCTTTCATCACTAGCATAATCCCCACAATAATATTCATCCACACAGGACAAGAAATAATT
ATCTCAAACTGACACTGACTAACCATCCAAACCCTCAAACTATCACTCAGCTTCAAAATA
GACTTCTTCTCAATAATATTCGTTCCAGTAGCACTATTCGTTACATGATCTATTATAGAA
TTCTCAATATGATACATGCACTCAGACCCCAACATTAACCAGTTTTTCAAGTACTTACTC
CTATTTCTCATTACAATACTTATTCTTGTCACTGCAAACAACCTCTTTCAACTTTTCATT
GGCTGAGAAGGAGTTGGAATTATATCATTTCTACTGATCGGATGATGATATGGACGGACA
GACGCCAACACAGCAGCCTTACAAGCAATCCTATATAACCGCATTGGTGACATCGGATTT
ATTCTAGCCATAGCATGATTTCTAATTAACCTCAACACCTGAGATCTCCAACAAATCTTT
ATACTAAATCCAAACGACTCAAACCTACCCCTAATAGGACTAATTCTAGCTGCAACCGGA
AAATCCGCACAATTTGGCCTACATCCATGACTACCCTCTGCAATAGAGGGCCCAACACCC
GTCTCAGCACTACTCCACTCAAGCACAATAGTAGTAGCAGGCATCTTCCTACTAATCCGC
TTTTATCCACTAACAGAAAACAATAAATTTGCCCAATCAATCATATTATGTCTAGGGGCT
ATAACCACATTATTCACAGCAATATGCGCCCTCACCCAAAATGATATCAAAAAAATTATC
GCTTTCTCTACATCCAGCCAACTCGGCCTCATAATAGTAACAATCGGAATTAATCAACCC
CACCTAGCATTCCTTCACATCTGCACCCATGCCTTCTTCAAAGCCATATTATTTATATGC
TCTGGCTCCATTATCCACAGCCTAAACGACGAGCAAGACATCCGAAAAATAGGAGGCCTA
TTTAAAGCAATGCCATTTACCACAACAGCCCTCATTATTGGCAGCCTTGCACTAACAGGA
ATACCCTTTCTCACCGGATTCTACTCCAAAGACCTGATTATTGAATCCGCTAATACGTCT
TATACCAACGCCTGAGCCCTTTTAATAACATTAGTCGCCACCTCCTTCACAGCCATCTAC
AGCACTCGCATTATCTTTTTTGCACTCCTAGGACAACCCCGATTTCCAACCCTCATTAAT
ATCAATGAAAATAACCCGTTCCTAATTAATTCAATCAAACGCTTACTAATTGGAAGCCTA
TTTGCAGGGTTCATTATCTCTAATAACATCCCTCCAATAACAATCCCCCAAATAACCATG
CCCCACTATCTAAAAATAACTGCCTTAACAGTCACAATCCTAGGCTTTATTCTAGCACTA
GAAATCAGCAACACAACCCACTACCTAAAATTTAATTATCCATCAAACACATTCAAATTC
TCTAACCTATTAGGATATTATCCTACAATTATACACCGCCTGACCCCCTATATAAACCTA
ACAATAAGCCAAAAATCAGCATCCTCTCTCCTAGATCTAATCTGACTAGAAACTATTCTA
CCAAAAACCATTTCACTAGCCCAAATAAAAATATCCACCACAATCACAAGCCAAAAGGGC
CTAATTAAACTATATTTCCTCTCCTTCCTAATCACGATCCTCATTAGTACAACCTTACTT
AATTTCCACGAGTAATCTCCATAATCACTACAACACCAATCAATAAAGACCAACCAGTAA
CAATAACCAATCAAGTACCATAACTGTATAAAGCAGCAATTCCCATAGCCTCCTCGCTAA
AAAACCCAGAATCCCCCGTATCATAAATAACCCAATCCCCCATACCATTAAACTTAAATA
CAATTTCCACCTCCTTATCTTTCAACACATAATAAACCATAAGAAATTCCATTAATAAAC
CAGTAATAAACGTCCCTAAAACAACCTTATTAGAAACTCAAACCTCAGGATACTGTTCAG
TAGCTATAGCTGTCGTATAACCAAAAACTACCATCATACCCCCTAAATAAATTAAGAAAA
CTATTAAACCTAAAAAAGACCCACCAAAATTCAACACAATACCACACCCAACCCCACCAC
TTACAATTAACCCCAACCCCCCATAAATAGGTGAAGGTTTTGAAGAAAACCCCACAAAAC
CTATCACAAAAATAACACTTAAGATAAACACAATGTATGTCATCATCATTCTCACATGGA
ATCTAACCATGACCAATGATATGAAAAACCATCGTTGTCATTCAACTATAAGAACACTAA
TGATCAACATCCGAAAAACCCACCCACTAATAAAAATTGTAAACAACGCATTCATTGATC
TCCCAGCTCCATCAAATATTTCATCATGATGAAACTTTGGCTCTCTCCTAGGCATTTGCT
TAATTTTACAGATTCTAACAGGCCTATTCCTAGCAATACACTATACACCTGACACAACAA
CAGCATTCTCCTCTGTAACCCACATTTGCCGAGACGTAAACTATGGCTGAATTATCCGAT
ATATACACGCAAACGGGGCATCAATATTTTTTATCTGCCTATTTATGCATGTAGGACGAG
GCCTATACTATGGATCATATACCTTCCTAGAAACATGAAACATCGGAGTAATCCTCCTAT
TTGCGACAATAGCCACAGCATTCATAGGCTATGTTTTACCATGAGGACAAATATCATTCT
GAGGAGCAACAGTTATTACCAACCTCCTTTCAGCAATTCCATATATTGGCACAAACCTAG
TCGAATGAATCTGGGGAGGATTCTCAGTAGACAAAGCTACCCTCACCCGATTTTTCGCCT
TTCACTTTATTTTCCCATTCATCATCGCAGCCCTCGCCATAATTCACCTACTCTTCCTCC
ACGAAACAGGATCCAACAACCCCACAGGAATTCCATCGGACACAGATAAAATTCCCTTCC
ACCCTTATTACACCATTAAAGACATCCTAGGTGCTATCCTACTAATCCTCATCCTCATGC
TACTAGTACTATTCACGCCTGACTTACTCGGAGACCCAGACAACTACACCCCAGCAAACC
CACTTAACACTCCCCCTCACATCAAACCTGAATGATACTTCCTATTTGCGTACGCAATCT
TACGATCAATCCCTAATAAACTAGGAGGAGTCCTCGCCCTAATCCTCTCAATCCTAGTCC
TAGTAATTATACCCCTCCTCCATACATCAAAGCAACGGAGCATAATATTCCGACCAATCA
GTCAATGTATATTCTGAATCCTAGTAGCCGACCTATTAACACTCACATGAATTGGAGGCC
AGCCAGTTGAACACCCCTACATCATTATTGGACAACTAGCATCTATTATATATTTCCTTA
TCATTCTAGTCATAATACCAGTAGCTAGCATCATCGAAAACAACCTCCTAAAATGAAGAC
AAGTCTTTGTAGTACAATCAATATACTGGTCTTGTAAACCAGAGAAGGAGAACAACCAAC
CTCCCTAAGACTCAAGGAAGAAGCTATAGCCCCACTATCAACACCCAAAGCTGAAGTTCT
ACTTAAACTATTCCCTGAATCATTATCAACGATACTTATCAATATATTTCCAAAAATATA
AAGAGCCTCTCCAGTATTAAACTTGCTAAAACTCCCAAACATACAACACGGACTTCCCAC
TCCACAAGCCCACATAACAACCCATACAAGAAAAGCACAACCACCCACCCACGGACATGA
GCGTTCATAAACCCAACATATCTTATGTCTGTCTTAAACATGCAAACGAGTACATAGTAT
TAATGTAATATAGACATTATATGTATAAAGTACATTAAATGATTTACCTCATGCATATAA
GCACGTACATAATATTAATGTAATATAGACATTATATGTATAAAGTACATTAAATGATTT
ACCTCATGCATATAAGCACGTACATAATATTAATGTAATATAGACATTATATGTATAAAG
TACATTAAATGATTTACCTCATGCATATAAGCACGTACATAATATTAATGTAATATAGAC
ATTATATGTATAAAGTACATTAAATGATTTACCCCATGCATATAAGCATGTACATTTGTT
TCACTGAAGCATGTAGGATATTAAATTGCTTGACCGTACATAGTACATGAAGTCAAATCC
ATTCTAGTCAACATGCGTATCCTGTCCATTAGATCACGAGCTTGTTCACCATGCCGCGTG
AAACCAACAACCCGCTCAGCAAGGATCCCTCTTCTCGCTCCGGGCCCATTAACTGTGGGG
GTAACTATTTAATGAACTTTAACAGGCATCTGGTTCTTTCTTCAGGGCCATCTCATCTAA
AATCGCCCATTCTTTCCCCTTAAATAAGACATCTCGATGGACTAATGACTAATCAGCCCA
TGCCTAACATAACTGTGGTGTCATGCATTTGGTATTTTTTAATTTTTGGGGATGCTTGGA
CTCAGCTATGGCCGTCTGAGGCCCCGACCCGGAGCATGAATTGTAGCTGGACTTAACTGC
ATCTTGAGCATCCTCATAATGGTAAGCATGGGCATAATATAATTAATGGTCACAGGACAT
ATCTGCTGTATCGTGCATTTATATATTCTTTTTCCCCCCCTCCCCTTAAATATTTATCAC
CATTTTTAACACGCTTCCCCCTAGATATTAATATAAATTTATCCCGCCCTCAATACTCAA
ATTCATACTCCAACCGAAGTAAATATATAGGCACCTGGGTCACATACATAACGCATA
>1763-C2_Consensus
GTTAATGTAGCTTAAACTTAAAGCAAGGCACTGAAAATGCCTAGATGAGTCTACTGACTC
CATGAACATATAGGTTTGGTCCCAGCCTTCCTGTTAACTTTCAATAGACTTATACATGCA
AGCATCCACGCCCCGGTGAGTAACGCCCTTCGAATCACACAGGACTAAAAGGAGCAGGTA
TCAAGCACACACTCTTGTAGCTCACAACGCCTTGCTTAACCACACCCCCACGGGAGACAG
CAGTAACAAAAATTAAGCCATAAACGAAAGTTTGACTAAGCCATATTGACCAGGGTTGGT
AAATCTCGTGCCAGCCACCGCGGTCATACGATTGACCCAAGCTAACAGGAGTACGGCGTA
AAGCGTGTTAAAGCATCATACTAAATAGAGTTAAATTTTAATTAAACTGTAAAAAGCCAT
AATTATAACAAAAATAAATGACGAAAGTAACCCTACAATAGCTGATACACCATAGCTAAG
ACCCAAACTGGGATTAGATACCCCACTATGCTTAGCCCTAAACACAAATAATTATAAAAA
CAAAATTATTCGCCAGAGTACTACCGGCAACAGCCCGAAACTCAAAGGACTTGGCGGTGC
TTTATACCCTTCTAGAGGAGCCTGTTCTATAATCGATAAACCCCGATAAACCTCACCAAT
CCTTGCTAATACAGTCTATATACCGCCATCTTCAGCAAACCCTAAAAAAGGGACAAAAGT
AAGCTCAATAATAACACATAAAGACGTTAGGTCAAGGTGTAACCTATGGAGTGGGAAGAA
ATGGGCTACATTTTCTACCCAAGAAAATTTAATACGAAAGCCATTATGAAATTAATAGCC
AAAGGAGGATTTAGCAGTAAACTAAGAATAGAGTGCTTAGTTGAATCAGGCCATGAAGCA
CGCACACACCGCCCGTCACCCTCCTCAAGTAAATATGATATACTTAAACCTATTTACATA
TATCAACCACACGAGAGGAGACAAGTCGTAACAAGGTAAGCATACTGGAAAGTGTGCTTG
GATAAACCAAGATATAGCTTAATTAAAGCATCTAGTTTACACCTAGAAGATTTCACACAT
TATGAGTATCTTGAACTATACCTAGCCCAAAATCTCCCACTCTCCAGTTTAAATAACTAA
ATTAATTAAAATAAAACATTTACCCTAATTAAAGTATAGGAGATAGAAATTCTAAACACG
GCGCTATAGAGAAAGTACCGCAAGGGAATGATGAAAGAAAAAAATCATAGTACAAAAAAG
CAAAGATTAACCCTTGTACCTTTTGCATAATGAATTAACGAGCAAAAAACTTAACAAAAC
GAATTTTAGCTAAGTAACCCGAAACCAGACGAGCTACTTATAGACAGTTTATTAGAACCA
ACTCATCTATGTGGCAAAATAGTGAGAAGATCCATAAGTAGAGGTGACATGCCTAACGAG
CCTGGTGATAGCTGGTTGTCCAGAAAATGAATTTTAGTTCAGCTTTAAAGATACCAAAAA
TACAAATAAATCCCACTGTATCTTTAAAAGTTAGTCTAAAAAGGTACAGCCTTTTAGAAA
TGGGTACAACCTTCACTAGAGAGTAAGATCTAAAAATACCATAGTAGGCCTAAAAGCAGC
CATCAATTAAGAAAGCGTTAAAGCTCAACAACAATAGTATTATTAATCCCAGCAATAACA
TTAGCCAACTCCTAGATTTAATACTGGACTATTCTATTACTAAATAGAAGCAATAATGTT
AATATGAGTAACAAGAAATATTTTCTCCTCGCACAAGTTTAAGTCAGTAACTGATAATAC
CCTGACCGTTAACAGTAAATAAAAATAACCCAACAATAAATGATTTATTACTTATACTGT
TAACCCGACACAGGAGTGCACCCAGGAAAGATTCAAAGAAGTAAAAGGAACTCGGCAAAC
ACTAAACCCCGCCTGTTTACCAAAAACATCACCTCCAGCATCCCTAGTATTGGAGGCACT
GCCTGCCCAGTGACTAAACGTTAAACGGCCGCGGTATTCTGACCGTGCAAAGGTAGCATA
ATCATTTGTTCTCTAAATAAGGACTTGTATGAATGGCCACACGAGGGTTTTACTGTCTCT
TACTTCCAATCAGTGAAATTGACCTCCCCGTGAAGAGGCGGGGATAAATCAACAAGACGA
GAAGACCCTATGGAGCTTTAACTAAGTAACTCAAGGAAAATAAATTCAACCACCAAGGGA
TAACAACACTCCTTATGAGTTAACAGTTTCGGTTGGGGTGACCTCGGAGAACAGAAAATC
CTCCGAGCGATTTTAAAGACTAGACTAACAAGTCAAACCAAACCATCGCTTATTGATCCA
AAAACTTGATCAACGGAACAAGTTACCCTAGGGATAACAGCGCAATCCTATTCAAGAGTC
CATATCGACAATAGGGTTTACGACCTCGATGTTGGATCAGGACACCCCGATGGTGCAACC
GCTATCAAAGGTTCGTTTGTTCAACGATTAAAGTCCTACGTGATCTGAGTTCAGACCGGA
GTAATCCAGGTCGGTTTCTATCTGTTATGTATTTCTCCCAGTACGAAAGGACAAGAGAAA
TAAGGCCAACTTTAACAAAGCGCCTTAAACCAATTAATGACTTTATCTTAATTAATTTCA
CAACAAAACCTGCCCTAGAAAAGGGCCCAGTTAAGGTGGCAGAGCCCGGTAATTGCGTAA
AACTTAAACCTTTATACTCAGAGATTCAAATCCTCTCCTTAACAAAATGTTTATAATCAA
CGTTCTAACACTCATCATTCCTATTCTCCTAGCTGTAGCTTTTCTTACACTAGTTGAACG
AAAAGTTCTAGGTTATATACAATTTCGAAAAGGCCCAAACGTTGTAGGGCCATATGGCTT
ACTTCAACCCATCGCCGACGCAATTAAACTCTTCATCAAAGAACCCCTACGACCCGCCAC
ATCCTCAATCTCAATATTCATTCTAGCCCCCATCCTAGCACTAACCCTAGCCTTAACTAT
ATGAATCCCCCTACCCATACCCTATCCCCTCATCAATATAAACTTAGGAGTCCTCTTCAT
ATTAGCCATATCAAGCCTAGCCGTATACTCAATCCTCTGATCAGGTTGAGCCTCCAACTC
AAAATATGCTCTCATTGGAGCCCTACGGGCAGTAGCACAAACAATCTCTTATGAAGTAAC
ACTAGCAATTATTTTACTATCAGTCCTACTAATAAATGGGTCCTTTACCCTTTCTACACT
AATCATTACACAAGAACAAGTATGATTAATCTTCCCAGCATGACCCCTAGCAATAATATG
ATTTATCTCAACACTAGCAGAAACAAACCGAGCACCATTTGACCTCACCGAAGGAGAATC
TGAACTAGTATCAGGCTTTAACGTAGAATATGCTGCCGGACCATTCGCCCTATTCTTTAT
AGCAGAATATGCGAATATTATCATAATAAACATCTTCACAACAACCCTCTTCTTAGGAGC
ATTTCACAACCCATACATACCAGAACTTTACACAATCAACTTCACCATCAAATCGCTACT
ACTCACAATTACCTTCCTATGAATCCGAGCATCCTACCCCCGATTCCGTTACGACCAACT
AATACACTTACTATGAAAAAATTTTCTACCCCTAACACTAGCCCTATGCATATGACACGT
ATCGCTACCTATTCTCCTATCAAGCATCCCCCCACAAACATAAGAAATATGTCTGACAAA
AGAGTTACTTTGATAGAGTAAATAATAGAGGTTTAAATCCTCTTATTTCTAGAACTATAG
GAATTGAACCTACTCCTAAGAACCCAAAACTCTTCGTGCTCCCAATTACACCAAATTCTA
ATAGTAAGGTCAGCTAATTAAGCTATCGGGCCCATACCCCGAAAATGTTGGTTCATATCC
TTCCCGTACTAATAAATCCAATTATCCTCATTATTATTCTAATAACCGTTATACTTGGAA
CCATTATCGTTATGATTAGCACCCACTGATTGCTCATCTGAATTGGATTTGAAATAAATA
TACTTGCTATTATTCCCATTATAATAAAAAAGCACAACCCACGAGCCACAGAAGCATCAA
CCAAATATTTCCTAACTCAATCAACAGCCTCAATACTACTAATAATAGCCATTATCATTA
ACTTAATATTCTCAGGCCAATGAACCGTAATAAAACTATTTAATCCAATAGCCTCCATAC
TCATAACAATAGCCCTCGCTATAAAACTAGGTATAGCCCCATTCCACTTCTGAGTCCCAG
AAGTAACACAAGGCATTCCCCTATCCTCAGGCCTAATCTTACTCACATGACAAAAACTAG
CACCCATGTCAGTACTTTACCAAATCCTTCCATCCATCAACCTAGACCTGATCCTAACCC
TATCAATTCTATCTATTGCAATCGGAGGCTGAGGAGGACTGAACCAAACCCAACTACGAA
AAATTATAGCCTATTCATCAATTGCCCACATAGGCTGAATAACAGCAGTTTTACTATATA
ATCCCACCATAACACTACTAAACCTAATTATTTATATCATTATAACCTCTACCATATTTA
CACTATTTATAGCCAACTCAACCACAACCACCCTATCATTATCACACACATGAAATAAAG
CACCCATCATAACAATTCTAGTCCTCATTACCCTCCTATCAATAGGAGGACTTCCCCCAC
TATCAGGATTTATACCAAAATGAATAATCATCCAAGAAATAACAAAAAATGACAGCATTA
TCTTACCCACCCTCATAGCAATTACAGCACTACTAAACCTATATTTTTATATACGACTTA
CATACTCCACTGCACTCACGATATTTCCCTCCACAAACAACATAAAAATGAAATGACAAT
TCCCAACCACAAAACGAATAACCCTCCTACCAACAATAACTGTACTATCCACCATACTAC
TACCACTAACACCAATCCTCTCAATTCTAGAATAGGAATTTAGGTTAAACAGACCAAGAG
CCTTCAAAGCCCTAAGCAAGTATAATTTACTTAATTCCTGATAAGGACTGCAAGACTACA
TCTTACATCAATTGAATGCAAATCAACCACTTTAATTAAGCTAAATCCTCACTAGATTGG
TGGGCTCCACCCCCACGAAACTTTAGTTAACAGCTAAACACCCTAAACAACTGGCTTCAA
TCTACTTCTCCCGCCGCGAGAAAAAAAAGGCGGGAGAAGCCCCGGCAGAGTTTGAAGCTG
CTTCTTTGAATTTGCAATTCAATATGTTAATTCACTACAGGACCTGGTAAAAAGAGGAAT
TAAACCTCTGTTCTTAGATTTACAGTCTATTGCTTTACTCAGCCATTTTACCCATGTTCA
TCAACCGCTGATTATTTTCAACCAACCACAAAGATATCGGCACCCTTTACCTTCTATTTG
GTGCCTGAGCTGGTATAGTAGGAACCGCCTTAAGCCTACTAATTCGCGCCGAACTAGGCC
AACCCGGAACTCTACTCGGAGATGACCAAATCTACAACGTAATTGTAACCGCACATGCAT
TTGTAATAATTTTCTTTATAGTAATGCCTATTATAATCGGTGGATTCGGCAACTGACTAG
TTCCTCTGATAATTGGAGCCCCTGATATAGCATTTCCTCGGATAAATAACATAAGCTTTT
GACTTCTTCCCCCATCTTTCCTGTTACTCCTAGCATCCTCTATGGTTGAGGCCGGAGCAG
GAACAGGTTGAACCGTATACCCTCCTCTAGCAGGCAACCTAGCCCATGCAGGAGCCTCAG
TAGATCTAACTATTTTCTCCCTACATCTGGCAGGTGTCTCTTCAATTCTAGGAGCCATTA
ATTTTATTACAACTATTATTAATATAAAACCCCCTGCGATGTCACAGTATCAAACCCCCT
TGTTTGTATGATCTGTACTAATTACTGCCGTACTTCTCCTTCTCTCACTTCCTGTATTAG
CAGCTGGTATCACAATACTACTAACGGACCGAAACCTGAATACAACCTTTTTTGACCCAG
CAGGAGGAGGAGACCCTATCCTATATCAACACCTATTCTGATTCTTTGGGCACCCTGAAG
TATATATTCTTATTTTACCTGGGTTTGGGATAATCTCCCATATTGTGACCTACTATTCAG
GAAAAAAAGAACCATTCGGATATATAGGAATAGTATGAGCCATAATATCAATTGGGTTCC
TAGGATTCATTGTATGAGCCCACCATATATTCACAGTCGGAATAGACGTCGATACACGGG
CTTACTTCACGTCAGCTACTATAATTATCGCCATCCCAACAGGAGTAAAAGTATTCAGTT
GACTAGCAACGCTTCATGGGGGTAATATCAAATGATCTCCTGCCATAATATGAGCCCTAG
GTTTCATCTTTCTTTTCACAGTCGGAGGCTTAACTGGAATTGTTCTAGCCAACTCCTCCC
TTGACATTGTCCTCCATGACACATATTATGTAGTAGCACATTTCCACTACGTATTATCAA
TAGGAGCTGTATTTGCTATTATAGGAGGATTTGTACATTGATTTCCCCTATTCTCAGGCT
ATACTCTCAATGATACATGAGCCAAAATCCACTTTGCAATTATATTTGTAGGTGTTAACA
TGACTTTCTTTCCACAACATTTCCTAGGACTATCCGGTATACCACGACGATACTCTGATT
ATCCAGACGCATATACAATATGAAATACTATCTCATCTATAGGCTCATTTATCTCACTAA
CAGCAGTAATACTAATAATCTTCATCATCTGAGAAGCATTTGCATCTAAACGAGAAGTCC
TAACTGTAGACCTAACCACAACAAACCTAGAATGACTAAACGGATGTCCTCCACCATACC
ACACATTTGAAGAACCCACATATGTTAACCTAAAATAAGAAAGGAAGGAATCGAACCTCC
TATTATTGGTTTCAAGCCAACACCATAGCCACTATGACTCTCTCAATAAACGAGATGTTA
GTAAAACATTACATAACCTTGTCAAGATTAAATTACAGGTGAAAATCCCGTACATCTCAT
ATGGCATATCCCATACAACTAGGCTTTCAAGACGCAACATCACCTATCATGGAAGAACTA
CTACACTTTCACGACCACACATTAATAATCGTTTTCCTAATCAGCTCTCTAGTACTTTAT
ATTATTTCACTAATACTAACAACAAAATTAACCCATACCAGTACCATAGACGCGCAAGAA
GTAGAAACAATCTGAACCATTCTACCAGCCATTATCTTAATTATGATTGCTCTTCCATCC
TTGCGAATCCTATACATAATAGATGAAATCAACAACCCATCTCTCACAGTAAAGACCATA
GGGCATCAATGATACTGAAGCTATGAATATACAGATTATGAAGACCTAAGCTTCGATTCC
TATATAATCCCAACATCAGAACTAAAACCAGGAGAACTGCGTTTACTAGAAGTAGACAAC
CGAGTTGTATTACCCATGGAAATAACAGTCCGAATACTAATCTCTTCCGAAGATGTCCTA
CACTCATGAGCAGTCCCTTCTCTAGGGCTAAAAACAGACGCAATTCCAGGTCGTTTAAAT
CAAACAACCCTTATGTCAACTCGTCCAGGCCTATTCTACGGTCAATGCTCAGAAATTTGC
GGATCAAATCACAGTTTTATGCCAATTGTTCTTGAACTAGTCCCATTAAAATACTTTGAA
AAATGATCCGCATCAATACTATAAAATCATCAAGAAGCTATCCCAGCGTTAACCTTTTAA
GTTAAAGACTGAGAATATTATATTCTCCTTGATGATATGCCACAACTAGACACATCAACG
TGACTTACAATAATTCTATCAATATTTTTAGTCCTCTTCATTATTTTTCAACTAAAAATC
TCAAAACACAACTTCTACCACAACCCAGAATTAATAACAACAAAAACACCGAAACAAAAT
ACTCCTTGAGAAACAAAATGAACGAAAATCTATTTGCCTCTTTCATTACCCCTATAATAT
TTGGTCTCCCCCTCGTTACCCTCATTGTTTTATTCCCTAGCCTATTATTTCCCACATCAA
ACCGACTAGTCAACAACCGCCTCATCTCCCTCCAACAGTGAATACTTCAATTAGTATCAA
AACAAATAATGAGCATTCATAATACCAAAGGACAGACATGAGCATTAATGCTAATGTCCC
TAATTTTATTTATTGGATCTACAAACCTACTAGGCCTCCTACCCCACTCATTTACACCAA
CTACACAACTATCAATAAACCTAGGCATGGCCATTCCTTTATGAGCAGGAGCTGTAATTA
CAGGCTTCCGCAACAAAACTAAAGCTTCACTCGCCCATTTCCTACCACAAGGGACACCCA
CCCCACTGATCCCAATACTAGTAATTATTGAAACCATCAGCCTATTTATTCAACCAGTAG
CCCTTGCCGTACGATTAACAGCTAATATCACGGCAGGACACTTACTAATTCACCTAATTG
GAGGAGCCACCCTTGCACTAATAAGCATTAATACCACAACAGCACTCATCACATTCATTA
TCCTAATTTTACTAACAGTTCTCGAATTCGCAGTGGCTATAATTCAAGCCTATGTATTTA
CCCTTCTAGTTAGCTTATACCTGCATGATAACACATAATGACACACCAAACCCACGCTTA
TCACATAGTAAATCCAAGCCCCTGACCTCTCACAGGAGCACTATCTGCCCTCCTAATAAC
ATCTGGTCTCATCATATGATTTCACTTCAACTCAACAGCTCTACTAACTCTGGGCCTAAC
AACAAATATACTTACAATATACCAGTGATGACGAGATGTGATTCGAGAAAGCACCTTCCA
AGGCCACCATACTCCGGCTGTCCAAAAGGGCCTTCGTTACGGAATGATTCTTTTCATTAT
CTCCGAAGTTCTATTCTTTACTGGATTTTTCTGAGCCTTCTACCACTCAAGCCTTGCCCC
CACACCCGAACTAGGCGGCTGCTGACCTCCAACAGGCATTCACCCACTTAATCCCCTAGA
AGTCCCACTACTCAACACCTCTGTCCTTCTAGCCTCAGGAGTATCCATTACTTGAGCTCA
CCATAGCCTCATAGAAGGGAACCGTTACCACATGTTACAAGCCCTATTCATTACCATCGC
ACTAGGCGTGTACTTTACACTGTTACAGGCATCAGAGTATTATGAAGCACCCTTTACAAT
CTCAGACGGAGTTTACGGTTCAACTTTCTTCGTAGCTACAGGATTTCACGGCCTCCATGT
CATCATCGGATCCACCTTCCTAATTGTCTGCTTCTTCCGCCAATTAAAATTTCATTTCAC
CTCTAGTCACCATTTCGGTTTCGAAGCCGCTGCCTGATACTGACACTTCGTAGATGTAGT
ATGACTTTTCCTCTATGTATCCATCTACTGATGAGGCTCATGTCCTTTTAGTATTAATTA
GTACAACTGACTTCCAATCAGTTAGTTTCGGTCTAATCCGAAAAAGAACAATAAACCTTA
TAATTACTCTCCTAACTAACTTCACGCTAGCTACATTACTCGTAACCATCGCATTCTGAC
TTCCCCAACTGAACGTGTATTCAGAAAAAACAAGCCCATACGAATGTGGATTTGACCCCA
TAGGGTCTGCTCGCCTCCCCTTCTCTATAAAATTCTTCCTAGTAGCCATCACATTCCTCC
TTTTTGATCTAGAAATTGCACTACTCCTACCACTACCATGAGCCTCACAAACAACTAATC
TAAACACAATGCTCACCATAGCTCTTCTCCTAATCTTCCTACTAGCCGTAAGCCTGGCCT
ACGAATGAACTCAAAAAGGACTCGAATGAACCGAATATGGTATTTAGTTTAAAACAAAAT
AAATGATTTCGACTCATTAGATTATGATTAAGCTCATAACTACCAAATGTCCCTCGTATA
CATAAACATTATAATGGCATTCACAGTATCCCTCACAGGACTACTAATATACCGATCCCA
CCTAATATCTTCCCTCCTATGCCTAGAAGGAATAATACTATCCCTATTTATTTTAGCCAC
CCTAATAATCCTAAACTCACATTTTACCTTAGCCAGTATAATGCCCATTATTCTACTAGT
TTTCGCAGCTTGCGAGGCAGCACTAGGCCTGTCCCTACTGGTAATGGTGTCAAATACATA
TGGCACCGACTATGTACAAAACCTTAACCTTCTACAATGCTAAAATACATTATCCCCACA
ATAATACTTATACCCCTAACCTGACTATCAAAAAATAGCATAATCTGAATCAACACCACA
CTTCACAGCTTGCTAATCAGCCTCACAAGCCTTCTCCTCCTAAATCAATTCGGTGATAAT
AGCCTCAACTTCTCATTAACTTTTTTCTCCGACTCCTTATCTACACCATTACTAATTCTA
ACCATATGACTTCTACCCCTAATACTCATAGCTAGCCAACATCATCTATCAAAAGAAAAT
CTAGCCCGAAAAAAACTCTTCATCTCAATGCTAATTCTACTACAACTATTTCTGATTATA
ACATTCACTGCCACAGAACTAATCTTTTTCTATATCATGTTTGAAGCAACACTAGTCCCC
ACACTTATCATTATTACTCGATGAGGAAATCAAACAGAACGCCTAAACGCCGGTCTCTAT
TTCCTGTTTTACACACTAGCAGGATCCCTGCCCCTATTAGTCGCACTGATTTATATTCAA
AACACAATAGGATCACTAAATTTCCTTATTCTCCAGTACTGAGTTCAACCAATACCTAAC
TCATGATCCAACACTTTCATATGACTAGCATGCATAATAGCTTTCATAGTAAAGATACCA
CTATATGGACTCCACCTCTGACTTCCCAAAGCCCATGTAGAAGCTCCAATTGCGGGCTCC
ATGGTCCTTGCAGCAATCCTACTTAAACTAGGAGGATATGGCATGATACGGATTACATTA
CTTCTGAATCCAATCACCGACTTTATAGCATACCCATTCATTATATTATCATTATGAGGC
ATAATCATAACCAGCTCAATTTGCCTTCGCCAAACGGACCTAAAGTCACTCATTGCATAT
TCTTCCGTTAGCCACATAGCACTTGTCATTGTTGCCATTCTCATTCAAACACCCTGAAGC
TACATAGGAGCCACCGCCCTAATAATTGCTCATGGTCTCACATCTTCCATACTTTTCTGC
CTAGCAAACTCCAACTATGAACGAGTTCACAGCCGAACAATAATCCTAGCCCGCGGCCTA
CAAACACTCCTTCCACTAATGGCTGCCTGATGACTCCTAGCAAGTCTAACTAATCTAGCT
CTACCCCCATCAATCAACCTAATCGGAGAACTATTTGTAGTAATATCAACCTTTTCATGA
TCTAACATCACAATCATTCTAATAGGACTTAATATGGTAATTACTGCTCTATATTCCCTC
TACATACTAATCACAACACAACGAGGTAAACATACTCACCACATCAATAATATTTTACCC
TCCTTCACACGAGAAAATGCACTTATATCACTGCATATACTACCACTCCTACTTCTATCC
CTAAACCCGAAAATTATCCTAGGCCCCCTATACTGTAAATATAGTTTAAGAAAACATTAG
ATTGTGGATCTAATAATAGAAGACTATCACCTTCTTATTTACCGAAAAAGTATGCAAGAA
CTGCTAATTCTATGCCCCCATGTCTAATAACATGGCTTTTTCAAACTTTTAAAGGATAGT
AGTTATCCATTGGTCTTAGGAACCAAAAAATTGGTGCAACTCCAAATAAAAGTAATAAAC
CTATTTTCCTCCCTCACACTAGTCACCCTAATTCTACTAACCATACCCATCGCAGCAATC
AATTTTAACACCCATAAATTCACCAATTATCCACTCTATGTAAAAACAACCATTTCATGC
GCTTTCATCACTAGCATAATCCCCACAATAATATTCATCCACACAGGACAAGAAATAATT
ATCTCAAACTGACACTGACTAACCATCCAAACCCTCAAACTATCACTCAGCTTCAAAATA
GACTTCTTCTCAATAATATTCGTTCCAGTAGCACTATTCGTTACATGATCTATTATAGAA
TTCTCAATATGATACATGCACTCAGACCCCAACATTAACCAGTTTTTCAAGTACTTACTC
CTATTTCTCATTACAATACTTATTCTTGTCACTGCAAACAACCTCTTTCAACTTTTCATT
GGCTGAGAAGGAGTTGGAATTATATCATTTCTACTGATCGGATGATGATATGGACGGACA
GACGCCAACACAGCAGCCTTACAAGCAATCCTATATAACCGCATTGGTGACATCGGATTT
ATTCTAGCCATAGCATGATTTCTAATTAACCTCAACACCTGAGATCTCCAACAAATCTTT
ATACTAAATCCAAACGACTCAAACCTACCCCTAATAGGACTAATTCTAGCTGCAACCGGA
AAATCCGCACAATTTGGCCTACATCCATGACTACCCTCTGCAATAGAGGGCCCAACACCC
GTCTCAGCACTACTCCACTCAAGCACAATAGTAGTAGCAGGCATCTTCCTACTAATCCGC
TTTTATCCACTAACAGAAAACAATAAATTTGCCCAATCAATCATATTATGTCTAGGGGCT
ATAACCACATTATTCACAGCAATATGCGCCCTCACCCAAAATGATATCAAAAAAATTATC
GCTTTCTCTACATCCAGCCAACTCGGCCTCATAATAGTAACAATCGGAATTAATCAACCC
CACCTAGCATTCCTTCACATCTGCACCCATGCCTTCTTCAAAGCCATATTATTTATATGC
TCTGGCTCCATTATCCACAGCCTAAACGACGAGCAAGACATCCGAAAAATAGGAGGCCTA
TTTAAAGCAATGCCATTTACCACAACAGCCCTCATTATTGGCAGCCTTGCACTAACAGGA
ATACCCTTTCTCACCGGATTCTACTCCAAAGACCTGATTATTGAATCCGCTAATACGTCT
TATACCAACGCCTGAGCCCTTTTAATAACATTAGTCGCCACCTCCTTCACAGCCATCTAC
AGCACTCGCATTATCTTTTTTGCACTCCTAGGACAACCCCGATTTCCAACCCTCATTAAT
ATCAATGAAAATAACCCGTTCCTAATTAATTCAATCAAACGCTTACTAATTGGAAGCCTA
TTTGCAGGGTTCATTATCTCTAATAACATCCCTCCAATAACAATCCCCCAAATAACCATG
CCCCACTATCTAAAAATAACTGCCTTAACAGTCACAATCCTAGGCTTTATTCTAGCACTA
GAAATCAGCAACACAACCCACTACCTAAAATTTAATTATCCATCAAACACATTCAAATTC
TCTAACCTATTAGGATATTATCCTACAATTATACACCGCCTGACCCCCTATATAAACCTA
ACAATAAGCCAAAAATCAGCATCCTCTCTCCTAGATCTAATCTGACTAGAAACTATTCTA
CCAAAAACCATTTCACTAGCCCAAATAAAAATATCCACCACAATCACAAGCCAAAAGGGC
CTAATTAAACTATATTTCCTCTCCTTCCTAATCACGATCCTCATTAGTACAACCTTACTT
AATTTCCACGAGTAATCTCCATAATCACTACAACACCAATCAATAAAGACCAACCAGTAA
CAATAACCAATCAAGTACCATAACTGTATAAAGCAGCAATTCCCATAGCCTCCTCGCTAA
AAAACCCAGAATCCCCCGTATCATAAATAACCCAATCCCCCATACCATTAAACTTAAATA
CAATTTCCACCTCCTTATCTTTCAACACATAATAAACCATAAGAAATTCCATTAATAAAC
CAGTAATAAACGTCCCTAAAACAACCTTATTAGAAACTCAAACCTCAGGATACTGTTCAG
TAGCTATAGCTGTCGTATAACCAAAAACTACCATCATACCCCCTAAATAAATTAAGAAAA
CTATTAAACCTAAAAAAGACCCACCAAAATTCAACACAATACCACACCCAACCCCACCAC
TTACAATTAACCCCAACCCCCCATAAATAGGTGAAGGTTTTGAAGAAAACCCCACAAAAC
CTATCACAAAAATAACACTTAAGATAAACACAATGTATGTCATCATCATTCTCACATGGA
ATCTAACCATGACCAATGATATGAAAAACCATCGTTGTCATTCAACTATAAGAACACTAA
TGATCAACATCCGAAAAACCCACCCACTAATAAAAATTGTAAACAACGCATTCATTGATC
TCCCAGCTCCATCAAATATTTCATCATGATGAAACTTTGGCTCTCTCCTAGGCATTTGCT
TAATTTTACAGATTCTAACAGGCCTATTCCTAGCAATACACTATACACCTGACACAACAA
CAGCATTCTCCTCTGTAACCCACATTTGCCGAGACGTAAACTATGGCTGAATTATCCGAT
ATATACACGCAAACGGGGCATCAATATTTTTTATCTGCCTATTTATGCATGTAGGACGAG
GCCTATACTATGGATCATATACCTTCCTAGAAACATGAAACATCGGAGTAATCCTCCTAT
TTGCGACAATAGCCACAGCATTCATAGGCTATGTTTTACCATGAGGACAAATATCATTCT
GAGGAGCAACAGTTATTACCAACCTCCTTTCAGCAATTCCATATATTGGCACAAACCTAG
TCGAATGAATCTGGGGAGGATTCTCAGTAGACAAAGCTACCCTCACCCGATTTTTCGCCT
TTCACTTTATTTTCCCATTCATCATCGCAGCCCTCGCCATAATTCACCTACTCTTCCTCC
ACGAAACAGGATCCAACAACCCCACAGGAATTCCATCGGACACAGATAAAATTCCCTTCC
ACCCTTATTACACCATTAAAGACATCCTAGGTGCTATCCTACTAATCCTCATCCTCATGC
TACTAGTACTATTCACGCCTGACTTACTCGGAGACCCAGACAACTACACCCCAGCAAACC
CACTTAACACTCCCCCTCACATCAAACCTGAATGATACTTCCTATTTGCGTACGCAATCT
TACGATCAATCCCTAATAAACTAGGAGGAGTCCTCGCCCTAATCCTCTCAATCCTAGTCC
TAGTAATTATACCCCTCCTCCATACATCAAAGCAACGGAGCATAATATTCCGACCAATCA
GTCAATGTATATTCTGAATCCTAGTAGCCGACCTATTAACACTCACATGAATTGGAGGCC
AGCCAGTTGAACACCCCTACATCATTATTGGACAACTAGCATCTATTATATATTTCCTTA
TCATTCTAGTCATAATACCAGTAGCTAGCATCATCGAAAACAACCTCCTAAAATGAAGAC
AAGTCTTTGTAGTACAATCAATATACTGGTCTTGTAAACCAGAGAAGGAGAACAACCAAC
CTCCCTAAGACTCAAGGAAGAAGCTATAGCCCCACTATCAACACCCAAAGCTGAAGTTCT
ACTTAAACTATTCCCTGAATCATTATCAACGATACTTATCAATATATTTCCAAAAATATA
AAGAGCCTCTCCAGTATTAAACTTGCTAAAACTCCCAAACATACAACACGGACTTCCCAC
TCCACAAGCCCACATAACAACCCATACAAGAAAAGCACAACCACCCACCCACGGACATGA
GCGTTCATAAACCCAACATATCTTATGTCTGTCTTAAACATGCAAACGAGTACATAGTAT
TAATGTAATATAGACATTATATGTATAAAGTACATTAAATGATTTACCTCATGCATATAA
GCACGTACATAATATTAATGTAATATAGACATTATATGTATAAAGTACATTAAATGATTT
ACCTCATGCATATAAGCACGTACATAATATTAATGTAATATAGACATTATATGTATAAAG
TACATTAAATGATTTACCTCATGCATATAAGCACGTACATAATATTAATGTAATATAGAC
ATTATATGTATAAAGTACATTAAATGATTTACCCCATGCATATAAGCATGTACATTTGTT
TCACTGAAGCATGTAGGATATTAAATTGCTTGACCGTACATAGTACATGAAGTCAAATCC
ATTCTAGTCAACATGCGTATCCTGTCCATTAGATCACGAGCTTGTTCACCATGCCGCGTG
AAACCAACAACCCGCTCAGCAAGGATCCCTCTTCTCGCTCCGGGCCCATTAACTGTGGGG
GTAACTATTTAATGAACTTTAACAGGCATCTGGTTCTTTCTTCAGGGCCATCTCATCTAA
AATCGCCCATTCTTTCCCCTTAAATAAGACATCTCGATGGACTAATGACTAATCAGCCCA
TGCCTAACATAACTGTGGTGTCATGCATTTGGTATTTTTTAATTTTTGGGGATGCTTGGA
CTCAGCTATGGCCGTCTGAGGCCCCGACCCGGAGCATGAATTGTAGCTGGACTTAACTGC
ATCTTGAGCATCCTCATAATGGTAAGCATGGGCATAATATAATTAATGGTCACAGGACAT
ATCTGCTGTATCGTGCATTTATATATTCTTTTTCCCCCCCTCCCCTTAAATATTTATCAC
CATTTTTAACACGCTTCCCCCTAGATATTAATATAAATTTATCCCGCCCTCAATACTCAA
ATTCATACTCCAACCGAAGTAAATATATAGGCACCTGGGTCACATACATAACGCATA
>1738-R1_Consensus
GTTAATGTAGCTTAAACTTAAAGCAAGGCACTGAAAATGCCTAGATGAGTCTACTGACTC
CATGAACATATAGGTTTGGTCCCAGCCTTCCTGTTAACTTTCAATAGACTTATACATGCA
AGCATCCACGCCCCGGTGAGTAACGCCCTTCGAATCACACAGGACTAAAAGGAGCAGGTA
TCAAGCACACACTCTTGTAGCTCACAACGCCTTGCTTAACCACACCCCCACGGGAGACAG
CAGTAACAAAAATTAAGCCATAAACGAAAGTTTGACTAAGCCATATTGACCAGGGTTGGT
AAATCTCGTGCCAGCCACCGCGGTCATACGATTGACCCAAGCTAACAGGAGTACGGCGTA
AAGCGTGTTAAAGCATCATACTAAATAGAGTTAAATTTTAATTAAACTGTAAAAAGCCAT
AATTATAACAAAAATAAATGACGAAAGTAACCCTACAATAGCTGATACACCATAGCTAAG
ACCCAAACTGGGATTAGATACCCCACTATGCTTAGCCCTAAACACAAATAATTATAAAAA
CAAAATTATTCGCCAGAGTACTACCGGCAACAGCCCGAAACTCAAAGGACTTGGCGGTGC
TTTATACCCTTCTAGAGGAGCCTGTTCTATAATCGATAAACCCCGATAAACCTCACCAAT
CCTTGCTAATACAGTCTATATACCGCCATCTTCAGCAAACCCTAAAAAAGGGACAAAAGT
AAGCTCAATAATAACACATAAAGACGTTAGGTCAAGGTGTAACCTATGGAGTGGGAAGAA
ATGGGCTACATTTTCTACCCAAGAAAATTTAATACGAAAGCCATTATGAAATTAATAGCC
AAAGGAGGATTTAGCAGTAAACTAAGAATAGAGTGCTTAGTTGAATCAGGCCATGAAGCA
CGCACACACCGCCCGTCACCCTCCTCAAGTAAATATGATATACTTAAACCTATTTACATA
TATCAACCACACGAGAGGAGACAAGTCGTAACAAGGTAAGCATACTGGAAAGTGTGCTTG
GATAAACCAAGATATAGCTTAATTAAAGCATCTAGTTTACACCTAGAAGATTTCACACAT
TATGAGTATCTTGAACTATACCTAGCCCAAAATCTCCCACTCTCCAGTTTAAATAACTAA
ATTAATTAAAATAAAACATTTACCCTAATTAAAGTATAGGAGATAGAAATTCTAAACACG
GCGCTATAGAGAAAGTACCGCAAGGGAATGATGAAAGAAAAAAATCATAGTACAAAAAAG
CAAAGATTAACCCTTGTACCTTTTGCATAATGAATTAACGAGCAAAAAACTTAACAAAAC
GAATTTTAGCTAAGTAACCCGAAACCAGACGAGCTACTTATAGACAGTTTATTAGAACCA
ACTCATCTATGTGGCAAAATAGTGAGAAGATCCATAAGTAGAGGTGACATGCCTAACGAG
CCTGGTGATAGCTGGTTGTCCAGAAAATGAATTTTAGTTCAGCTTTAAAGATACCAAAAA
TACAAATAAATCCCACTGTATCTTTAAAAGTTAGTCTAAAAAGGTACAGCCTTTTAGAAA
TGGGTACAACCTTCACTAGAGAGTAAGATCTAAAAATACCATAGTAGGCCTAAAAGCAGC
CATCAATTAAGAAAGCGTTAAAGCTCAACAACAATAGTATTATTAATCCCAGCAATAACA
TTAGCCAACTCCTAGATTTAATACTGGACTATTCTATTACTAAATAGAAGCAATAATGTT
AATATGAGTAACAAGAAATATTTTCTCCTCGCACAAGTTTAAGTCAGTAACTGATAATAC
CCTGACCGTTAACAGTAAATAAAAATAACCCAACAATAAATGATTTATTACTTATACTGT
TAACCCAACACAGGAGTGCACCCAGGAAAGATTCAAAGAAGTAAAAGGAACTCGGCAAAC
ACTAAACCCCGCCTGTTTACCAAAAACATCACCTCCAGCATCCCTAGTATTGGAGGCACT
GCCTGCCCAGTGACTAAACGTTAAACGGCCGCGGTATTCTGACCGTGCAAAGGTAGCATA
ATCATTTGTTCTCTAAATAAGGACTTGTATGAATGGCCACACGAGGGTTTTACTGTCTCT
TACTTCCAATCAGTGAAATTGACCTCCCCGTGAAGAGGCGGGGATAAATCAACAAGACGA
GAAGACCCTATGGAGCTTTAACTAAGTAACTCAAGGAAAATAAATTCAACCACCAAGGGA
TAACAACACTCCTTATGAGTTAACAGTTTCGGTTGGGGTGACCTCGGAGAACAGAAAATC
CTCCGAGCGATTTTAAAGACTAGACTAACAAGTCAAACCAAACCATCGCTTATTGATCCA
AAAACTTGATCAACGGAACAAGTTACCCTAGGGATAACAGCGCAATCCTATTCAAGAGTC
CATATCGACAATAGGGTTTACGACCTCGATGTTGGATCAGGACACCCCGATGGTGCAACC
GCTATCAAAGGTTCGTTTGTTCAACGATTAAAGTCCTACGTGATCTGAGTTCAGACCGGA
GTAATCCAGGTCGGTTTCTATCTGTTATGTATTTCTCCCAGTACGAAAGGACAAGAGAAA
TAAGGCCAACTTTAACAAAGCGCCTTAAACCAATTAATGACTTTATCTTAATTAATTTCA
CAACAAAACCTGCCCTAGAAAAGGGCCCAGTTAAGGTGGCAGAGCCCGGTAATTGCGTAA
AACTTAAACCTTTATACTCAGAGATTCAAATCCTCTCCTTAACAAAATGTTTATAATCAA
CGTTCTAACACTCATCATTCCTATTCTCCTAGCTGTAGCTTTTCTTACACTAGTTGAACG
AAAAGTTCTAGGTTATATACAATTTCGAAAAGGCCCAAACGTTGTAGGGCCATATGGCTT
ACTTCAACCCATCGCCGACGCAATTAAACTCTTCATCAAAGAACCCCTACGACCCGCCAC
ATCCTCAATCTCAATATTCATTCTAGCCCCCATCCTAGCACTAACCCTAGCCTTAACTAT
ATGAATCCCCCTACCCATACCCTATCCCCTCATCAATATAAACTTAGGAGTCCTCTTCAT
ATTAGCCATATCAAGCCTAGCCGTATACTCAATCCTCTGATCAGGTTGAGCCTCCAACTC
AAAATATGCTCTCATTGGAGCCCTACGGGCAGTAGCACAAACAATCTCTTATGAAGTAAC
ACTAGCAATTATTTTACTATCAGTCCTACTAATAAATGGGTCCTTTACCCTTTCTACACT
AATCATTACACAAGAACAAGTATGATTAATCTTCCCAGCATGACCCCTAGCAATAATATG
ATTTATCTCAACACTAGCAGAAACAAACCGAGCACCATTTGACCTCACCGAAGGAGAATC
TGAACTAGTATCAGGCTTTAACGTAGAATATGCTGCCGGACCATTCGCCCTATTCTTTAT
AGCAGAATATGCGAATATTATCATAATAAACATCTTCACAACAACCCTCTTCTTAGGAGC
ATTTCACAACCCATACATACCAGAACTTTACACAATCAACTTCACCATCAAATCGCTACT
ACTCACAATTACCTTCCTATGAATCCGAGCATCCTACCCCCGATTCCGTTACGACCAACT
AATACACTTACTATGAAAAAATTTTCTACCCCTAACACTAGCCCTATGCATATGACACGT
ATCGCTACCTATTCTCCTATCAAGCATCCCCCCACAAACATAAGAAATATGTCTGACAAA
AGAGTTACTTTGATAGAGTAAATAATAGAGGTTTAAATCCTCTTATTTCTAGAACTATAG
GAATTGAACCTACTCCTAAGAACCCAAAACTCTTCGTGCTCCCAATTACACCAAATTCTA
ATAGTAAGGTCAGCTAATTAAGCTATCGGGCCCATACCCCGAAAATGTTGGTTCATATCC
TTCCCGTACTAATAAATCCAATTATCCTCATTATTATTCTAATAACCGTTATACTTGGAA
CCATTATCGTTATGATTAGCACCCACTGATTGCTCATCTGAATTGGATTTGAAATAAATA
TACTTGCTATTATTCCCATTATAATAAAAAAGCACAACCCACGAGCCACAGAAGCATCAA
CCAAATATTTCCTAACTCAATCAACAGCCTCAATACTACTAATAATAGCCATTATCATTA
ACTTAATATTCTCAGGCCAATGAACCGTAATAAAACTATTTAATCCAATAGCCTCCATAC
TCATAACAATAGCCCTCGCTATAAAACTAGGTATAGCCCCATTCCACTTCTGAGTCCCAG
AAGTAACACAAGGCATTCCCCTATCCTCAGGCCTAATCTTACTCACATGACAAAAACTAG
CACCCATGTCAGTACTTTACCAAATCCTTCCATCCATCAACCTAGACCTGATCCTAACCC
TATCAATTCTATCTATTACAATCGGAGGCTGAGGAGGACTGAACCAAACCCAACTACGAA
AAATTATAGCCTATTCATCAATTGCCCACATAGGCTGAATAACAGCAGTTTTACTATATA
ATCCCACCATAACACTACTAAACCTAATTATTTATATCATTATAACCTCTACCATATTTA
CACTATTTATAGCCAACTCAACCACAACCACCCTATCATTATCACACACATGAAATAAAG
CACCCATCATAACAATTCTAGTCCTCATTACCCTCCTATCAATAGGAGGACTTCCCCCAC
TATCAGGATTTATACCAAAATGAATAATTATCCAAGAAATAACAAAAAATGACAGCATTA
TCTTACCCACCCTCATAGCAATTACAGCACTACTAAACCTATATTTTTATATACGACTTA
CATACTCCACTGCACTCACGATATTTCCCTCCACAAACAACATAAAAATGAAATGACAAT
TCCCAACCACAAAACGAATAACCCTCCTACCAACAATAACTGTACTATCCACCATACTAC
TACCACTAACACCAATCCTCTCAATTCTAGAATAGGAATTTAGGTTAAACAGACCAAGAG
CCTTCAAAGCCCTAAGCAAGTATAATTTACTTAATTCCTGATAAGGACTGCAAGACTACA
TCTTACATCAATTGAATGCAAATCAACCACTTTAATTAAGCTAAATCCTCACTAGATTGG
TGGGCTCCACCCCCACGAAACTTTAGTTAACAGCTAAACACCCTAAACAACTGGCTTCAA
TCTACTTCTCCCGCCGCGAGAAAAAAAAGGCGGGAGAAGCCCCGGCAGAGTTTGAAGCTG
CTTCTTTGAATTTGCAATTCAATATGTTAATTCACTACAGGACCTGGTAAAAAGAGGAAT
TAAACCTCTGTTCTTAGATTTACAGTCTATTGCTTTACTCAGCCATTTTACCCATGTTCA
TCAACCGCTGATTATTTTCAACCAACCACAAAGATATCGGCACCCTTTACCTTCTATTTG
GTGCCTGAGCTGGTATAGTAGGAACCGCCTTAAGCCTACTAATTCGCGCCGAACTAGGCC
AACCCGGAACTCTACTCGGAGATGACCAAATCTACAACGTAATTGTAACCGCACATGCAT
TTGTAATAATTTTCTTTATAGTAATGCCTATTATAATCGGTGGATTCGGCAACTGACTAG
TTCCTCTGATAATTGGAGCCCCTGATATAGCATTTCCTCGGATAAATAACATAAGCTTTT
GACTTCTTCCCCCATCTTTCCTGTTACTCCTAGCATCCTCTATGGTTGAGGCCGGAGCAG
GAACAGGTTGAACCGTATACCCTCCTCTAGCAGGCAACCTAGCCCATGCAGGAGCCTCAG
TAGATCTAACTATTTTCTCCCTACATCTGGCAGGTGTCTCTTCAATTCTAGGAGCCATTA
ATTTTATTACAACTATTATTAATATAAAACCCCCTGCGATGTCACAGTATCAAACCCCCT
TGTTTGTATGATCTGTACTAATTACTGCCGTACTTCTCCTTCTCTCACTTCCTGTATTAG
CAGCTGGTATCACAATACTACTAACGGACCGAAACCTGAATACAACCTTTTTTGACCCAG
CAGGAGGAGGAGACCCTATCCTATATCAACACCTATTCTGATTCTTTGGGCACCCTGAAG
TATATATTCTTATTTTACCTGGGTTTGGGATAATCTCCCATATTGTGACCTACTATTCAG
GAAAAAAAGAACCATTCGGATATATAGGAATAGTATGAGCCATAATATCAATTGGGTTCC
TAGGATTCATTGTATGAGCCCACCATATATTCACAGTCGGAATAGACGTCGATACACGGG
CTTACTTCACGTCAGCTACTATAATTATCGCCATCCCAACAGGAGTAAAAGTATTCAGTT
GACTAGCAACGCTTCATGGGGGTAATATCAAATGATCTCCTGCCATAATATGAGCCCTAG
GTTTCATCTTTCTTTTCACAGTCGGAGGCTTAACTGGAATTGTTCTAGCCAACTCCTCCC
TTGACATTGTCCTCCATGACACATATTATGTAGTAGCACATTTCCACTACGTATTATCAA
TAGGAGCTGTATTTGCTATTATAGGAGGATTTGTACATTGATTTCCCCTATTCTCAGGCT
ATACTCTCAATGATACATGAGCCAAAATCCACTTTGCAATTATATTTGTAGGTGTTAACA
TGACTTTCTTTCCACAACATTTCCTAGGACTATCCGGTATACCACGACGATACTCTGATT
ATCCAGACGCATATACAATATGAAATACTATCTCATCTATAGGCTCATTTATCTCACTAA
CAGCAGTAATACTAATAATCTTCATCATCTGAGAAGCATTTGCATCTAAACGAGAAGTCC
TAACTGTAGACCTAACCACAACAAACCTAGAATGACTAAACGGATGTCCTCCACCATACC
ACACATTTGAAGAACCCACATATGTTAACCTAAAATAAGAAAGGAAGGAATCGAACCTCC
TATTATTGGTTTCAAGCCAACACCATAGCCACTATGACTCTCTCAATAAACGAGATGTTA
GTAAAACATTACATAACCTTGTCAAGATTAAATTACAGGTGAAAATCCCGTACATCTCAT
ATGGCATATCCCATACAACTAGGCTTTCAAGACGCAACATCACCTATCATGGAAGAACTA
CTACACTTTCACGACCACACATTAATAATCGTTTTCCTAATCAGCTCTCTAGTACTTTAT
ATTATTTCACTAATACTAACAACAAAATTAACCCATACCAGTACCATAGACGCGCAAGAA
GTAGAAACAATCTGAACCATTCTACCAGCCATTATCTTAATTATGATTGCTCTTCCATCC
TTGCGAATCCTATACATAATAGATGAAATCAACAACCCATCTCTCACAGTAAAGACCATA
GGGCATCAATGATACTGAAGCTATGAATATACAGATTATGAAGACCTAAGCTTCGATTCC
TATATAATCCCAACATCAGAACTAAAACCAGGAGAACTGCGTTTACTAGAAGTAGACAAC
CGAGTTGTATTACCCATGGAAATAACAGTCCGAATACTAATCTCTTCCGAAGATGTCCTA
CACTCATGAGCAGTCCCTTCTCTAGGACTAAAAACAGACGCAATTCCAGGTCGTTTAAAT
CAAACAACCCTTATATCAACTCGTCCAGGCCTATTCTACGGTCAATGCTCAGAAATTTGC
GGATCAAATCACAGTTTTATGCCAATTGTTCTTGAACTAGTCCCATTAAAATACTTTGAA
AAATGATCCGCATCAATACTATAAAATCATCAAGAAGCTATCCCAGCGTTAACCTTTTAA
GTTAAAGACTGAGAATATTATATTCTCCTTGATGATATGCCACAACTAGACACATCAACG
TGACTTACAATAATTCTATCAATATTTTTAGTCCTCTTCATTATTTTTCAACTAAAAATC
TCAAAACACAACTTCTACCACAACCCAGAATTAATAACAACAAAAACACCGAAACAAAAT
ACTCCTTGAGAAACAAAATGAACGAAAATCTATTTGCCTCTTTCATTACCCCTATAATAT
TTGGCCTCCCCCTCGTTACCCTCATTGTTTTATTCCCTAGCCTATTATTTCCCACATCAA
ACCGACTAGTCAACAACCGCCTCATCTCCCTCCAACAGTGAATACTTCAATTAGTATCAA
AACAAATAATGAGCATTCATAATACCAAAGGACAGACATGAGCATTAATGCTAATGTCCC
TAATTTTATTTATTGGATCTACAAACCTACTAGGTCTCCTACCCCACTCATTTACACCAA
CTACACAACTATCAATAAACCTAGGCATGGCCATTCCTTTATGAGCAGGAGCTGTAATTA
CAGGCTTCCGCAACAAAACTAAAGCTTCACTCGCCCATTTCCTACCACAAGGGACACCCA
CCCCACTGATCCCAATACTAGTAATTATTGAAACCATCAGCCTATTTATTCAACCAGTAG
CCCTTGCCGTACGATTAACAGCTAATATCACGGCAGGACACTTACTAATTCACCTAATTG
GAGGAGCCACCCTTGCACTAATAAGCATTAATACCACAACAGCACTCATCACATTCATTA
TCCTAATTTTACTAACAGTTCTCGAATTCGCAGTGGCTATAATTCAAGCCTATGTATTTA
CCCTTCTAGTTAGCTTATACCTGCATGATAACACATAATGACACACCAAACCCACGCTTA
TCACATAGTAAATCCAAGCCCCTGACCTCTCACAGGAGCACTATCTGCCCTCCTAATAAC
ATCTGGTCTCATCATATGATTTCACTTCAACTCAACAGCTCTACTAACTCTGGGCCTAAC
AACAAATATACTTACAATATACCAGTGATGACGAGATGTGATTCGAGAAAGCACCTTCCA
AGGCCACCATACTCCGGCTGTCCAAAAGGGCCTTCGTTACGGAATGATTCTTTTCATTAT
CTCCGAAGTTCTATTCTTTACTGGATTTTTCTGAGCCTTCTACCACTCAAGCCTTGCCCC
CACACCCGAACTAGGCGGCTGCTGACCTCCAACAGGCATTCACCCACTTAATCCCTTAGA
AGTCCCACTACTCAACACCTCTGTCCTTCTAGCCTCAGGAGTATCCATTACTTGAGCTCA
CCATAGCCTCATAGAAGGGAACCGTTACCACATGTTACAAGCCCTATTCATTACCATCGC
GCTAGGCGTGTACTTTACACTGTTACAGGCATCAGAGTATTATGAAGCACCCTTTACAAT
CTCAGACGGAGTTTACGGTTCAACTTTCTTCGTAGCTACAGGATTTCACGGCCTCCATGT
CATCATCGGATCCACCTTCCTAATTGTCTGCTTCTTCCGCCAATTAAAATTTCATTTCAC
CTCTAGTCACCATTTCGGTTTCGAAGCCGCTGCCTGATACTGACACTTCGTAGATGTAGT
ATGACTTTTCCTCTATGTATCCATCTACTGATGAGGCTCATGTCCTTTTAGTATTAATTA
GTACAACTGACTTCCAATCAGTTAGTTTCGGTCTAATCCGAAAAAGAACAATAAACCTTA
TAATTACTCTCCTAACTAACTTCACGCTAGCTACATTACTCGTAACCATCGCATTCTGAC
TTCCCCAACTGAACGTGTATTCAGAAAAAACAAGCCCATACGAATGTGGATTTGACCCCA
TAGGGTCTGCTCGCCTCCCCTTCTCTATAAAATTCTTCCTAGTAGCCATCACATTCCTCC
TTTTTGATCTAGAAATTGCACTACTCCTACCACTACCATGAGCCTCACAAACAACTAATC
TAAACACAATGCTCACCATAGCTCTTCTCCTAATCTTCCTACTAGCCGTAAGCCTGGCCT
ACGAATGAACTCAAAAAGGACTCGAATGAACCGAATATGGTATTTAGTTTAAAACAAAAT
AAATGATTTCGACTCATTAGATTATGATTAAGCTCATAACTACCAAATGTCCCTCGTATA
CATAAACATTATAATGGCATTCACAGTATCCCTCACAGGACTACTAATATACCGATCCCA
CCTAATATCTTCCCTCCTATGCCTAGAAGGAATAATACTATCCCTATTTATTTTAGCCAC
CCTAATAATCCTAAACTCACATTTTACCTTAGCCAGTATAATGCCCATTATTCTACTAGT
TTTCGCAGCTTGCGAGGCAGCACTAGGCCTGTCCCTACTGGTAATGGTGTCAAATACATA
TGGCACCGACTATGTACAAAACCTTAACCTTCTACAATGCTAAAATACATTATCCCCACA
ATAATACTTATACCCCTAACCTGACTATCAAAAAATAGCATAATCTGAATCAACACCACA
CTTCACAGCTTGCTAATCAGCCTCACAAGCCTTCTCCTCCTAAATCAATTCGGTGATAAT
AGCCTCAACTTCTCATTAACTTTTTTCTCCGACTCCTTATCTACACCATTACTAATTCTA
ACCATATGACTTCTACCCCTAATACTCATAGCTAGCCAACATCATCTATCAAAAGAAAAT
CTAGCCCGAAAAAAACTCTTCATCTCAATGCTAATTCTACTACAACTATTTCTGATTATA
ACATTCACTGCCACAGAACTAATCTTTTTCTATATCATGTTTGAAGCAACACTAGTCCCC
ACACTTATCATTATTACTCGATGAGGAAATCAAACAGAACGCCTAAACGCCGGTCTCTAT
TTCTTGTTTTACACACTAGCAGGATCCCTGCCCCTATTAGTCGCACTGATTTATATTCAA
AACACAATAGGATCACTAAATTTCCTTATTCTCCAGTACTGAGTTCAACCAATACCTAAC
TCATGATCCAACACTTTCATATGACTAGCATGCATAATAGCTTTCATAGTAAAGATACCA
CTATATGGACTCCACCTCTGACTTCCCAAAGCCCATGTAGAAGCTCCAATTGCGGGCTCC
ATGGTCCTTGCAGCAATCCTACTTAAACTAGGAGGATATGGCATGATACGGATTACATTA
CTTCTGAATCCAATCACCGACTTTATAGCATACCCATTCATTATATTATCATTATGAGGC
ATAATCATAACCAGCTCAATTTGCCTTCGCCAAACGGACCTAAAGTCACTCATTGCATAT
TCTTCCGTTAGCCACATAGCACTTGTCATTGTTGCCATTCTCATTCAAACACCCTGAAGC
TACATAGGAGCCACCGCCCTAATAATTGCTCATGGTCTCACATCTTCCATGCTTTTCTGC
CTAGCAAACTCCAACTATGAACGAGTTCACAGCCGAACAATAATCCTAGCCCGCGGCCTA
CAAACACTCCTTCCACTAATGGCTGCCTGATGACTCCTAGCAAGTCTAACTAATCTAGCT
CTACCCCCATCAATCAACCTAATCGGAGAACTATTTGTAGTAATATCAACCTTTTCATGA
TCTAACATCACAATCATTCTAATAGGACTTAATATGGTAATTACTGCTCTATATTCCCTC
TACATACTAATCACAACACAACGAGGTAAACATACTCACCACATCAATAATATTTTACCC
TCCTTCACACGAGAAAATGCACTTATATCACTGCATATACTACCACTCCTACTTCTATCC
CTAAACCCGAAAATTATCCTAGGCCCCCTATACTGTAAATATAGTTTAAGAAAACATTAG
ATTGTGGATCTAATAATAGAAGACTATCACCTTCTTATTTACCGAAAAAGTATGCAAGAA
CTGCTAATTCTATGCCCCCATGTCTAATAACATGGCTTTTTCAAACTTTTAAAGGATAGT
AGTTATCCATTGGTCTTAGGAACCAAAAAATTGGTGCAACTCCAAATAAAAGTAATAAAC
CTATTTTCCTCCCTCACACTAGTCACCCTAATTCTACTAACCATACCCATCGCAGCAATC
AATTTTAACACCCATAAATTCACCAATTATCCACTCTATGTAAAAACAACCATTTCATGC
GCTTTCATCACTAGCATAATCCCCACAATAATATTCATCCACACAGGACAAGAAATAATT
ATCTCAAACTGACACTGACTAACCATCCAAACCCTCAAACTATCACTCAGCTTCAAAATA
GACTTCTTCTCAATAATATTCGTTCCAGTAGCACTATTCGTTACATGATCTATTATAGAA
TTCTCAATATGATACATGCACTCAGACCCCAACATTAACCAGTTTTTCAAGTACTTACTC
CTATTTCTCATTACAATACTTATTCTTGTCACTGCAAACAACCTCTTTCAACTTTTCATT
GGCTGAGAAGGAGTTGGAATTATATCATTTCTACTGATCGGATGATGATATGGACGGACA
GACGCCAACACAGCAGCCTTACAAGCAATCCTATATAACCGCATTGGTGACATCGGATTT
ATTCTAGCCATAGCATGATTTCTAATTAACCTCAACACCTGAGATCTCCAACAAATCTTT
ATACTAAATCCAAACGACTCAAACCTACCCCTAATAGGACTAATTCTAGCTGCAACCGGA
AAATCCGCACAATTTGGCCTACATCCATGACTACCCTCTGCAATAGAGGGCCCAACACCC
GTCTCAGCACTACTCCACTCAAGCACAATAGTAGTAGCAGGCATCTTCCTACTAATCCGC
TTTTATCCACTAACAGAAAACAATAAATTTGCCCAATCAATCATATTATGTCTAGGGGCT
ATAACCACATTATTCACAGCAATATGCGCCCTCACCCAAAATGATATCAAAAAAATTATC
GCTTTCTCTACATCCAGCCAACTCGGCCTCATAATAGTAACAATCGGAATTAATCAACCC
CACCTAGCATTCCTTCACATCTGCACCCATGCCTTCTTCAAAGCCATATTATTTATATGC
TCTGGCTCCATTATCCACAGCCTAAACGACGAGCAAGACATCCGAAAAATAGGAGGCCTA
TTTAAAGCAATACCATTTACCACAACAGCCCTCATTATTGGCAGCCTTGCACTAACAGGA
ATACCCTTTCTCACCGGATTCTACTCCAAAGACCTGATTATTGAATCCGCTAATACGTCT
TATACCAACGCCTGAGCCCTTTTAATAACATTAGTCGCCACCTCCTTCACAGCCATCTAC
AGCACTCGCATTATCTTTTTTGCACTCCTAGGACAACCCCGATTTCCAACCCTCATTAAT
ATCAATGAAAATAACCCGTTCCTAATTAATTCAATCAAACGCTTACTAATTGGAAGCCTA
TTTGCAGGGTTCATTATCTCTAATAACATCCCTCCAATAACAATCCCCCAAATAACCATG
CCCCACTATCTAAAAATAACTGCCTTAACAGTCACAATCCTAGGCTTTATTCTAGCACTA
GAAATCAGCAACACAACCCACTACCTAAAATTTAATTATCCATCAAACACATTCAAATTC
TCTAACCTATTAGGATATTATCCTACAATTATACACCGCCTGACCCCCTATATAAACCTA
ACAATAAGCCAAAAATCAGCATCCTCTCTCCTAGATCTAATCTGACTAGAAACTATTCTA
CCAAAAACCATTTCACTAGCCCAAATAAAAATATCCACCACAATCACAAGCCAAAAGGGC
CTAATTAAACTATATTTCCTCTCCTTCCTAATCACGATCCTCATTAGTACAACCTTACTT
AATTTCCACGAGTAATCTCCATAATCACTACAACACCAATCAATAAAGACCAACCAGTAA
CAATAACCAATCAAGTACCATAACTGTATAAAGCAGCAATTCCCATAGCCTCCTCGCTAA
AAAACCCAGAATCCCCCGTATCATAAATAACCCAATCCCCCATACCATTAAACTTAAATA
CAATTTCCACCTCCTTATCTTTCAACACATAATAAACCATAAGAAATTCCATTAATAAAC
CAGTAATAAACGTCCCTAAAACAACCTTATTAGAAACTCAAACCTCAGGATACTGTTCAG
TAGCTATAGCTGTCGTATAACCAAAAACTACCATCATACCCCCTAAATAAATTAAGAAAA
CTATTAAACCTAAAAAAGACCCACCAAAATTCAACACAATACCACACCCAACCCCACCAC
TTACAATTAACCCCAACCCCCCATAAATAGGTGAAGGTTTTGAAGAAAACCCCACAAAAC
CTATCACAAAAATAACACTTAAGATAAACACAATGTATGTCATCATCATTCTCACATGGA
ATCTAACCATGACCAATGATATGAAAAACCATCGTTGTCATTCAACTATAAGAACACTAA
TGATCAACATCCGAAAAACCCACCCACTAATAAAAATTGTAAACAACGCATTCATTGATC
TCCCAGCTCCATCAAATATTTCATCATGATGAAACTTTGGCTCTCTCCTAGGCATTTGCT
TAATTTTACAGATTCTAACAGGCCTATTCCTAGCAATACACTATACACCTGACACAACAA
CAGCATTCTCCTCTGTAACCCACATTTGCCGAGACGTAAACTATGGCTGAATTATCCGAT
ATATACACGCAAACGGGGCATCAATATTTTTTATCTGCCTATTTATGCATGTAGGACGAG
GCCTATACTATGGATCATATACCTTCCTAGAAACATGAAACATCGGAGTAATCCTCCTAT
TTGCGACAATAGCCACAGCATTCATAGGCTATGTTTTACCATGAGGACAAATATCATTCT
GAGGAGCAACAGTTATTACCAACCTCCTTTCAGCAATTCCATATATTGGCACAAACCTAG
TCGAATGAATCTGGGGAGGATTCTCAGTAGACAAAGCTACCCTCACCCGATTTTTCGCCT
TTCACTTTATTTTCCCATTCATCATCGCAGCCCTCGCCATAGTTCACCTACTCTTCCTCC
ACGAAACAGGATCCAACAACCCCACAGGAATTCCATCGGACACAGATAAAATTCCCTTCC
ACCCTTATTACACCATTAAAGACATCCTAGGTGCTATCCTACTAATCCTCATCCTCATGC
TACTAGTACTATTCACGCCTGACTTACTCGGAGACCCAGACAACTACACCCCAGCAAACC
CACTTAACACTCCCCCTCACATCAAACCTGAATGATACTTCCTATTTGCGTACGCAATCT
TACGATCAATCCCTAATAAACTAGGAGGAGTCCTCGCCCTAATCCTCTCAATCCTAGTCC
TAGTAATTATACCCCTCCTCCATACATCAAAGCAACGGAGCATAATATTCCGACCAATCA
GTCAATGTATATTCTGAATCCTAGTAGCCGACCTATTAACACTCACATGAATTGGAGGCC
AGCCAGTTGAACACCCCTACATCATTATTGGACAACTAGCATCTATTATATATTTCCTTA
TCATTCTAGTCATAATACCAGTAGCTAGCATCATCGAAAACAACCTCCTAAAATGAAGAC
AAGTCTTTGTAGTACAATCAATATACTGGTCTTGTAAACCAGAGAAGGAGAACAACCAAC
CTCCCTAAGACTCAAGGAAGAAGCTATAGCCCCACTATCAACACCCAAAGCTGAAGTTCT
ACTTAAACTATTCCCTGAATCATTATCAACGATACTTATCAATATATTTCCAAAAATATA
AAGAGCCTCTCCAGTATTAAACTTGCTAAAACTCCCAAACATACAACACGGACTTCCCAC
TCCACAAGCCCACATAACAACCCATACAAGAAAAGCACAACCACCCACCCACGGACATGA
GCGTTCATAAACCCAACATATCTTATGTCTGTCTTAAACATGCAAACGAGTACATAGTAT
TAATGTAATATAGACATTATATGTATAAAGTACATTAAATGATTTACCTCATGCATATAA
GCACGTACATAGTATTAATGTAATATAGACATTATATGTATAAAGTACATTAAATGATTT
ACCCCATGCATATAAGCACGTACATAGTATTAATGTAATATAGACATTATATGTATAAAG
TACATTAAATGATTTACCTCATGCATATAAGCACGTACATAGTATTAATGTAATATAGAC
ATTATATGTATAAAGTACATTAAATGATTTACCCCATGCATATAAGCATGTACATTTGTT
TCACTGAAGCATGTAGGGTATTAAACTGCTTGACCGTACATAGTACATGAAGTCAAATCC
ATTCTAGTCAACATGCGTATCCTGTCCATTAGATCACGAGCTTGTTCACCATGCCGCGTG
AAACCAACAACCCGCTCAGCAAGGATCCCTCTTCTCGCTCCGGGCCCATTAACTGTGGGG
GTAACTATTTAATGAACTTTAACAGGCATCTGGTTCTTTCTTCAGGGCCATCTCATCTAA
AATCGCCCACTCTTTCCCCTTAAATAAGACATCTCGATGGACTAATGACTAATCAGCCCA
TGCCTAACATAACTGTGGTGTCATGCATTTGGTATTTTTTAATTTTTGGGGATGCTTGGA
CTCAGCTATGGCCGTCTGAGGCCCCGACCCGGAGCATGAATTGTAGCTGGACTTAACTGC
ATCTTGAGCATCCTCATAATGGTAAGCATGGGCATAATATAATTAATGGTCACAGGACAT
ACCTGCTGTATCGTGCATTTATATATTCTTTTTCCCCCCTTCCCCTTAAATATTTATCAC
CATTTTTAACACGCTTCCCCCTAGATATTAATATAAATTTATCCCGCCCTCAATACTCAA
ATTCATACTCCAACCGAAGTAAATATATAGGCACCTGGGTCACATACATAACGCATA
>1785-B2_Consensus
GTTAATGTAGCTTAAACTTAAAGCAAGGCACTGAAAATGCCTAGATGAGTCTACTGACTC
CATGAACATATAGGTTTGGTCCCAGCCTTCCTGTTAACTTTCAATAGACTTATACATGCA
AGCATCCACGCCCCGGTGAGTAACGCCCTTCGAATCACACAGGACTAAAAGGAGCAGGTA
TCAAGCACACACTCTTGTAGCTCACAACGCCTTGCTTAACCACACCCCCACGGGAGACAG
CAGTAACAAAAATTAAGCCATAAACGAAAGTTTGACTAAGCCATATTGACCAGGGTTGGT
AAATCTCGTGCCAGCCACCGCGGTCATACGATTGACCCAAGCTAACAGGAGTACGGCGTA
AAGCGTGTTAAAGCATCATACTAAATAGAGTTAAATTTTAATTAAACTGTAAAAAGCCAT
AATTATAACAAAAATAAATGACGAAAGTAACCCTACAATAGCTGATACACCATAGCTAAG
ACCCAAACTGGGATTAGATACCCCACTATGCTTAGCCCTAAACACAAATAATTATAAAAA
CAAAATTATTCGCCAGAGTACTACCGGCAACAGCCCGAAACTCAAAGGACTTGGCGGTGC
TTTATACCCTTCTAGAGGAGCCTGTTCTATAATCGATAAACCCCGATAAACCTCACCAAT
CCTTGCTAATACAGTCTATATACCGCCATCTTCAGCAAACCCTAAAAAAGGGACAAAAGT
AAGCTCAATAATAACACATAAAGACGTTAGGTCAAGGTGTAACCTATGGAGTGGGAAGAA
ATGGGCTACATTTTCTACCCAAGAAAATTTAATACGAAAGCCATTATGAAATTAATAGCC
AAAGGAGGATTTAGCAGTAAACTAAGAATAGAGTGCTTAGTTGAATCAGGCCATGAAGCA
CGCACACACCGCCCGTCACCCTCCTCAAGTAAATATGATATACTTAAACCTATTTACATA
TATCAACCACACGAGAGGAGACAAGTCGTAACAAGGTAAGCATACTGGAAAGTGTGCTTG
GATAAACCAAGATATAGCTTAATTAAAGCATCTAGTTTACACCTAGAAGATTTCACACAT
TATGAGTATCTTGAACTATACCTAGCCCAAAATCTCCCACTCTCCAGTTTAAATAACTAA
ATTAATTAAAATAAAACATTTACCCTAATTAAAGTATAGGAGATAGAAATTCTAAACACG
GCGCTATAGAGAAAGTACCGCAAGGGAATGATGAAAGAAAAAAATCATAGTACAAAAAAG
CAAAGATTAACCCTTGTACCTTTTGCATAATGAATTAACGAGCAAAAAACTTAACAAAAC
GAATTTTAGCTAAGTAACCCGAAACCAGACGAGCTACTTATAGACAGTTTATTAGAACCA
ACTCATCTATGTGGCAAAATAGTGAGAAGATCCATAAGTAGAGGTGACATGCCTAACGAG
CCTGGTGATAGCTGGTTGTCCAGAAAATGAATTTTAGTTCAGCTTTAAAGATACCAAAAA
TACAAATAAATCCCACTGTATCTTTAAAAGTTAGTCTAAAAAGGTACAGCCTTTTAGAAA
TGGGTACAACCTTCACTAGAGAGTAAGATCTAAAAATACCATAGTAGGCCTAAAAGCAGC
CATCAATTAAGAAAGCGTTAAAGCTCAACAACAATAGTATTATTAATCCCAGCAATAACA
TTAGCCAACTCCTAGATTTAATACTGGACTATTCTATTACTAAATAGAAGCAATAATGTT
AATATGAGTAACAAGAAATATTTTCTCCTCGCACAAGTTTAAGTCAGTAACTGATAATAC
CCTGACCGTTAACAGTAAATAAAAATAACCCAACAATAAATGATTTATTACTTATACTGT
TAACCCAACACAGGAGTGCACCCAGGAAAGATTCAAAGAAGTAAAAGGAACTCGGCAAAC
ACTAAACCCCGCCTGTTTACCAAAAACATCACCTCCAGCATCCCTAGTATTGGAGGCACT
GCCTGCCCAGTGACTAAACGTTAAACGGCCGCGGTATTCTGACCGTGCAAAGGTAGCATA
ATCATTTGTTCTCTAAATAAGGACTTGTATGAATGGCCACACGAGGGTTTTACTGTCTCT
TACTTCCAATCAGTGAAATTGACCTCCCCGTGAAGAGGCGGGGATAAATCAACAAGACGA
GAAGACCCTATGGAGCTTTAACTAAGTAACTCAAGGAAAATAAATTCAACCACCAAGGGA
TAACAACACTCCTTATGAGTTAACAGTTTCGGTTGGGGTGACCTCGGAGAACAGAAAATC
CTCCGAGCGATTTTAAAGACTAGACTAACAAGTCAAACCAAACCATCGCTTATTGATCCA
AAAACTTGATCAACGGAACAAGTTACCCTAGGGATAACAGCGCAATCCTATTCAAGAGTC
CATATCGACAATAGGGTTTACGACCTCGATGTTAGATCAGGACACCCCGATGGTGCAACC
GCTATCAAAGGTTCGTTTGTTCAACGATTAAAGTCCTACGTGATCTGAGTTCAGACCGGA
GTAATCCAGGTCGGTTTCTATCTGTTATGTATTTCTCCCAGTACGAAAGGACAAGAGAAA
TAAGGCCAACTTTAACAAAGCGCCTTAAACCAATTAATGACTTTATCTTAATTAATTTCA
CAACAAAACCTGCCCTAGAAAAGGGCCCAGTTAAGGTGGCAGAGCCCGGTAATTGCGTAA
AACTTAAACCTTTATACTCAGAGATTCAAATCCTCTCCTTAACAAAATGTTTATAATCAA
CGTTCTAACACTCATCATTCCTATTCTCCTAGCTGTAGCTTTTCTTACACTAGTTGAACG
AAAAGTTCTAGGTTATATACAATTTCGAAAAGGCCCAAACGTTGTAGGGCCATATGGCTT
ACTTCAACCCATCGCCGACGCAATTAAACTCTTCATCAAAGAACCCCTACGACCCGCCAC
ATCCTCAATCTCAATATTCATTCTAGCCCCCATCCTAGCACTAACCCTAGCCTTAACTAT
ATGAATCCCCCTACCCATACCCTATCCCCTCATCAATATAAACTTAGGAGTCCTCTTCAT
ATTAGCCATATCAAGCCTAGCCGTATACTCAATCCTCTGATCAGGTTGAGCCTCCAACTC
AAAATATGCTCTCATTGGAGCCCTACGGGCAGTAGCACAAACAATCTCTTATGAAGTAAC
ACTAGCAATTATTTTACTATCAGTCCTACTAATAAATGGGTCCTTTACCCTTTCTACACT
AATCATTACACAAGAACAAGTATGATTAATCTTCCCAGCATGACCCCTAGCAATAATATG
ATTTATCTCAACACTAGCAGAAACAAACCGAGCACCATTTGACCTCACCGAAGGAGAATC
TGAACTAGTATCAGGCTTTAACGTAGAATATGCTGCCGGACCATTCGCCCTATTCTTTAT
AGCAGAATATGCGAATATTATCATAATAAACATCTTCACAACAACCCTCTTCTTAGGAGC
ATTTCACAACCCATACATACCAGAACTTTACACAATCAACTTCACCATCAAATCGCTACT
ACTCACAATTACCTTCCTATGAATCCGAGCATCCTACCCCCGATTCCGTTACGACCAACT
AATACACTTACTATGAAAAAATTTTCTACCCCTAACACTAGCCCTATGCATATGACACGT
ATCGCTACCTATTCTCCTATCAAGCATCCCCCCACAAACATAAGAAATATGTCTGACAAA
AGAGTTACTTTGATAGAGTAAATAATAGAGGTTTAAATCCTCTTATTTCTAGAACTATAG
GAATTGAACCTACTCCTAAGAACCCAAAACTCTTCGTGCTCCCAATTACACCAAATTCTA
ATAGTAAGGTCAGCTAATTAAGCTATCGGGCCCATACCCCGAAAATGTTGGTTCATATCC
TTCCCGTACTAATAAATCCAATTATCCTCATTATTATTCTAATAACCGTTATACTTGGAA
CCATTATCGTTATGATTAGCACCCACTGATTGCTCATCTGAATTGGATTTGAAATAAATA
TACTTGCTATTATTCCCATTATAATAAAAAAGCACAACCCACGAGCCACAGAAGCATCAA
CCAAATATTTCCTAACTCAATCAACAGCCTCAATACTACTAATAATAGCCATTATCATTA
ACTTAATATTCTCAGGCCAATGAACCGTAATAAAACTATTTAATCCAATAGCCTCCATAC
TCATAACAATAGCCCTCGCTATAAAACTAGGTATAGCCCCATTCCACTTCTGAGTCCCAG
AAGTAACACAAGGCATTCCCCTATCCTCAGGCCTAATCTTACTCACATGACAAAAACTAG
CACCCATGTCAGTACTTTACCAAATCCTTCCATCCATCAACCTAGACCTGATCCTAACCC
TATCAATTCTATCTATTACAATCGGAGGCTGAGGAGGACTGAACCAAACCCAACTACGAA
AAATTATAGCCTATTCATCAATTGCCCACATAGGCTGAATAACAGCAGTTTTACTATATA
ATCCCACCATAACACTACTAAACCTAATTATTTATATCATTATAACCTCTACCATATTTA
CACTATTTATAGCCAACTCAACCACAACCACCCTATCATTATCACACACATGAAATAAAG
CACCCATCATAACAATTCTAGTCCTCATTACCCTCCTATCAATAGGAGGACTTCCCCCAC
TATCAGGATTTATACCAAAATGAATAATTATCCAAGAAATAACAAAAAATGACAGCATTA
TCTTACCCACCCTCATAGCAATTACAGCACTACTAAACCTATATTTTTATATACGACTTA
CATACTCCACTGCACTCACGATATTTCCCTCCACAAACAACATAAAAATGAAATGACAAT
TCCCAACCACAAAACGAATAACCCTCCTACCAACAATAACTGTACTATCCACCATACTAC
TACCACTAACACCAATCCTCTCAATTCTAGAATAGGAATTTAGGTTAAACAGACCAAGAG
CCTTCAAAGCCCTAAGCAAGTATAATTTACTTAATTCCTGATAAGGACTGCAAGACTACA
TCTTACATCAATTGAATGCAAATCAACCACTTTAATTAAGCTAAATCCTCACTAGATTGG
TGGGCTCCACCCCCACGAAACTTTAGTTAACAGCTAAACACCCTAAACAACTGGCTTCAA
TCTACTTCTCCCGCCGCGAGAAAAAAAAGGCGGGAGAAGCCCCGGCAGAGTTTGAAGCTG
CTTCTTTGAATTTGCAATTCAATATGTTAATTCACTACAGGACCTGGTAAAAAGAGGAAT
TAAACCTCTGTTCTTAGATTTACAGTCTATTGCTTTACTCAGCCATTTTACCCATGTTCA
TCAACCGCTGATTATTTTCAACCAACCACAAAGATATCGGCACCCTTTACCTTCTATTTG
GTGCCTGAGCTGGTATAGTAGGAACCGCCTTAAGCCTACTAATTCGCGCCGAACTAGGCC
AACCCGGAACTCTACTCGGAGATGACCAAATCTACAACGTAATTGTAACCGCACATGCAT
TTGTAATAATTTTCTTTATAGTAATGCCTATTATAATCGGTGGATTCGGCAACTGACTAG
TTCCTCTGATAATTGGAGCCCCTGATATAGCATTTCCTCGGATAAATAACATAAGCTTTT
GACTTCTTCCCCCATCTTTCCTGTTACTCCTAGCATCCTCTATGGTTGAGGCCGGAGCAG
GAACAGGTTGAACCGTATACCCTCCTCTAGCAGGCAACCTAGCCCATGCAGGAGCCTCAG
TAGATCTAACTATTTTCTCCCTACATCTGGCAGGTGTCTCTTCAATTCTAGGAGCCATTA
ATTTTATTACAACTATTATTAATATAAAACCCCCTGCGATGTCACAGTATCAAACCCCCT
TGTTTGTATGATCTGTACTAATTACTGCCGTACTTCTCCTTCTCTCACTTCCTGTATTAG
CAGCTGGTATCACAATACTACTAACGGACCGAAACCTGAATACAACCTTTTTTGACCCAG
CAGGAGGAGGAGACCCTATCCTATATCAACACCTATTCTGATTCTTTGGGCACCCTGAAG
TATATATTCTTATTTTACCTGGGTTTGGGATAATCTCCCATATTGTGACCTACTATTCAG
GAAAAAAAGAACCATTCGGATATATAGGAATAGTATGAGCCATAATATCAATTGGGTTCC
TAGGATTCATTGTATGAGCCCACCATATATTCACAGTCGGAATAGACGTCGATACACGGG
CTTACTTCACGTCAGCTACTATAATTATCGCCATCCCAACAGGAGTAAAAGTATTCAGTT
GACTAGCAACGCTTCATGGGGGTAATATCAAATGATCTCCTGCCATAATATGAGCCCTAG
GTTTCATCTTTCTTTTCACAGTCGGAGGCTTAACTGGAATTGTTCTAGCCAACTCCTCCC
TTGACATTGTCCTCCATGACACATATTATGTAGTAGCACATTTCCACTACGTATTATCAA
TAGGAGCTGTATTTGCTATTATAGGAGGATTTGTACATTGATTTCCCCTATTCTCAGGCT
ATACTCTCAATGATACATGAGCCAAAATCCACTTTGCAATTATATTTGTAGGTGTTAACA
TGACTTTCTTTCCACAACATTTCCTAGGACTATCCGGTATACCACGACGATACTCTGATT
ATCCAGACGCATATACAATATGAAATACTATCTCATCTATAGGCTCATTTATCTCACTAA
CAGCAGTAATACTAATAATCTTCATCATCTGAGAAGCATTTGCATCTAAACGAGAAGTCC
TAACTGTAGACCTAACCACAACAAACCTAGAATGACTAAACGGATGTCCTCCACCATACC
ACACATTTGAAGAACCCACATATGTTAACCTAAAATAAGAAAGGAAGGAATCGAACCTCC
TATTATTGGTTTCAAGCCAACACCATAGCCACTATGACTCTCTCAATAAACGAGATGTTA
GTAAAACATTACATAACCTTGTCAAGATTAAATTACAGGTGAAAATCCCGTACATCTCAT
ATGGCATATCCCATACAACTAGGCTTTCAAGACGCAACATCACCTATCATGGAAGAACTA
CTACACTTTCACGACCACACATTAATAATCGTTTTCCTAATCAGCTCTCTAGTACTTTAT
ATTATTTCACTAATACTAACAACAAAATTAACCCATACCAGTACCATAGACGCGCAAGAA
GTAGAAACAATCTGAACCATTCTACCAGCCATTATCTTAATTATGATTGCTCTTCCATCC
TTGCGAATCCTATACATAATAGATGAAATCAACAACCCATCTCTCACAGTAAAGACCATA
GGGCATCAATGATACTGAAGCTATGAATATACAGATTATGAAGACCTAAGCTTCGATTCC
TATATAATCCCAACATCAGAACTAAAACCAGGAGAACTGCGTTTACTAGAAGTAGACAAC
CGAGTTGTATTACCCATGGAAATAACAGTCCGAATACTAATCTCTTCCGAAGATGTCCTA
CACTCATGAGCAGTCCCTTCTCTAGGACTAAAAACAGACGCAATTCCAGGTCGTTTAAAT
CAAACAACCCTTATGTCAACTCGTCCAGGCCTATTCTACGGTCAATGCTCAGAAATTTGC
GGATCAAATCACAGTTTTATGCCAATTGTTCTTGAACTAGTCCCATTAAAATACTTTGAA
AAATGATCCGCATCAATACTATAAAATCATCAAGAAGCTATCCCAGCGTTAACCTTTTAA
GTTAAAGACTGAGAATATTATATTCTCCTTGATGATATGCCACAACTAGACACATCAACG
TGACTTACAATAATTCTATCAATATTTTTAGTCCTCTTCATTATTTTTCAACTAAAAATC
TCAAAACACAACTTCTACCACAACCCAGAATTAATAACAACAAAAACACCGAAACAAAAT
ACTCCTTGAGAAACAAAATGAACGAAAATCTATTTGCCTCTTTCATTACCCCTATAATAT
TTGGTCTCCCCCTCGTTACCCTCATTGTTTTATTCCCTAGCCTATTATTTCCCACATCAA
ACCGACTAGTCAACAACCGCCTCATCTCCCTCCAACAGTGAATACTTCAATTAGTATCAA
AACAAATAATGAGCATTCATAATACCAAAGGACAGACATGAGCATTAATGCTAATGTCCC
TAATTTTATTTATTGGATCTACAAACCTACTAGGCCTCCTACCCCACTCATTTACACCAA
CTACACAACTATCAATAAACCTAGGCATGGCCATTCCTTTATGAGCAGGAGCTGTAATTA
CAGGCTTCCGCAACAAAACTAAAGCTTCACTCGCCCATTTCCTACCACAAGGGACACCCA
CCCCACTGATCCCAATACTAGTAATTATTGAAACCATCAGCCTATTTATTCAACCAGTAG
CCCTTGCCGTACGATTAACAGCTAATATCACGGCAGGACACTTACTAATTCACCTAATTG
GAGGAGCCACCCTTGCACTAATAAGCATTAATACCACAACAGCACTCATCACATTCATTA
TCCTAATTTTACTAACAGTTCTCGAATTCGCAGTGGCTATAATTCAAGCCTATGTATTTA
CCCTTCTAGTTAGCTTATACCTGCATGATAACACATAATGACACACCAAACCCACGCTTA
TCACATAGTAAATCCAAGCCCCTGACCTCTCACAGGAGCACTATCTGCCCTCCTAATAAC
ATCTGGTCTCATCATATGATTTCACTTCAACTCAACAGCTCTACTAACTCTGGGCCTAAC
AACAAATATACTTACAATATACCAGTGATGACGAGATGTGATTCGAGAAAGCACCTTCCA
AGGCCACCATACTCCGGCTGTCCAAAAGGGCCTTCGTTACGGAATGATTCTTTTCATTAT
CTCCGAAGTTCTATTCTTTACTGGATTTTTCTGAGCCTTCTACCACTCAAGCCTTGCCCC
CACACCCGAACTAGGCGGCTGCTGACCTCCAACAGGCATTCACCCACTTAATCCCTTAGA
AGTCCCACTACTCAACACCTCTGTCCTTCTAGCCTCAGGAGTATCCATTACTTGAGCTCA
CCATAGCCTCATAGAAGGGAACCGTTACCACATGTTACAAGCCCTATTCATTACCATCGC
ACTAGGCGTGTACTTTACACTGTTACAGGCATCAGAGTATTATGAAGCACCCTTTACAAT
CTCAGACGGAGTTTACGGTTCAACTTTCTTCGTAGCTACAGGATTTCACGGCCTCCATGT
CATCATCGGATCCACCTTCCTAATTGTCTGCTTCTTCCGCCAATTAAAATTTCATTTCAC
CTCTAGTCACCATTTCGGTTTCGAAGCCGCTGCCTGATACTGACACTTCGTAGATGTAGT
ATGACTTTTCCTCTATGTATCCATCTACTGATGAGGCTCATGTCCTTTTAGTATTAATTA
GTACAACTGACTTCCAATCAGTTAGTTTCGGTCTAATCCGAAAAAGAACAATAAACCTTA
TAATTACTCTCCTAACTAACTTCACGCTAGCTACATTACTCGTAACCATCGCATTCTGAC
TTCCCCAACTGAACGTGTATTCAGAAAAAACAAGCCCATACGAATGTGGATTTGACCCCA
TAGGGTCTGCTCGCCTCCCCTTCTCTATAAAATTCTTCCTAGTAGCCATCACATTCCTCC
TTTTTGATCTAGAAATTGCACTACTCCTACCACTACCATGAGCCTCACAAACAACTAATC
TAAACACAATGCTCACCATAGCTCTTCTCCTAATCTTCCTACTAGCCGTAAGCCTGGCCT
ACGAATGAACTCAAAAAGGACTCGAATGAACCGAATATGGTATTTAGTTTAAAACAAAAT
AAATGATTTCGACTCATTAGATTATGATTAAGCTCATAACTACCAAATGTCCCTCGTATA
CATAAACATTATAATGGCATTCACAGTATCCCTCACAGGACTACTAATATACCGATCCCA
CCTAATATCTTCCCTCCTATGCCTAGAAGGAATAATACTATCCCTATTTATTTTAGCCAC
CCTAATAATCCTAAACTCACATTTTACCTTAGCCAGTATAATGCCCATTATTCTACTAGT
TTTCGCAGCTTGCGAGGCAGCACTAGGCCTGTCCCTACTGGTAATGGTGTCAAATACATA
TGGCACCGACTATGTACAAAACCTTAACCTTCTACAATGCTAAAATACATTATCCCCACA
ATAATACTTATACCCCTAACCTGACTATCAAAAAATAGCATAATCTGAATCAACACCACA
CTTCACAGCTTGCTAATCAGCCTCACAAGCCTTCTCCTCCTAAATCAATTCGGTGATAAT
AGCCTCAACTTCTCATTAACTTTTTTCTCCGACTCCTTATCTACACCATTACTAATTCTA
ACCATATGACTTCTACCCCTAATACTCATAGCTAGCCAACATCATCTATCAAAAGAAAAT
CTAGCCCGAAAAAAACTCTTCATCTCAATGCTAATTCTACTACAACTATTTCTGATTATA
ACATTCACTGCCACAGAACTAATCTTTTTCTATATCATGTTTGAAGCAACACTAGTCCCC
ACACTTATCATTATTACTCGATGAGGAAATCAAACAGAACGCCTAAACGCCGGTCTCTAT
TTCTTGTTTTACACACTAGCAGGATCCCTGCCCCTATTAGTCGCACTGATTTATATTCAA
AACACAATAGGATCACTAAATTTCCTTATTCTCCAGTACTGAGTTCAACCAATACCTAAC
TCATGATCCAACACTTTCATATGACTAGCATGCATAATAGCTTTCATAGTAAAGATACCA
CTATATGGACTCCACCTCTGACTTCCCAAAGCCCATGTAGAAGCTCCAATTGCGGGCTCC
ATGGTCCTTGCAGCAATCCTACTTAAACTAGGAGGATATGGCATGATACGGATTACATTA
CTTCTGAATCCAATCACCGACTTTATAGCATACCCATTCATTATATTATCATTATGAGGC
ATAATCATAACCAGCTCAATTTGCCTTCGCCAAACGGACCTAAAGTCACTCATTGCATAT
TCTTCCGTTAGCCACATAGCACTTGTCATTGTTGCCATTCTCATTCAAACACCCTGAAGC
TACATAGGAGCCACCGCCCTAATAATTGCTCATGGTCTCACATCTTCCATACTTTTCTGC
CTAGCAAACTCCAACTATGAACGAGTTCACAGCCGAACAATAATCCTAGCCCGCGGCCTA
CAAACACTCCTTCCACTAATGGCTGCCTGATGACTCCTAGCAAGTCTAACTAATCTAGCT
CTACCCCCATCAATCAACCTAATCGGAGAACTATTTGTAGTAATATCAACCTTTTCATGA
TCTAACATCACAATCATTCTAATAGGACTTAATATGGTAATTACTGCTCTATATTCCCTC
TACATACTAATCACAACACAACGAGGTAAACATACTCACCACATCAATAATATTTTACCC
TCCTTCACACGAGAAAATGCACTTATATCACTGCATATACTACCACTCCTACTTCTATCC
CTAAACCCGAAAATTATCCTAGGCCCCCTATACTGTAAATATAGTTTAAGAAAACATTAG
ATTGTGGATCTAATAATAGAAGACTATCACCTTCTTATTTACCGAAAAAGTATGCAAGAA
CTGCTAATTCTATGCCCCCATGTCTAATAACATGGCTTTTTCAAACTTTTAAAGGATAGT
AGTTATCCATTGGTCTTAGGAACCAAAAAATTGGTGCAACTCCAAATAAAAGTAATAAAC
CTATTTTCCTCCCTCACACTAGTCACCCTAATTCTACTAACCATACCCATCGCAGCAATC
AATTTTAACACCCATAAATTCACCAATTATCCACTCTATGTAAAAACAACCATTTCATGC
GCTTTCATCACTAGCATAATCCCCACAATAATATTCATCCACACAGGACAAGAAATAATT
ATCTCAAACTGACACTGACTAACCATCCAAACCCTCAAACTATCACTCAGCTTCAAAATA
GACTTCTTCTCAATAATATTCGTTCCAGTAGCACTATTCGTTACATGATCTATTATAGAA
TTCTCAATATGATACATGCACTCAGACCCCAACATTAACCAGTTTTTCAAGTACTTACTC
CTATTTCTCATTACAATACTTATTCTTGTCACTGCAAACAACCTCTTTCAACTTTTCATT
GGCTGAGAAGGAGTTGGAATTATATCATTTCTACTGATCGGATGATGATATGGACGGACA
GACGCCAACACAGCAGCCTTACAAGCAATCCTATATAACCGCATTGGTGACATCGGATTT
ATTCTAGCCATAGCATGATTTCTAATTAACCTCAACACCTGAGATCTCCAACAAATCTTT
ATACTAAATCCAAACGACTCAAACCTACCCCTAATAGGACTAATTCTAGCTGCAACCGGA
AAATCCGCACAATTTGGCCTACATCCATGACTACCCTCTGCAATAGAGGGCCCAACACCC
GTCTCAGCACTACTCCACTCAAGCACAATAGTAGTAGCAGGCATCTTCCTACTAATCCGC
TTTTATCCACTAACAGAAAACAATAAATTTGCCCAATCAATCATATTATGTCTAGGGGCT
ATAACCACATTATTCACAGCAATATGCGCCCTCACCCAAAATGATATCAAAAAAATTATC
GCTTTCTCTACATCCAGCCAACTCGGCCTCATAATAGTAACAATCGGAATTAATCAACCC
CACCTAGCATTCCTTCACATCTGCACCCATGCCTTCTTCAAAGCCATATTATTTATATGC
TCTGGCTCCATTATCCACAGCCTAAACGACGAGCAAGACATCCGAAAAATAGGAGGCCTA
TTTAAAGCAATGCCATTTACCACAACAGCCCTCATTATTGGCAGCCTTGCACTAACAGGA
ATACCCTTTCTCACCGGATTCTACTCCAAAGACCTGATTATTGAATCCGCTAATACGTCT
TATACCAACGCCTGAGCCCTTTTAATAACATTAGTCGCCACCTCCTTCACAGCCATCTAC
AGCACTCGCATTATCTTTTTTGCACTCCTAGGACAACCCCGATTTCCAACCCTCATTAAT
ATCAATGAAAATAACCCGTTCCTAATTAATTCAATCAAACGCTTACTAATTGGAAGCCTA
TTTGCAGGGTTCATTATCTCTAATAACATCCCTCCAATAACAATCCCCCAAATAACCATG
CCCCACTATCTAAAAATAACTGCCTTAACAGTCACAATCCTAGGCTTTATTCTAGCACTA
GAAATCAGCAACACAACCCACTACCTAAAATTTAATTATCCATCAAACACATTCAAATTC
TCTAACCTATTAGGATATTATCCTACAATTATACACCGCCTGACCCCCTATATAAACCTA
ACAATAAGCCAAAAATCAGCATCCTCTCTCCTAGATCTAATCTGACTAGAAACTATTCTA
CCAAAAACCATTTCACTAGCCCAAATAAAAATATCCACCACAATCACAAGCCAAAAGGGC
CTAATTAAACTATATTTCCTCTCCTTCCTAATCACGATCCTCATTAGTACAACCTTACTT
AATTTCCACGAGTAATCTCCATAATCACTACAACACCAATCAATAAAGACCAACCAGTAA
CAATAACCAATCAAGTACCATAACTGTATAAAGCAGCAATTCCCATAGCCTCCTCGCTAA
AAAACCCAGAATCCCCCGTATCATAAATAACCCAATCCCCCATACCATTAAACTTAAATA
CAATTTCCACCTCCTTATCTTTCAACACATAATAAACCATAAGAAATTCCATTAATAAAC
CAGTAATAAACGTCCCTAAAACAACCTTATTAGAAACTCAAACCTCAGGATACTGTTCAG
TAGCTATAGCTGTCGTATAACCAAAAACTACCATCATACCCCCTAAATAAATTAAGAAAA
CTATTAAACCTAAAAAAGACCCACCAAAATTCAACACAATACCACACCCAACCCCACCAC
TTACAATTAACCCCAACCCCCCATAAATAGGTGAAGGTTTTGAAGAAAACCCCACAAAAC
CTATCACAAAAATAACACTTAAGATAAACACAATGTATGTCATCATCATTCTCACATGGA
ATCTAACCATGACCAATGATATGAAAAACCATCGTTGTCATTCAACTATAAGAACACTAA
TGATCAACATCCGAAAAACCCACCCACTAATAAAAATTGTAAACAACGCATTCATTGATC
TCCCAGCTCCATCAAATATTTCATCATGATGAAACTTTGGCTCTCTCCTAGGCATTTGCT
TAATTTTACAGATTCTAACAGGCCTATTCCTAGCAATACACTATACACCTGACACAACAA
CAGCATTCTCCTCTGTAACCCACATTTGCCGAGACGTAAACTATGGCTGAATTATCCGAT
ATATACACGCAAACGGGGCATCAATATTTTTTATCTGCCTATTTATGCATGTAGGACGAG
GCCTATACTATGGATCATATACCTTCCTAGAAACATGAAACATCGGAGTAATCCTCCTAT
TTGCGACAATAGCCACAGCATTCATAGGCTATGTTTTACCATGAGGACAAATATCATTCT
GAGGAGCAACAGTTATTACCAACCTCCTTTCAGCAATTCCATATATTGGCACAAACCTAG
TCGAATGAATCTGGGGAGGATTCTCAGTAGACAAAGCTACCCTCACCCGATTTTTCGCCT
TTCACTTTATTTTCCCATTCATCATCGCAGCCCTCGCCATAGTTCACCTACTCTTCCTCC
ACGAAACAGGATCCAACAACCCCACAGGAATTCCATCGGACACAGATAAAATTCCCTTCC
ACCCTTATTACACCATTAAAGACATCCTAGGTGCTATCCTACTAATCCTCATCCTCATGC
TACTAGTACTATTCACGCCTGACTTACTCGGAGACCCAGACAACTACACCCCAGCAAACC
CACTTAACACTCCCCCTCACATCAAACCTGAATGATACTTCCTATTTGCGTACGCAATCT
TACGATCAATCCCTAATAAACTAGGAGGAGTCCTCGCCCTAATCCTCTCAATCCTAGTCC
TAGTAATTATACCCCTCCTCCATACATCAAAGCAACGGAGCATAATATTCCGACCAATCA
GTCAATGTATATTCTGAATCCTAGTAGCCGACCTATTAACACTCACATGAATTGGAGGCC
AGCCAGTTGAACACCCCTACATCATTATTGGACAACTAGCATCTATTATATATTTCCTTA
TCATTCTAGTCATAATACCAGTAGCTAGCATCATCGAAAACAACCTCCTAAAATGAAGAC
AAGTCTTTGTAGTACAATCAATATACTGGTCTTGTAAACCAGAGAAGGAGAACAACCAAC
CTCCCTAAGACTCAAGGAAGAAGCTATAGCCCCACTATCAACACCCAAAGCTGAAGTTCT
ACTTAAACTATTCCCTGAATCATTATCAACGATACTTATCAATATATTTCCAAAAATATA
AAGAGCCTCTCCAGTATTAAACTTGCTAAAACTCCCAAACATACAACACGGACTTCCCAC
TCCACAAGCCCACATAACAACCCATACAAGAAAAGCACAACCACCCACCCACGGACATGA
GCGTTCATAAACCCAACATATCTTATGTCTGTCTTAAACATGCAAACGAGTACATAGTAT
TAATGTAATATAGACATTATATGTATAAAGTACATTAAATGATTTACCTCATGCATATAA
GCACGTACATAGTATTAATGTAATATAGACATTATATGTATAAAGTACATTAAATGATTT
ACCCCATGCATATAAGCACGTACATAGTATTAATGTAATATAGACATTATATGTATAAAG
TACATTAAATGATTTACCTCATGCATATAAGCACGTACATAGTATTAATGTAATATAGAC
ATTATATGTATAAAGTACATTAAATGATTTACCCCATGCATATAAGCATGTACATTTGTT
TCACTGAAGCATGTAGGGTATTAAACTGCTTGACCGTACATAGTACATGAAGTCAAATCC
ATTCTAGTCAACATGCGTATCCTGTCCATTAGATCACGAGCTTGTTCACCATGCCGCGTG
AAACCAACAACCCGCTCAGCAAGGATCCCTCTTCTCGCTCCGGGCCCATTAACTGTGGGG
GTAACTATTTAATGAACTTTAACAGGCATCTGGTTCTTTCTTCAGGGCCATCTCATCTAA
AATCGCCCACTCTTTCCCCTTAAATAAGACATCTCGATGGACTAATGACTAATCAGCCCA
TGCCTAACATAACTGTGGTGTCATGCATTTGGTATTTTTTAATTTTTGGGGATGCTTGGA
CTCAGCTATGGCCGTCTGAGGCCCCGACCCGGAGCATGAATTGTAGCTGGACTTAACTGC
ATCTTGAGCATCCTCATAATGGTAAGCATGGGCATAATATAATTAATGGTCACAGGACAT
ATCTGCTGTATCGTGCATTTATATATTCTTTTTCCCCCCTTCCCCTTAAATATTTATCAC
CATTTTTAACACGCTTCCCCCTAGATATTAATATAAATTTATCCCGCCCTCAATACTCAA
ATTCATACTCCAACCGAAGTAAATATATAGGCACCTGGGTCACATACATAACGCATA
>1785-C1_Consensus
GTTAATGTAGCTTAAACTTAAAGCAAGGCACTGAAAATGCCTAGATGAGTCTACTGACTC
CATGAACATATAGGTTTGGTCCCAGCCTTCCTGTTAACTTTCAATAGACTTATACATGCA
AGCATCCACGCCCCGGTGAGTAACGCCCTTCGAATCACACAGGACTAAAAGGAGCAGGTA
TCAAGCACACACTCTTGTAGCTCACAACGCCTTGCTTAACCACACCCCCACGGGAGACAG
CAGTAACAAAAATTAAGCCATAAACGAAAGTTTGACTAAGCCATATTGACCAGGGTTGGT
AAATCTCGTGCCAGCCACCGCGGTCATACGATTGACCCAAGCTAACAGGAGTACGGCGTA
AAGCGTGTTAAAGCATCATACTAAATAGAGTTAAATTTTAATTAAACTGTAAAAAGCCAT
AATTATAACAAAAATAAATGACGAAAGTAACCCTACAATAGCTGATACACCATAGCTAAG
ACCCAAACTGGGATTAGATACCCCACTATGCTTAGCCCTAAACACAAATAATTATAAAAA
CAAAATTATTCGCCAGAGTACTACCGGCAACAGCCCGAAACTCAAAGGACTTGGCGGTGC
TTTATACCCTTCTAGAGGAGCCTGTTCTATAATCGATAAACCCCGATAAACCTCACCAAT
CCTTGCTAATACAGTCTATATACCGCCATCTTCAGCAAACCCTAAAAAAGGGACAAAAGT
AAGCTCAATAATAACACATAAAGACGTTAGGTCAAGGTGTAACCTATGGAGTGGGAAGAA
ATGGGCTACATTTTCTACCCAAGAAAATTTAATACGAAAGCCATTATGAAATTAATAGCC
AAAGGAGGATTTAGCAGTAAACTAAGAATAGAGTGCTTAGTTGAATCAGGCCATGAAGCA
CGCACACACCGCCCGTCACCCTCCTCAAGTAAATATGATATACTTAAACCTATTTACATA
TATCAACCACACGAGAGGAGACAAGTCGTAACAAGGTAAGCATACTGGAAAGTGTGCTTG
GATAAACCAAGATATAGCTTAATTAAAGCATCTAGTTTACACCTAGAAGATTTCACACAT
TATGAGTATCTTGAACTATACCTAGCCCAAAATCTCCCACTCTCCAGTTTAAATAACTAA
ATTAATTAAAATAAAACATTTACCCTAATTAAAGTATAGGAGATAGAAATTCTAAACACG
GCGCTATAGAGAAAGTACCGCAAGGGAATGATGAAAGAAAAAAATCATAGTACAAAAAAG
CAAAGATTAACCCTTGTACCTTTTGCATAATGAATTAACGAGCAAAAAACTTAACAAAAC
GAATTTTAGCTAAGTAACCCGAAACCAGACGAGCTACTTATAGACAGTTTATTAGAACCA
ACTCATCTATGTGGCAAAATAGTGAGAAGATCCATAAGTAGAGGTGACATGCCTAACGAG
CCTGGTGATAGCTGGTTGTCCAGAAAATGAATTTTAGTTCAGCTTTAAAGATACCAAAAA
TACAAATAAATCCCACTGTATCTTTAAAAGTTAGTCTAAAAAGGTACAGCCTTTTAGAAA
TGGGTACAACCTTCACTAGAGAGTAAGATCTAAAAATACCATAGTAGGCCTAAAAGCAGC
CATCAATTAAGAAAGCGTTAAAGCTCAACAACAATAGTATTATTAATCCCAGCAATAACA
TTAGCCAACTCCTAGATTTAATACTGGACTATTCTATTACTAAATAGAAGCAATAATGTT
AATATGAGTAACAAGAAATATTTTCTCCTCGCACAAGTTTAAGTCAGTAACTGATAATAC
CCTGACCGTTAACAGTAAATAAAAATAACCCAACAATAAATGATTTATTACTTATACTGT
TAACCCAACACAGGAGTGCACCCAGGAAAGATTCAAAGAAGTAAAAGGAACTCGGCAAAC
ACTAAACCCCGCCTGTTTACCAAAAACATCACCTCCAGCATCCCTAGTATTGGAGGCACT
GCCTGCCCAGTGACTAAACGTTAAACGGCCGCGGTATTCTGACCGTGCAAAGGTAGCATA
ATCATTTGTTCTCTAAATAAGGACTTGTATGAATGGCCACACGAGGGTTTTACTGTCTCT
TACTTCCAATCAGTGAAATTGACCTCCCCGTGAAGAGGCGGGGATAAATCAACAAGACGA
GAAGACCCTATGGAGCTTTAACTAAGTAACTCAAGGAAAATAAATTCAACCACCAAGGGA
TAACAACACTCCTTATGAGTTAACAGTTTCGGTTGGGGTGACCTCGGAGAACAGAAAATC
CTCCGAGCGATTTTAAAGACTAGACTAACAAGTCAAACCAAACCATCGCTTATTGATCCA
AAAACTTGATCAACGGAACAAGTTACCCTAGGGATAACAGCGCAATCCTATTCAAGAGTC
CATATCGACAATAGGGTTTACGACCTCGATGTTGGATCAGGACACCCCGATGGTGCAACC
GCTATCAAAGGTTCGTTTGTTCAACGATTAAAGTCCTACGTGATCTGAGTTCAGACCGGA
GTAATCCAGGTCGGTTTCTATCTGTTATGTATTTCTCCCAGTACGAAAGGACAAGAGAAA
TAAGGCCAACTTTAACAAAGCGCCTTAAACCAATTAATGACTTTATCTTAATTAATTTCA
CAACAAAACCTGCCCTAGAAAAGGGCCCAGTTAAGGTGGCAGAGCCCGGTAATTGCGTAA
AACTTAAACCTTTATACTCAGAGATTCAAATCCTCTCCTTAACAAAATGTTTATAATCAA
CGTTCTAACACTCATCATTCCTATTCTCCTAGCTGTAGCTTTTCTTACACTAGTTGAACG
AAAAGTTCTAGGTTATATACAATTTCGAAAAGGCCCAAACGTTGTAGGGCCATATGGCTT
ACTTCAACCCATCGCCGACGCAATTAAACTCTTCATCAAAGAACCCCTACGACCCGCCAC
ATCCTCAATCTCAATATTCATTCTAGCCCCCATCCTAGCACTAACCCTAGCCTTAACTAT
ATGAATCCCCCTACCCATACCCTATCCCCTCATCAATATAAACTTAGGAGTCCTCTTCAT
ATTAGCCATATCAAGCCTAGCCGTATACTCAATCCTCTGATCAGGTTGAGCCTCCAACTC
AAAATATGCTCTCATTGGAGCCCTACGGGCAGTAGCACAAACAATCTCTTATGAAGTAAC
ACTAGCAATTATTTTACTATCAGTCCTACTAATAAATGGGTCCTTTACCCTTTCTACACT
AATCATTACACAAGAACAAGTATGATTAATCTTCCCAGCATGACCCCTAGCAATAATATG
ATTTATCTCAACACTAGCAGAAACAAACCGAGCACCATTTGACCTCACCGAAGGAGAATC
TGAACTAGTATCAGGCTTTAACGTAGAATATGCTGCCGGACCATTCGCCCTATTCTTTAT
AGCAGAATATGCGAATATTATCATAATAAACATCTTCACAACAACCCTCTTCTTAGGAGC
ATTTCACAACCCATACATACCAGAACTTTACACAATCAACTTCACCATCAAATCGCTACT
ACTCACAATTACCTTCCTATGAATCCGAGCATCCTACCCCCGATTCCGTTACGACCAACT
AATACACTTACTATGAAAAAATTTTCTACCCCTAACACTAGCCCTATGCATATGACACGT
ATCGCTACCTATTCTCCTATCAAGCATCCCCCCACAAACATAAGAAATATGTCTGACAAA
AGAGTTACTTTGATAGAGTAAATAATAGAGGTTTAAATCCTCTTATTTCTAGAACTATAG
GAATTGAACCTACTCCTAAGAACCCAAAACTCTTCGTGCTCCCAATTACACCAAATTCTA
ATAGTAAGGTCAGCTAATTAAGCTATCGGGCCCATACCCCGAAAATGTTGGTTCATATCC
TTCCCGTACTAATAAATCCAATTATCCTCATTATTATTCTAATAACCGTTATACTTGGAA
CCATTATCGTTATGATTAGCACCCACTGATTGCTCATCTGAATTGGATTTGAAATAAATA
TACTTGCTATTATTCCCATTATAATAAAAAAGCACAACCCACGAGCCACAGAAGCATCAA
CCAAATATTTCCTAACTCAATCAACAGCCTCAATACTACTAATAATAGCCATTATCATTA
ACTTAATATTCTCAGGCCAATGAACCGTAATAAAACTATTTAATCCAATAGCCTCCATAC
TCATAACAATAGCCCTCGCTATAAAACTAGGTATAGCCCCATTCCACTTCTGAGTCCCAG
AAGTAACACAAGGCATTCCCCTATCCTCAGGCCTAATCTTACTCACATGACAAAAACTAG
CACCCATGTCAGTACTTTACCAAATCCTTCCATCCATCAACCTAGACCTGATCCTAACCC
TATCAATTCTATCTATTACAATCGGAGGCTGAGGAGGACTGAACCAAACCCAACTACGAA
AAATTATAGCCTATTCATCAATTGCCCACATAGGCTGAATAACAGCAGTTTTACTATATA
ATCCCACCATAACACTACTAAACCTAATTATTTATATCATTATAACCTCTACCATATTTA
CACTATTTATAGCCAACTCAACCACAACCACCCTATCATTATCACACACATGAAATAAAG
CACCCATCATAACAATTCTAGTCCTCATTACCCTCCTATCAATAGGAGGACTTCCCCCAC
TATCAGGATTTATACCAAAATGAATAATTATCCAAGAAATAACAAAAAATGACAGCATTA
TCTTACCCACCCTCATAGCAATTACAGCACTACTAAACCTATATTTTTATATACGACTTA
CATACTCCACTGCACTCACGATATTTCCCTCCACAAACAACATAAAAATGAAATGACAAT
TCCCAACCACAAAACGAATAACCCTCCTACCAACAATAACTGTACTATCCACCATACTAC
TACCACTAACACCAATCCTCTCAATTCTAGAATAGGAATTTAGGTTAAACAGACCAAGAG
CCTTCAAAGCCCTAAGCAAGTATAATTTACTTAATTCCTGATAAGGACTGCAAGACTACA
TCTTACATCAATTGAATGCAAATCAACCACTTTAATTAAGCTAAATCCTCACTAGATTGG
TGGGCTCCACCCCCACGAAACTTTAGTTAACAGCTAAACACCCTAAACAACTGGCTTCAA
TCTACTTCTCCCGCCGCGAGAAAAAAAAGGCGGGAGAAGCCCCGGCAGAGTTTGAAGCTG
CTTCTTTGAATTTGCAATTCAATATGTTAATTCACTACAGGACCTGGTAAAAAGAGGAAT
TAAACCTCTGTTCTTAGATTTACAGTCTATTGCTTTACTCAGCCATTTTACCCATGTTCA
TCAACCGCTGATTATTTTCAACCAACCACAAAGATATCGGCACCCTTTACCTTCTATTTG
GTGCCTGAGCTGGTATAGTAGGAACCGCCTTAAGCCTACTAATTCGCGCCGAACTAGGCC
AACCCGGAACTCTACTCGGAGATGACCAAATCTACAACGTAATTGTAACCGCACATGCAT
TTGTAATAATTTTCTTTATAGTAATGCCTATTATAATCGGTGGATTCGGCAACTGACTAG
TTCCTCTGATAATTGGAGCCCCTGATATAGCATTTCCTCGGATAAATAACATAAGCTTTT
GACTTCTTCCCCCATCTTTCCTGTTACTCCTAGCATCCTCTATGGTTGAGGCCGGAGCAG
GAACAGGTTGAACCGTATACCCTCCTCTAGCAGGCAACCTAGCCCATGCAGGAGCCTCAG
TAGATCTAACTATTTTCTCCCTACATCTGGCAGGTGTCTCTTCAATTCTAGGAGCCATTA
ATTTTATTACAACTATTATTAATATAAAACCCCCTGCGATGTCACAGTATCAAACCCCCT
TGTTTGTATGATCTGTACTAATTACTGCCGTACTTCTCCTTCTCTCACTTCCTGTATTAG
CAGCTGGTATCACAATACTACTAACGGACCGAAACCTGAATACAACCTTTTTTGACCCAG
CAGGAGGAGGAGACCCTATCCTATATCAACACCTATTCTGATTCTTTGGGCACCCTGAAG
TATATATTCTTATTTTACCTGGGTTTGGGATAATCTCCCATATTGTGACCTACTATTCAG
GAAAAAAAGAACCATTCGGATATATAGGAATAGTATGAGCCATAATATCAATTGGGTTCC
TAGGATTCATTGTATGAGCCCACCATATATTCACAGTCGGAATAGACGTCGATACACGGG
CTTACTTCACGTCAGCTACTATAATTATCGCCATCCCAACAGGAGTAAAAGTATTCAGTT
GACTAGCAACGCTTCATGGGGGTAATATCAAATGATCTCCTGCCATAATATGAGCCCTAG
GTTTCATCTTTCTTTTCACAGTCGGAGGCTTAACTGGAATTGTTCTAGCCAACTCCTCCC
TTGACATTGTCCTCCATGACACATATTATGTAGTAGCACATTTCCACTACGTATTATCAA
TAGGAGCTGTATTTGCTATTATAGGAGGATTTGTACATTGATTTCCCCTATTCTCAGGCT
ATACTCTCAATGATACATGAGCCAAAATCCACTTTGCAATTATATTTGTAGGTGTTAACA
TGACTTTCTTTCCACAACATTTCCTAGGACTATCCGGTATACCACGACGATACTCTGATT
ATCCAGACGCATATACAATATGAAATACTATCTCATCTATAGGCTCATTTATCTCACTAA
CAGCAGTAATACTAATAATCTTCATCATCTGAGAAGCATTTGCATCTAAACGAGAAGTCC
TAACTGTAGACCTAACCACAACAAACCTAGAATGACTAAACGGATGTCCTCCACCATACC
ACACATTTGAAGAACCCACATATGTTAACCTAAAATAAGAAAGGAAGGAATCGAACCTCC
TATTATTGGTTTCAAGCCAACACCATAGCCACTATGACTCTCTCAATAAACGAGATGTTA
GTAAAACATTACATAACCTTGTCAAGATTAAATTACAGGTGAAAATCCCGTACATCTCAT
ATGGCATATCCCATACAACTAGGCTTTCAAGACGCAACATCACCTATCATGGAAGAACTA
CTACACTTTCACGACCACACATTAATAATCGTTTTCCTAATCAGCTCTCTAGTACTTTAT
ATTATTTCACTAATACTAACAACAAAATTAACCCATACCAGTACCATAGACGCGCAAGAA
GTAGAAACAATCTGAACCATTCTACCAGCCATTATCTTAATTATGATTGCTCTTCCATCC
TTGCGAATCCTATACATAATAGATGAAATCAACAACCCATCTCTCACAGTAAAGACCATA
GGGCATCAATGATACTGAAGCTATGAATATACAGATTATGAAGACCTAAGCTTCGATTCC
TATATAATCCCAACATCAGAACTAAAACCAGGAGAACTGCGTTTACTAGAAGTAGACAAC
CGAGTTGTATTACCCATGGAAATAACAGTCCGAATACTAATCTCTTCCGAAGATGTCCTA
CACTCATGAGCAGTCCCTTCTCTAGGACTAAAAACAGACGCAATTCCAGGTCGTTTAAAT
CAAACAACCCTTATGTCAACTCGTCCAGGCCTATTCTACGGTCAATGCTCAGAAATTTGC
GGATCAAATCACAGTTTTATGCCAATTGTTCTTGAACTAGTCCCATTAAAATACTTTGAA
AAATGATCCGCATCAATACTATAAAATCATCAAGAAGCTATCCCAGCGTTAACCTTTTAA
GTTAAAGACTGAGAATATTATATTCTCCTTGATGATATGCCACAACTAGACACATCAACG
TGACTTACAATAATTCTATCAATATTTTTAGTCCTCTTCATTATTTTTCAACTAAAAATC
TCAAAACACAACTTCTACCACAACCCAGAATTAATAACAACAAAAACACCGAAACAAAAT
ACTCCTTGAGAAACAAAATGAACGAAAATCTATTTGCCTCTTTCATTACCCCTATAATAT
TTGGTCTCCCCCTCGTTACCCTCATTGTTTTATTCCCTAGCCTATTATTTCCCACATCAA
ACCGACTAGTCAACAACCGCCTCATCTCCCTCCAACAGTGAATACTTCAATTAGTATCAA
AACAAATAATGAGCATTCATAATACCAAAGGACAGACATGAGCATTAATGCTAATGTCCC
TAATTTTATTTATTGGATCTACAAACCTACTAGGCCTCCTACCCCACTCATTTACACCAA
CTACACAACTATCAATAAACCTAGGCATGGCCATTCCTTTATGAGCAGGAGCTGTAATTA
CAGGCTTCCGCAACAAAACTAAAGCTTCACTCGCCCATTTCCTACCACAAGGGACACCCA
CCCCACTGATCCCAATACTAGTAATTATTGAAACCATCAGCCTATTTATTCAACCAGTAG
CCCTTGCCGTACGATTAACAGCTAATATCACGGCAGGACACTTACTAATTCACCTAATTG
GAGGAGCCACCCTTGCACTAATAAGCATTAATACCACAACAGCACTCATCACATTCATTA
TCCTAATTTTACTAACAGTTCTCGAATTCGCAGTGGCTATAATTCAAGCCTATGTATTTA
CCCTTCTAGTTAGCTTATACCTGCATGATAACACATAATGACACACCAAACCCACGCTTA
TCACATAGTAAATCCAAGCCCCTGACCTCTCACAGGAGCACTATCTGCCCTCCTAATAAC
ATCTGGTCTCATCATATGATTTCACTTCAACTCAACAGCTCTACTAACTCTGGGCCTAAC
AACAAATATACTTACAATATACCAGTGATGACGAGATGTGATTCGAGAAAGCACCTTCCA
AGGCCACCATACTCCGGCTGTCCAAAAGGGCCTTCGTTACGGAATGATTCTTTTCATTAT
CTCCGAAGTTCTATTCTTTACTGGATTTTTCTGAGCCTTCTACCACTCAAGCCTTGCCCC
CACACCCGAACTAGGCGGCTGCTGACCTCCAACAGGCATTCACCCACTTAATCCCTTAGA
AGTCCCACTACTCAACACCTCTGTCCTTCTAGCCTCAGGAGTATCCATTACTTGAGCTCA
CCATAGCCTCATAGAAGGGAACCGTTACCACATGTTACAAGCCCTATTCATTACCATCGC
ACTAGGCGTGTACTTTACACTGTTACAGGCATCAGAGTATTATGAAGCACCCTTTACAAT
CTCAGACGGAGTTTACGGTTCAACTTTCTTCGTAGCTACAGGATTTCACGGCCTCCATGT
CATCATCGGATCCACCTTCCTAATTGTCTGCTTCTTCCGCCAATTAAAATTTCATTTCAC
CTCTAGTCACCATTTCGGTTTCGAAGCCGCTGCCTGATACTGACACTTCGTAGATGTAGT
ATGACTTTTCCTCTATGTATCCATCTACTGATGAGGCTCATGTCCTTTTAGTATTAATTA
GTACAACTGACTTCCAATCAGTTAGTTTCGGTCTAATCCGAAAAAGAACAATAAACCTTA
TAATTACTCTCCTAACTAACTTCACGCTAGCTACATTACTCGTAACCATCGCATTCTGAC
TTCCCCAACTGAACGTGTATTCAGAAAAAACAAGCCCATACGAATGTGGATTTGACCCCA
TAGGGTCTGCTCGCCTCCCCTTCTCTATAAAATTCTTCCTAGTAGCCATCACATTCCTCC
TTTTTGATCTAGAAATTGCACTACTCCTACCACTACCATGAGCCTCACAAACAACTAATC
TAAACACAATGCTCACCATAGCTCTTCTCCTAATCTTCCTACTAGCCGTAAGCCTGGCCT
ACGAATGAACTCAAAAAGGACTCGAATGAACCGAATATGGTATTTAGTTTAAAACAAAAT
AAATGATTTCGACTCATTAGATTATGATTAAGCTCATAACTACCAAATGTCCCTCGTATA
CATAAACATTATAATGGCATTCACAGTATCCCTCACAGGACTACTAATATACCGATCCCA
CCTAATATCTTCCCTCCTATGCCTAGAAGGAATAATACTATCCCTATTTATTTTAGCCAC
CCTAATAATCCTAAACTCACATTTTACCTTAGCCAGTATAATGCCCATTATTCTACTAGT
TTTCGCAGCTTGCGAGGCAGCACTAGGCCTGTCCCTACTGGTAATGGTGTCAAATACATA
TGGCACCGACTATGTACAAAACCTTAACCTTCTACAATGCTAAAATACATTATCCCCACA
ATAATACTTATACCCCTAACCTGACTATCAAAAAATAGCATAATCTGAATCAACACCACA
CTTCACAGCTTGCTAATCAGCCTCACAAGCCTTCTCCTCCTAAATCAATTCGGTGATAAT
AGCCTCAACTTCTCATTAACTTTTTTCTCCGACTCCTTATCTACACCATTACTAATTCTA
ACCATATGACTTCTACCCCTAATACTCATAGCTAGCCAACATCATCTATCAAAAGAAAAT
CTAGCCCGAAAAAAACTCTTCATCTCAATGCTAATTCTACTACAACTATTTCTGATTATA
ACATTCACTGCCACAGAACTAATCTTTTTCTATATCATGTTTGAAGCAACACTAGTCCCC
ACACTTATCATTATTACTCGATGAGGAAATCAAACAGAACGCCTAAACGCCGGTCTCTAT
TTCTTGTTTTACACACTAGCAGGATCCCTGCCCCTATTAGTCGCACTGATTTATATTCAA
AACACAATAGGATCACTAAATTTCCTTATTCTCCAGTACTGAGTTCAACCAATACCTAAC
TCATGATCCAACACTTTCATATGACTAGCATGCATAATAGCTTTCATAGTAAAGATACCA
CTATATGGACTCCACCTCTGACTTCCCAAAGCCCATGTAGAAGCTCCAATTGCGGGCTCC
ATGGTCCTTGCAGCAATCCTACTTAAACTAGGAGGATATGGCATGATACGGATTACATTA
CTTCTGAATCCAATCACCGACTTTATAGCATACCCATTCATTATATTATCATTATGAGGC
ATAATCATAACCAGCTCAATTTGCCTTCGCCAAACGGACCTAAAGTCACTCATTGCATAT
TCTTCCGTTAGCCACATAGCACTTGTCATTGTTGCCATTCTCATTCAAACACCCTGAAGC
TACATAGGAGCCACCGCCCTAATAATTGCTCATGGTCTCACATCTTCCATACTTTTCTGC
CTAGCAAACTCCAACTATGAACGAGTTCACAGCCGAACAATAATCCTAGCCCGCGGCCTA
CAAACACTCCTTCCACTAATGGCTGCCTGATGACTCCTAGCAAGTCTAACTAATCTAGCT
CTACCCCCATCAATCAACCTAATCGGAGAACTATTTGTAGTAATATCAACCTTTTCATGA
TCTAACATCACAATCATTCTAATAGGACTTAATATGGTAATTACTGCTCTATATTCCCTC
TACATACTAATCACAACACAACGAGGTAAACATACTCACCACATCAATAATATTTTACCC
TCCTTCACACGAGAAAATGCACTTATATCACTGCATATACTACCACTCCTACTTCTATCC
CTAAACCCGAAAATTATCCTAGGCCCCCTATACTGTAAATATAGTTTAAGAAAACATTAG
ATTGTGGATCTAATAATAGAAGACTATCACCTTCTTATTTACCGAAAAAGTATGCAAGAA
CTGCTAATTCTATGCCCCCATGTCTAATAACATGGCTTTTTCAAACTTTTAAAGGATAGT
AGTTATCCATTGGTCTTAGGAACCAAAAAATTGGTGCAACTCCAAATAAAAGTAATAAAC
CTATTTTCCTCCCTCACACTAGTCACCCTAATTCTACTAACCATACCCATCGCAGCAATC
AATTTTAACACCCATAAATTCACCAATTATCCACTCTATGTAAAAACAACCATTTCATGC
GCTTTCATCACTAGCATAATCCCCACAATAATATTCATCCACACAGGACAAGAAATAATT
ATCTCAAACTGACACTGACTAACCATCCAAACCCTCAAACTATCACTCAGCTTCAAAATA
GACTTCTTCTCAATAATATTCGTTCCAGTAGCACTATTCGTTACATGATCTATTATAGAA
TTCTCAATATGATACATGCACTCAGACCCCAACATTAACCAGTTTTTCAAGTACTTACTC
CTATTTCTCATTACAATACTTATTCTTGTCACTGCAAACAACCTCTTTCAACTTTTCATT
GGCTGAGAAGGAGTTGGAATTATATCATTTCTACTGATCGGATGATGATATGGACGGACA
GACGCCAACACAGCAGCCTTACAAGCAATCCTATATAACCGCATTGGTGACATCGGATTT
ATTCTAGCCATAGCATGATTTCTAATTAACCTCAACACCTGAGATCTCCAACAAATCTTT
ATACTAAATCCAAACGACTCAAACCTACCCCTAATAGGACTAATTCTAGCTGCAACCGGA
AAATCCGCACAATTTGGCCTACATCCATGACTACCCTCTGCAATAGAGGGCCCAACACCC
GTCTCAGCACTACTCCACTCAAGCACAATAGTAGTAGCAGGCATCTTCCTACTAATCCGC
TTTTATCCACTAACAGAAAACAATAAATTTGCCCAATCAATCATATTATGTCTAGGGGCT
ATAACCACATTATTCACAGCAATATGCGCCCTCACCCAAAATGATATCAAAAAAATTATC
GCTTTCTCTACATCCAGCCAACTCGGCCTCATAATAGTAACAATCGGAATTAATCAACCC
CACCTAGCATTCCTTCACATCTGCACCCATGCCTTCTTCAAAGCCATATTATTTATATGC
TCTGGCTCCATTATCCACAGCCTAAACGACGAGCAAGACATCCGAAAAATAGGAGGCCTA
TTTAAAGCAATGCCATTTACCACAACAGCCCTCATTATTGGCAGCCTTGCACTAACAGGA
ATACCCTTTCTCACCGGATTCTACTCCAAAGACCTGATTATTGAATCCGCTAATACGTCT
TATACCAACGCCTGAGCCCTTTTAATAACATTAGTCGCCACCTCCTTCACAGCCATCTAC
AGCACTCGCATTATCTTTTTTGCACTCCTAGGACAACCCCGATTTCCAACCCTCATTAAT
ATCAATGAAAATAACCCGTTCCTAATTAATTCAATCAAACGCTTACTAATTGGAAGCCTA
TTTGCAGGGTTCATTATCTCTAATAACATCCCTCCAATAACAATCCCCCAAATAACCATG
CCCCACTATCTAAAAATAACTGCCTTAACAGTCACAATCCTAGGCTTTATTCTAGCACTA
GAAATCAGCAACACAACCCACTACCTAAAATTTAATTATCCATCAAACACATTCAAATTC
TCTAACCTATTAGGATATTATCCTACAATTATACACCGCCTGACCCCCTATATAAACCTA
ACAATAAGCCAAAAATCAGCATCCTCTCTCCTAGATCTAATCTGACTAGAAACTATTCTA
CCAAAAACCATTTCACTAGCCCAAATAAAAATATCCACCACAATCACAAGCCAAAAGGGC
CTAATTAAACTATATTTCCTCTCCTTCCTAATCACGATCCTCATTAGTACAACCTTACTT
AATTTCCACGAGTAATCTCCATAATCACTACAACACCAATCAATAAAGACCAACCAGTAA
CAATAACCAATCAAGTACCATAACTGTATAAAGCAGCAATTCCCATAGCCTCCTCGCTAA
AAAACCCAGAATCCCCCGTATCATAAATAACCCAATCCCCCATACCATTAAACTTAAATA
CAATTTCCACCTCCTTATCTTTCAACACATAATAAACCATAAGAAATTCCATTAATAAAC
CAGTAATAAACGTCCCTAAAACAACCTTATTAGAAACTCAAACCTCAGGATACTGTTCAG
TAGCTATAGCTGTCGTATAACCAAAAACTACCATCATACCCCCTAAATAAATTAAGAAAA
CTATTAAACCTAAAAAAGACCCACCAAAATTCAACACAATACCACACCCAACCCCACCAC
TTACAATTAACCCCAACCCCCCATAAATAGGTGAAGGTTTTGAAGAAAACCCCACAAAAC
CTATCACAAAAATAACACTTAAGATAAACACAATGTATGTCATCATCATTCTCACATGGA
ATCTAACCATGACCAATGATATGAAAAACCATCGTTGTCATTCAACTATAAGAACACTAA
TGATCAACATCCGAAAAACCCACCCACTAATAAAAATTGTAAACAACGCATTCATTGATC
TCCCAGCTCCATCAAATATTTCATCATGATGAAACTTTGGCTCTCTCCTAGGCATTTGCT
TAATTTTACAGATTCTAACAGGCCTATTCCTAGCAATACACTATACACCTGACACAACAA
CAGCATTCTCCTCTGTAACCCACATTTGCCGAGACGTAAACTATGGCTGAATTATCCGAT
ATATACACGCAAACGGGGCATCAATATTTTTTATCTGCCTATTTATGCATGTAGGACGAG
GCCTATACTATGGATCATATACCTTCCTAGAAACATGAAACATCGGAGTAATCCTCCTAT
TTGCGACAATAGCCACAGCATTCATAGGCTATGTTTTACCATGAGGACAAATATCATTCT
GAGGAGCAACAGTTATTACCAACCTCCTTTCAGCAATTCCATATATTGGCACAAACCTAG
TCGAATGAATCTGGGGAGGATTCTCAGTAGACAAAGCTACCCTCACCCGATTTTTCGCCT
TTCACTTTATTTTCCCATTCATCATCGCAGCCCTCGCCATAGTTCACCTACTCTTCCTCC
ACGAAACAGGATCCAACAACCCCACAGGAATTCCATCGGACACAGATAAAATTCCCTTCC
ACCCTTATTACACCATTAAAGACATCCTAGGTGCTATCCTACTAATCCTCATCCTCATGC
TACTAGTACTATTCACGCCTGACTTACTCGGAGACCCAGACAACTACACCCCAGCAAACC
CACTTAACACTCCCCCTCACATCAAACCTGAATGATACTTCCTATTTGCGTACGCAATCT
TACGATCAATCCCTAATAAACTAGGAGGAGTCCTCGCCCTGATCCTCTCAATCCTAGTCC
TAGTAATTATACCCCTCCTCCATACATCAAAGCAACGGAGCATAATATTCCGACCAATCA
GTCAATGTATATTCTGAATCCTAGTAGCCGACCTATTAACACTCACATGAATTGGAGGCC
AGCCAGTTGAACACCCCTACATCATTATTGGACAACTAGCATCTATTATATATTTCCTTA
TCATTCTAGTCATAATACCAGTAGCTAGCATCATCGAAAACAACCTCCTAAAATGAAGAC
AAGTCTTTGTAGTACAATCAATATACTGGTCTTGTAAACCAGAGAAGGAGAACAACCAAC
CTCCCTAAGACTCAAGGAAGAAGCTATAGCCCCACTATCAACACCCAAAGCTGAAGTTCT
ACTTAAACTATTCCCTGAATCATTATCAACGATACTTATCAATATATTTCCAAAAATATA
AAGAGCCTCTCCAGTATTAAACTTGCTAAAACTCCCAAACATACAACACGGACTTCCCAC
TCCACAAACCCACATAACAACCCATACAAGAAAAGCACAACCACCCACCCACGGACATGA
GCGTTCATAAACCCAACATATCTTATGTCTGTCTTAAACATGCAAACGAGTACATAGTAT
TAATGTAATATAGACATTATATGTATAAAGTACATTAAATGATTTACCTCATGCATATAA
GCACGTACATAGTATTAATGTAATATAGACATTATATGTATAAAGTACATTAAATGATTT
ACCTCATGCATATAAGCACGTACATAGTATTAATGTAATATAGACATTATATGTATAAAG
TACATTAAATGATTTACCTCATGCATATAAGCACGTACATAGTATTAATGTAATATAGAC
ATTATATGTATAAAGTACATTAAGTGATTTACCCCATGCATATAAGCATGTACATTTGTT
TCACTGAAGCATGTAGGGTATTAAACTGCTTGACCGTACATAGTACATGAAGTCAAATCC
ATTCTAGTCAACATGCGTATCCTGTCCATTAGATCACGAGCTTGTTCACCATGCCGCGTG
AAACCAACAACCCGCTCAGCAAGGATCCCTCTTCTCGCTCCGGGCCCATTAACTGTGGGG
GTAACTATTTAATGAACTTTAACAGGCATCTGGTTCTTTCTTCAGGGCCATCTCATCTAA
AATCGCCCACTCTTTCCCCTTAAATAAGACATCTCGATGGACTAATGACTAATCAGCCCA
TGCCTAACATAACTGTGGTGTCATGCATTTGGTATTTTTTAATTTTTGGGGATGCTTGGA
CTCAGCTATGGCCGTCTGAGGCCCCGACCCGGAGCATGAATTGTAGCTGGACTTAACTGC
ATCTTGAGCATCCTCATAATGGTAAGCATGGGCATAATATAATTAATGGTCACAGGACAT
ATCTGCTGTATCGTGCATTTATATATTCTTTTTCCCCCCTTCCCCTTAAATATTTATCAC
CATTTTTAACACGCTTCCCCCTAGATATTAATATAAATTTATCCCGCCCTCAATACTCAA
ATTCATACTCCAACCGAAGTAAATATATAGGCACCTGGGTCACATACATAACGCATA
>1785-C2_Consensus
GTTAATGTAGCTTAAACTTAAAGCAAGGCACTGAAAATGCCTAGATGAGTCTACTGACTC
CATGAACATATAGGTTTGGTCCCAGCCTTCCTGTTAACTTTCAATAGACTTATACATGCA
AGCATCCACGCCCCGGTGAGTAACGCCCTTCGAATCACACAGGACTAAAAGGAGCAGGTA
TCAAGCACACACTCTTGTAGCTCACAACGCCTTGCTTAACCACACCCCCACGGGAGACAG
CAGTAACAAAAATTAAGCCATAAACGAAAGTTTGACTAAGCCATATTGACCAGGGTTGGT
AAATCTCGTGCCAGCCACCGCGGTCATACGATTGACCCAAGCTAACAGGAGTACGGCGTA
AAGCGTGTTAAAGCATCATACTAAATAGAGTTAAATTTTAATTAAACTGTAAAAAGCCAT
AATTATAACAAAAATAAATGACGAAAGTAACCCTACAATAGCTGATACACCATAGCTAAG
ACCCAAACTGGGATTAGATACCCCACTATGCTTAGCCCTAAACACAAATAATTATAAAAA
CAAAATTATTCGCCAGAGTACTACCGGCAACAGCCCGAAACTCAAAGGACTTGGCGGTGC
TTTATACCCTTCTAGAGGAGCCTGTTCTATAATCGATAAACCCCGATAAACCTCACCAAT
CCTTGCTAATACAGTCTATATACCGCCATCTTCAGCAAACCCTAAAAAAGGGACAAAAGT
AAGCTCAATAATAACACATAAAGACGTTAGGTCAAGGTGTAACCTATGGAGTGGGAAGAA
ATGGGCTACATTTTCTACCCAAGAAAATTTAATACGAAAGCCATTATGAAATTAATAGCC
AAAGGAGGATTTAGCAGTAAACTAAGAATAGAGTGCTTAGTTGAATCAGGCCATGAAGCA
CGCACACACCGCCCGTCACCCTCCTCAAGTAAATATGATATACTTAAACCTATTTACATA
TATCAACCACACGAGAGGAGACAAGTCGTAACAAGGTAAGCATACTGGAAAGTGTGCTTG
GATAAACCAAGATATAGCTTAATTAAAGCATCTAGTTTACACCTAGAAGATTTCACACAT
TATGAGTATCTTGAACTATACCTAGCCCAAAATCTCCCACTCTCCAGTTTAAATAACTAA
ATTAATTAAAATAAAACATTTACCCTAATTAAAGTATAGGAGATAGAAATTCTAAACACG
GCGCTATAGAGAAAGTACCGCAAGGGAATGATGAAAGAAAAAAATCATAGTACAAAAAAG
CAAAGATTAACCCTTGTACCTTTTGCATAATGAATTAACGAGCAAAAAACTTAACAAAAC
GAATTTTAGCTAAGTAACCCGAAACCAGACGAGCTACTTATAGACAGTTTATTAGAACCA
ACTCATCTATGTGGCAAAATAGTGAGAAGATCCATAAGTAGAGGTGACATGCCTAACGAG
CCTGGTGATAGCTGGTTGTCCAGAAAATGAATTTTAGTTCAGCTTTAAAGATACCAAAAA
TACAAATAAATCCCACTGTATCTTTAAAAGTTAGTCTAAAAAGGTACAGCCTTTTAGAAA
TGGGTACAACCTTCACTAGAGAGTAAGATCTAAAAATACCATAGTAGGCCTAAAAGCAGC
CATCAATTAAGAAAGCGTTAAAGCTCAACAACAATAGTATTATTAATCCCAGCAATAACA
TTAGCCAACTCCTAGATTTAATACTGGACTATTCTATTACTAAATAGAAGCAATAATGTT
AATATGAGTAACAAGAAATATTTTCTCCTCGCACAAGTTTAAGTCAGTAACTGATAATAC
CCTGACCGTTAACAGTAAATAAAAATAACCCAACAATAAATGATTTATTACTTATACTGT
TAACCCAACACAGGAGTGCACCCAGGAAAGATTCAAAGAAGTAAAAGGAACTCGGCAAAC
ACTAAACCCCGCCTGTTTACCAAAAACATCACCTCCAGCATCCCTAGTATTGGAGGCACT
GCCTGCCCAGTGACTAAACGTTAAACGGCCGCGGTATTCTGACCGTGCAAAGGTAGCATA
ATCATTTGTTCTCTAAATAAGGACTTGTATGAATGGCCACACGAGGGTTTTACTGTCTCT
TACTTCCAATCAGTGAAATTGACCTCCCCGTGAAGAGGCGGGGATAAATCAACAAGACGA
GAAGACCCTATGGAGCTTTAACTAAGTAACTCAAGGAAAATAAATTCAACCACCAAGGGA
TAACAACACTCCTTATGAGTTAACAGTTTCGGTTGGGGTGACCTCGGAGAACAGAAAATC
CTCCGAGCGATTTTAAAGACTAGACTAACAAGTCAAACCAAACCATCGCTTATTGATCCA
AAAACTTGATCAACGGAACAAGTTACCCTAGGGATAACAGCGCAATCCTATTCAAGAGTC
CATATCGACAATAGGGTTTACGACCTCGATGTTGGATCAGGACACCCCGATGGTGCAACC
GCTATCAAAGGTTCGTTTGTTCAACGATTAAAGTCCTACGTGATCTGAGTTCAGACCGGA
GTAATCCAGGTCGGTTTCTATCTGTTATGTATTTCTCCCAGTACGAAAGGACAAGAGAAA
TAAGGCCAACTTTAACAAAGCGCCTTAAACCAATTAATGACTTTATCTTAATTAATTTCA
CAACAAAACCTGCCCTAGAAAAGGGCCCAGTTAAGGTGGCAGAGCCCGGTAATTGCGTAA
AACTTAAACCTTTATACTCAGAGATTCAAATCCTCTCCTTAACAAAATGTTTATAATCAA
CGTTCTAACACTCATCATTCCTATTCTCCTAGCTGTAGCTTTTCTTACACTAGTTGAACG
AAAAGTTCTAGGTTATATACAATTTCGAAAAGGCCCAAACGTTGTAGGGCCATATGGCTT
ACTTCAACCCATCGCCGACGCAATTAAACTCTTCATCAAAGAACCCCTACGACCCGCCAC
ATCCTCAATCTCAATATTCATTCTAGCCCCCATCCTAGCACTAACCCTAGCCTTAACTAT
ATGAATCCCCCTACCCATACCCTATCCCCTCATCAATATAAACTTAGGAGTCCTCTTCAT
ATTAGCCATATCAAGCCTAGCCGTATACTCAATCCTCTGATCAGGTTGAGCCTCCAACTC
AAAATATGCTCTCATTGGAGCCCTACGGGCAGTAGCACAAACAATCTCTTATGAAGTAAC
ACTAGCAATTATTTTACTATCAGTCCTACTAATAAATGGGTCCTTTACCCTTTCTACACT
AATCATTACACAAGAACAAGTATGATTAATCTTCCCAGCATGACCCCTAGCAATAATATG
ATTTATCTCAACACTAGCAGAAACAAACCGAGCACCATTTGACCTCACCGAAGGAGAATC
TGAACTAGTATCAGGCTTTAACGTAGAATATGCTGCCGGACCATTCGCCCTATTCTTTAT
AGCAGAATATGCGAATATTATCATAATAAACATCTTCACAACAACCCTCTTCTTAGGAGC
ATTTCACAACCCATACATACCAGAACTTTACACAATCAACTTCACCATCAAATCGCTACT
ACTCACAATTACCTTCCTATGAATCCGAGCATCCTACCCCCGATTCCGTTACGACCAACT
AATACACTTACTATGAAAAAATTTTCTACCCCTAACACTAGCCCTATGCATATGACACGT
ATCGCTACCTATTCTCCTATCAAGCATCCCCCCACAAACATAAGAAATATGTCTGACAAA
AGAGTTACTTTGATAGAGTAAATAATAGAGGTTTAAATCCTCTTATTTCTAGAACTATAG
GAATTGAACCTACTCCTAAGAACCCAAAACTCTTCGTGCTCCCAATTACACCAAATTCTA
ATAGTAAGGTCAGCTAATTAAGCTATCGGGCCCATACCCCGAAAATGTTGGTTCATATCC
TTCCCGTACTAATAAATCCAATTATCCTCATTATTATTCTAATAACCGTTATACTTGGAA
CCATTATCGTTATGATTAGCACCCACTGATTGCTCATCTGAATTGGATTTGAAATAAATA
TACTTGCTATTATTCCCATTATAATAAAAAAGCACAACCCACGAGCCACAGAAGCATCAA
CCAAATATTTCCTAACTCAATCAACAGCCTCAATACTACTAATAATAGCCATTATCATTA
ACTTAATATTCTCAGGCCAATGAACCGTAATAAAACTATTTAATCCAATAGCCTCCATAC
TCATAACAATAGCCCTCGCTATAAAACTAGGTATAGCCCCATTCCACTTCTGAGTCCCAG
AAGTAACACAAGGCATTCCCCTATCCTCAGGCCTAATCTTACTCACATGACAAAAACTAG
CACCCATGTCAGTACTTTACCAAATCCTTCCATCCATCAACCTAGACCTGATCCTAACCC
TATCAATTCTATCTATTACAATCGGAGGCTGAGGAGGACTGAACCAAACCCAACTACGAA
AAATTATAGCCTATTCATCAATTGCCCACATAGGCTGAATAACAGCAGTTTTACTATATA
ATCCCACCATAACACTACTAAACCTAATTATTTATATCATTATAACCTCTACCATATTTA
CACTATTTATAGCCAACTCAACCACAACCACCCTATCATTATCACACACATGAAATAAAG
CACCCATCATAACAATTCTAGTCCTCATTACCCTCCTATCAATAGGAGGACTTCCCCCAC
TATCAGGATTTATACCAAAATGAATAATTATCCAAGAAATAACAAAAAATGACAGCATTA
TCTTACCCACCCTCATAGCAATTACAGCACTACTAAACCTATATTTTTATATACGACTTA
CATACTCCACTGCACTCACGATATTTCCCTCCACAAACAACATAAAAATGAAATGACAAT
TCCCAACCACAAAACGAATAACCCTCCTACCAACAATAACTGTACTATCCACCATACTAC
TACCACTAACACCAATCCTCTCAATTCTAGAATAGGAATTTAGGTTAAACAGACCAAGAG
CCTTCAAAGCCCTAAGCAAGTATAATTTACTTAATTCCTGATAAGGACTGCAAGACTACA
TCTTACATCAATTGAATGCAAATCAACCACTTTAATTAAGCTAAATCCTCACTAGATTGG
TGGGCTCCACCCCCACGAAACTTTAGTTAACAGCTAAACACCCTAAACAACTGGCTTCAA
TCTACTTCTCCCGCCGCGAGAAAAAAAAGGCGGGAGAAGCCCCGGCAGAGTTTGAAGCTG
CTTCTTTGAATTTGCAATTCAATATGTTAATTCACTACAGGACCTGGTAAAAAGAGGAAT
TAAACCTCTGTTCTTAGATTTACAGTCTATTGCTTTACTCAGCCATTTTACCCATGTTCA
TCAACCGCTGATTATTTTCAACCAACCACAAAGATATCGGCACCCTTTACCTTCTATTTG
GTGCCTGAGCTGGTATAGTAGGAACCGCCTTAAGCCTACTAATTCGCGCCGAACTAGGCC
AACCCGGAACTCTACTCGGAGATGACCAAATCTACAACGTAATTGTAACCGCACATGCAT
TTGTAATAATTTTCTTTATAGTAATGCCTATTATAATCGGTGGATTCGGCAACTGACTAG
TTCCTCTGATAATTGGAGCCCCTGATATAGCATTTCCTCGGATAAATAACATAAGCTTTT
GACTTCTTCCCCCATCTTTCCTGTTACTCCTAGCATCCTCTATGGTTGAGGCCGGAGCAG
GAACAGGTTGAACCGTATACCCTCCTCTAGCAGGCAACCTAGCCCATGCAGGAGCCTCAG
TAGATCTAACTATTTTCTCCCTACATCTGGCAGGTGTCTCTTCAATTCTAGGAGCCATTA
ATTTTATTACAACTATTATTAATATAAAACCCCCTGCGATGTCACAGTATCAAACCCCCT
TGTTTGTATGATCTGTACTAATTACTGCCGTACTTCTCCTTCTCTCACTTCCTGTATTAG
CAGCTGGTATCACAATACTACTAACGGACCGAAACCTGAATACAACCTTTTTTGACCCAG
CAGGAGGAGGAGACCCTATCCTATATCAACACCTATTCTGATTCTTTGGGCACCCTGAAG
TATATATTCTTATTTTACCTGGGTTTGGGATAATCTCCCATATTGTGACCTACTATTCAG
GAAAAAAAGAACCATTCGGATATATAGGAATAGTATGAGCCATAATATCAATTGGGTTCC
TAGGATTCATTGTATGAGCCCACCATATATTCACAGTCGGAATAGACGTCGATACACGGG
CTTACTTCACGTCAGCTACTATAATTATCGCCATCCCAACAGGAGTAAAAGTATTCAGTT
GACTAGCAACGCTTCATGGGGGTAATATCAAATGATCTCCTGCCATAATATGAGCCCTAG
GTTTCATCTTTCTTTTCACAGTCGGAGGCTTAACTGGAATTGTTCTAGCCAACTCCTCCC
TTGACATTGTCCTCCATGACACATATTATGTAGTAGCACATTTCCACTACGTATTATCAA
TAGGAGCTGTATTTGCTATTATAGGAGGATTTGTACATTGATTTCCCCTATTCTCAGGCT
ATACTCTCAATGATACATGAGCCAAAATCCACTTTGCAATTATATTTGTAGGTGTTAACA
TGACTTTCTTTCCACAACATTTCCTAGGACTATCCGGTATACCACGACGATACTCTGATT
ATCCAGACGCATATACAATATGAAATACTATCTCATCTATAGGCTCATTTATCTCACTAA
CAGCAGTAATACTAATAATCTTCATCATCTGAGAAGCATTTGCATCTAAACGAGAAGTCC
TAACTGTAGACCTAACCACAACAAACCTAGAATGACTAAACGGATGTCCTCCACCATACC
ACACATTTGAAGAACCCACATATGTTAACCTAAAATAAGAAAGGAAGGAATCGAACCTCC
TATTATTGGTTTCAAGCCAACACCATAGCCACTATGACTCTCTCAATAAACGAGATGTTA
GTAAAACATTACATAACCTTGTCAAGATTAAATTACAGGTGAAAATCCCGTACATCTCAT
ATGGCATATCCCATACAACTAGGCTTTCAAGACGCAACATCACCTATCATGGAAGAACTA
CTACACTTTCACGACCACACATTAATAATCGTTTTCCTAATCAGCTCTCTAGTACTTTAT
ATTATTTCACTAATACTAACAACAAAATTAACCCATACCAGTACCATAGACGCGCAAGAA
GTAGAAACAATCTGAACCATTCTACCAGCCATTATCTTAATTATGATTGCTCTTCCATCC
TTGCGAATCCTATACATAATAGATGAAATCAACAACCCATCTCTCACAGTAAAGACCATA
GGGCATCAATGATACTGAAGCTATGAATATACAGATTATGAAGACCTAAGCTTCGATTCC
TATATAATCCCAACATCAGAACTAAAACCAGGAGAACTGCGTTTACTAGAAGTAGACAAC
CGAGTTGTATTACCCATGGAAATAACAGTCCGAATACTAATCTCTTCCGAAGATGTCCTA
CACTCATGAGCAGTCCCTTCTCTAGGACTAAAAACAGACGCAATTCCAGGTCGTTTAAAT
CAAACAACCCTTATGTCAACTCGTCCAGGCCTATTCTACGGTCAATGCTCAGAAATTTGC
GGATCAAATCACAGTTTTATGCCAATTGTTCTTGAACTAGTCCCATTAAAATACTTTGAA
AAATGATCCGCATCAATACTATAAAATCATCAAGAAGCTATCCCAGCGTTAACCTTTTAA
GTTAAAGACTGAGAATATTATATTCTCCTTGATGATATGCCACAACTAGACACATCAACG
TGACTTACAATAATTCTATCAATATTTTTAGTCCTCTTCATTATTTTTCAACTAAAAATC
TCAAAACACAACTTCTACCACAACCCAGAATTAATAACAACAAAAACACCGAAACAAAAT
ACTCCTTGAGAAACAAAATGAACGAAAATCTATTTGCCTCTTTCATTACCCCTATAATAT
TTGGTCTCCCCCTCGTTACCCTCATTGTTTTATTCCCTAGCCTATTATTTCCCACATCAA
ACCGACTAGTCAACAACCGCCTCATCTCCCTCCAACAGTGAATACTTCAATTAGTATCAA
AACAAATAATGAGCATTCATAATACCAAAGGACAGACATGAGCATTAATGCTAATGTCCC
TAATTTTATTTATTGGATCTACAAACCTACTAGGCCTCCTACCCCACTCATTTACACCAA
CTACACAACTATCAATAAACCTAGGCATGGCCATTCCTTTATGAGCAGGAGCTGTAATTA
CAGGCTTCCGCAACAAAACTAAAGCTTCACTCGCCCATTTCCTACCACAAGGGACACCCA
CCCCACTGATCCCAATACTAGTAATTATTGAAACCATCAGCCTATTTATTCAACCAGTAG
CCCTTGCCGTACGATTAACAGCTAATATCACGGCAGGACACTTACTAATTCACCTAATTG
GAGGAGCCACCCTTGCACTAATAAGCATTAATACCACAACAGCACTCATCACATTCATTA
TCCTAATTTTACTAACAGTTCTCGAATTCGCAGTGGCTATAATTCAAGCCTATGTATTTA
CCCTTCTAGTTAGCTTATACCTGCATGATAACACATAATGACACACCAAACCCACGCTTA
TCACATAGTAAATCCAAGCCCCTGACCTCTCACAGGAGCACTATCTGCCCTCCTAATAAC
ATCTGGTCTCATCATATGATTTCACTTCAACTCAACAGCTCTACTAACTCTGGGCCTAAC
AACAAATATACTTACAATATACCAGTGATGACGAGATGTGATTCGAGAAAGCACCTTCCA
AGGCCACCATACTCCGGCTGTCCAAAAGGGCCTTCGTTACGGAATGATTCTTTTCATTAT
CTCCGAAGTTCTATTCTTTACTGGATTTTTCTGAGCCTTCTACCACTCAAGCCTTGCCCC
CACACCCGAACTAGGCGGCTGCTGACCTCCAACAGGCATTCACCCACTTAATCCCTTAGA
AGTCCCACTACTCAACACCTCTGTCCTTCTAGCCTCAGGAGTATCCATTACTTGAGCTCA
CCATAGCCTCATAGAAGGGAACCGTTACCACATGTTACAAGCCCTATTCATTACCATCGC
ACTAGGCGTGTACTTTACACTGTTACAGGCATCAGAGTATTATGAAGCACCCTTTACAAT
CTCAGACGGAGTTTACGGTTCAACTTTCTTCGTAGCTACAGGATTTCACGGCCTCCATGT
CATCATCGGATCCACCTTCCTAATTGTCTGCTTCTTCCGCCAATTAAAATTTCATTTCAC
CTCTAGTCACCATTTCGGTTTCGAAGCCGCTGCCTGATACTGACACTTCGTAGATGTAGT
ATGACTTTTCCTCTATGTATCCATCTACTGATGAGGCTCATGTCCTTTTAGTATTAATTA
GTACAACTGACTTCCAATCAGTTAGTTTCGGTCTAATCCGAAAAAGAACAATAAACCTTA
TAATTACTCTCCTAACTAACTTCACGCTAGCTACATTACTCGTAACCATCGCATTCTGAC
TTCCCCAACTGAACGTGTATTCAGAAAAAACAAGCCCATACGAATGTGGATTTGACCCCA
TAGGGTCTGCTCGCCTCCCCTTCTCTATAAAATTCTTCCTAGTAGCCATCACATTCCTCC
TTTTTGATCTAGAAATTGCACTACTCCTACCACTACCATGAGCCTCACAAACAACTAATC
TAAACACAATGCTCACCATAGCTCTTCTCCTAATCTTCCTACTAGCCGTAAGCCTGGCCT
ACGAATGAACTCAAAAAGGACTCGAATGAACCGAATATGGTATTTAGTTTAAAACAAAAT
AAATGATTTCGACTCATTAGATTATGATTAAGCTCATAACTACCAAATGTCCCTCGTATA
CATAAACATTATAATGGCATTCACAGTATCCCTCACAGGACTACTAATATACCGATCCCA
CCTAATATCTTCCCTCCTATGCCTAGAAGGAATAATACTATCCCTATTTATTTTAGCCAC
CCTAATAATCCTAAACTCACATTTTACCTTAGCCAGTATAATGCCCATTATTCTACTAGT
TTTCGCAGCTTGCGAGGCAGCACTAGGCCTGTCCCTACTGGTAATGGTGTCAAATACATA
TGGCACCGACTATGTACAAAACCTTAACCTTCTACAATGCTAAAATACATTATCCCCACA
ATAATACTTATACCCCTAACCTGACTATCAAAAAATAGCATAATCTGAATCAACACCACA
CTTCACAGCTTGCTAATCAGCCTCACAAGCCTTCTCCTCCTAAATCAATTCGGTGATAAT
AGCCTCAACTTCTCATTAACTTTTTTCTCCGACTCCTTATCTACACCATTACTAATTCTA
ACCATATGACTTCTACCCCTAATACTCATAGCTAGCCAACATCATCTATCAAAAGAAAAT
CTAGCCCGAAAAAAACTCTTCATCTCAATGCTAATTCTACTACAACTATTTCTGATTATA
ACATTCACTGCCACAGAACTAATCTTTTTCTATATCATGTTTGAAGCAACACTAGTCCCC
ACACTTATCATTATTACTCGATGAGGAAATCAAACAGAACGCCTAAACGCCGGTCTCTAT
TTCTTGTTTTACACACTAGCAGGATCCCTGCCCCTATTAGTCGCACTGATTTATATTCAA
AACACAATAGGATCACTAAATTTCCTTATTCTCCAGTACTGAGTTCAACCAATACCTAAC
TCATGATCCAACACTTTCATATGACTAGCATGCATAATAGCTTTCATAGTAAAGATACCA
CTATATGGACTCCACCTCTGACTTCCCAAAGCCCATGTAGAAGCTCCAATTGCGGGCTCC
ATGGTCCTTGCAGCAATCCTACTTAAACTAGGAGGATATGGCATGATACGGATTACATTA
CTTCTGAATCCAATCACCGACTTTATAGCATACCCATTCATTATATTATCATTATGAGGC
ATAATCATAACCAGCTCAATTTGCCTTCGCCAAACGGACCTAAAGTCACTCATTGCATAT
TCTTCCGTTAGCCACATAGCACTTGTCATTGTTGCCATTCTCATTCAAACACCCTGAAGC
TACATAGGAGCCACCGCCCTAATAATTGCTCATGGTCTCACATCTTCCATACTTTTCTGC
CTAGCAAACTCCAACTATGAACGAGTTCACAGCCGAACAATAATCCTAGCCCGCGGCCTA
CAAACACTCCTTCCACTAATGGCTGCCTGATGACTCCTAGCAAGTCTAACTAATCTAGCT
CTACCCCCATCAATCAACCTAATCGGAGAACTATTTGTAGTAATATCAACCTTTTCATGA
TCTAACATCACAATCATTCTAATAGGACTTAATATGGTAATTACTGCTCTATATTCCCTC
TACATACTAATCACAACACAACGAGGTAAACATACTCACCACATCAATAATATTTTACCC
TCCTTCACACGAGAAAATGCACTTATATCACTGCATATACTACCACTCCTACTTCTATCC
CTAAACCCGAAAATTATCCTAGGCCCCCTATACTGTAAATATAGTTTAAGAAAACATTAG
ATTGTGGATCTAATAATAGAAGACTATCACCTTCTTATTTACCGAAAAAGTATGCAAGAA
CTGCTAATTCTATGCCCCCATGTCTAATAACATGGCTTTTTCAAACTTTTAAAGGATAGT
AGTTATCCATTGGTCTTAGGAACCAAAAAATTGGTGCAACTCCAAATAAAAGTAATAAAC
CTATTTTCCTCCCTCACACTAGTCACCCTAATTCTACTAACCATACCCATCGCAGCAATC
AATTTTAACACCCATAAATTCACCAATTATCCACTCTATGTAAAAACAACCATTTCATGC
GCTTTCATCACTAGCATAATCCCCACAATAATATTCATCCACACAGGACAAGAAATAATT
ATCTCAAACTGACACTGACTAACCATCCAAACCCTCAAACTATCACTCAGCTTCAAAATA
GACTTCTTCTCAATAATATTCGTTCCAGTAGCACTATTCGTTACATGATCTATTATAGAA
TTCTCAATATGATACATGCACTCAGACCCCAACATTAACCAGTTTTTCAAGTACTTACTC
CTATTTCTCATTACAATACTTATTCTTGTCACTGCAAACAACCTCTTTCAACTTTTCATT
GGCTGAGAAGGAGTTGGAATTATATCATTTCTACTGATCGGATGATGATATGGACGGACA
GACGCCAACACAGCAGCCTTACAAGCAATCCTATATAACCGCATTGGTGACATCGGATTT
ATTCTAGCCATAGCATGATTTCTAATTAACCTCAACACCTGAGATCTCCAACAAATCTTT
ATACTAAATCCAAACGACTCAAACCTACCCCTAATAGGACTAATTCTAGCTGCAACCGGA
AAATCCGCACAATTTGGCCTACATCCATGACTACCCTCTGCAATAGAGGGCCCAACACCC
GTCTCAGCACTACTCCACTCAAGCACAATAGTAGTAGCAGGCATCTTCCTACTAATCCGC
TTTTATCCACTAACAGAAAACAATAAATTTGCCCAATCAATCATATTATGTCTAGGGGCT
ATAACCACATTATTCACAGCAATATGCGCCCTCACCCAAAATGATATCAAAAAAATTATC
GCTTTCTCTACATCCAGCCAACTCGGCCTCATAATAGTAACAATCGGAATTAATCAACCC
CACCTAGCATTCCTTCACATCTGCACCCATGCCTTCTTCAAAGCCATATTATTTATATGC
TCTGGCTCCATTATCCACAGCCTAAACGACGAGCAAGACATCCGAAAAATAGGAGGCCTA
TTTAAAGCAATGCCATTTACCACAACAGCCCTCATTATTGGCAGCCTTGCACTAACAGGA
ATACCCTTTCTCACCGGATTCTACTCCAAAGACCTGATTATTGAATCCGCTAATACGTCT
TATACCAACGCCTGAGCCCTTTTAATAACATTAGTCGCCACCTCCTTCACAGCCATCTAC
AGCACTCGCATTATCTTTTTTGCACTCCTAGGACAACCCCGATTTCCAACCCTCATTAAT
ATCAATGAAAATAACCCGTTCCTAATTAATTCAATCAAACGCTTACTAATTGGAAGCCTA
TTTGCAGGGTTCATTATCTCTAATAACATCCCTCCAATAACAATCCCCCAAATAACCATG
CCCCACTATCTAAAAATAACTGCCTTAACAGTCACAATCCTAGGCTTTATTCTAGCACTA
GAAATCAGCAACACAACCCACTACCTAAAATTTAATTATCCATCAAACACATTCAAATTC
TCTAACCTATTAGGATATTATCCTACAATTATACACCGCCTGACCCCCTATATAAACCTA
ACAATAAGCCAAAAATCAGCATCCTCTCTCCTAGATCTAATCTGACTAGAAACTATTCTA
CCAAAAACCATTTCACTAGCCCAAATAAAAATATCCACCACAATCACAAGCCAAAAGGGC
CTAATTAAACTATATTTCCTCTCCTTCCTAATCACGATCCTCATTAGTACAACCTTACTT
AATTTCCACGAGTAATCTCCATAATCACTACAACACCAATCAATAAAGACCAACCAGTAA
CAATAACCAATCAAGTACCATAACTGTATAAAGCAGCAATTCCCATAGCCTCCTCGCTAA
AAAACCCAGAATCCCCCGTATCATAAATAACCCAATCCCCCATACCATTAAACTTAAATA
CAATTTCCACCTCCTTATCTTTCAACACATAATAAACCATAAGAAATTCCATTAATAAAC
CAGTAATAAACGTCCCTAAAACAACCTTATTAGAAACTCAAACCTCAGGATACTGTTCAG
TAGCTATAGCTGTCGTATAACCAAAAACTACCATCATACCCCCTAAATAAATTAAGAAAA
CTATTAAACCTAAAAAAGACCCACCAAAATTCAACACAATACCACACCCAACCCCACCAC
TTACAATTAACCCCAACCCCCCATAAATAGGTGAAGGTTTTGAAGAAAACCCCACAAAAC
CTATCACAAAAATAACACTTAAGATAAACACAATGTATGTCATCATCATTCTCACATGGA
ATCTAACCATGACCAATGATATGAAAAACCATCGTTGTCATTCAACTATAAGAACACTAA
TGATCAACATCCGAAAAACCCACCCACTAATAAAAATTGTAAACAACGCATTCATTGATC
TCCCAGCTCCATCAAATATTTCATCATGATGAAACTTTGGCTCTCTCCTAGGCATTTGCT
TAATTTTACAGATTCTAACAGGCCTATTCCTAGCAATACACTATACACCTGACACAACAA
CAGCATTCTCCTCTGTAACCCACATTTGCCGAGACGTAAACTATGGCTGAATTATCCGAT
ATATACACGCAAACGGGGCATCAATATTTTTTATCTGCCTATTTATGCATGTAGGACGAG
GCCTATACTATGGATCATATACCTTCCTAGAAACATGAAACATCGGAGTAATCCTCCTAT
TTGCGACAATAGCCACAGCATTCATAGGCTATGTTTTACCATGAGGACAAATATCATTCT
GAGGAGCAACAGTTATTACCAACCTCCTTTCAGCAATTCCATATATTGGCACAAACCTAG
TCGAATGAATCTGGGGAGGATTCTCAGTAGACAAAGCTACCCTCACCCGATTTTTCGCCT
TTCACTTTATTTTCCCATTCATCATCGCAGCCCTCGCCATAGTTCACCTACTCTTCCTCC
ACGAAACAGGATCCAACAACCCCACAGGAATTCCATCGGACACAGATAAAATTCCCTTCC
ACCCTTATTACACCATTAAAGACATCCTAGGTGCTATCCTACTAATCCTCATCCTCATGC
TACTAGTACTATTCACGCCTGACTTACTCGGAGACCCAGACAACTACACCCCAGCAAACC
CACTTAACACTCCCCCTCACATCAAACCTGAATGATACTTCCTATTTGCGTACGCAATCT
TACGATCAATCCCTAATAAACTAGGAGGAGTCCTCGCCCTGATCCTCTCAATCCTAGTCC
TAGTAATTATACCCCTCCTCCATACATCAAAGCAACGGAGCATAATATTCCGACCAATCA
GTCAATGTATATTCTGAATCCTAGTAGCCGACCTATTAACACTCACATGAATTGGAGGCC
AGCCAGTTGAACACCCCTACATCATTATTGGACAACTAGCATCTATTATATATTTCCTTA
TCATTCTAGTCATAATACCAGTAGCTAGCATCATCGAAAACAACCTCCTAAAATGAAGAC
AAGTCTTTGTAGTACAATCAATATACTGGTCTTGTAAACCAGAGAAGGAGAACAACCAAC
CTCCCTAAGACTCAAGGAAGAAGCTATAGCCCCACTATCAACACCCAAAGCTGAAGTTCT
ACTTAAACTATTCCCTGAATCATTATCAACGATACTTATCAATATATTTCCAAAAATATA
AAGAGCCTCTCCAGTATTAAACTTGCTAAAACTCCCAAACATACAACACGGACTTCCCAC
TCCACAAACCCACATAACAACCCATACAAGAAAAGCACAACCACCCACCCACGGACATGA
GCGTTCATAAACCCAACATATCTTATGTCTGTCTTAAACATGCAAACGAGTACATAGTAT
TAATGTAATATAGACATTATATGTATAAAGTACATTAAATGATTTACCTCATGCATATAA
GCACGTACATAGTATTAATGTAATATAGACATTATATGTATAAAGTACATTAAATGATTT
ACCTCATGCATATAAGCACGTACATAGTATTAATGTAATATAGACATTATATGTATAAAG
TACATTAAATGATTTACCTCATGCATATAAGCACGTACATAGTATTAATGTAATATAGAC
ATTATATGTATAAAGTACATTAAGTGATTTACCCCATGCATATAAGCATGTACATTTGTT
TCACTGAAGCATGTAGGGTATTAAACTGCTTGACCGTACATAGTACATGAAGTCAAATCC
ATTCTAGTCAACATGCGTATCCTGTCCATTAGATCACGAGCTTGTTCACCATGCCGCGTG
AAACCAACAACCCGCTCAGCAAGGATCCCTCTTCTCGCTCCGGGCCCATTAACTGTGGGG
GTAACTATTTAATGAACTTTAACAGGCATCTGGTTCTTTCTTCAGGGCCATCTCATCTAA
AATCGCCCACTCTTTCCCCTTAAATAAGACATCTCGATGGACTAATGACTAATCAGCCCA
TGCCTAACATAACTGTGGTGTCATGCATTTGGTATTTTTTAATTTTTGGGGATGCTTGGA
CTCAGCTATGGCCGTCTGAGGCCCCGACCCGGAGCATGAATTGTAGCTGGACTTAACTGC
ATCTTGAGCATCCTCATAATGGTAAGCATGGGCATAATATAATTAATGGTCACAGGACAT
ATCTGCTGTATCGTGCATTTATATATTCTTTTTCCCCCCTTCCCCTTAAATATTTATCAC
CATTTTTAACACGCTTCCCCCTAGATATTAATATAAATTTATCCCGCCCTCAATACTCAA
ATTCATACTCCAACCGAAGTAAATATATAGGCACCTGGGTCACATACATAACGCATA
>1738-R2_Consensus
GTTAATGTAGCTTAAACTTAAAGCAAGGCACTGAAAATGCCTAGATGAGTCTACTGACTC
CATGAACATATAGGTTTGGTCCCAGCCTTCCTGTTAACTTTCAATAGACTTATACATGCA
AGCATCCACGCCCCGGTGAGTAACGCCCTTCGAATCACACAGGACTAAAAGGAGCAGGTA
TCAAGCACACACTCTTGTAGCTCACAACGCCTTGCTTAACCACACCCCCACGGGAGACAG
CAGTAACAAAAATTAAGCCATAAACGAAAGTTTGACTAAGCCATATTGACCAGGGTTGGT
AAATCTCGTGCCAGCCACCGCGGTCATACGATTGACCCAAGCTAACAGGAGTACGGCGTA
AAGCGTGTTAAAGCATCATACTAAATAGAGTTAAATTTTAATTAAACTGTAAAAAGCCAT
AATTATAACAAAAATAAATGACGAAAGTAACCCTACAATAGCTGATACACCATAGCTAAG
ACCCAAACTGGGATTAGATACCCCACTATGCTTAGCCCTAAACACAAATAATTATAAAAA
CAAAATTATTCGCCAGAGTACTACCGGCAACAGCCCGAAACTCAAAGGACTTGGCGGTGC
TTTATACCCTTCTAGAGGAGCCTGTTCTATAATCGATAAACCCCGATAAACCTCACCAAT
CCTTGCTAATACAGTCTATATACCGCCATCTTCAGCAAACCCTAAAAAAGGGACAAAAGT
AAGCTCAATAATAACACATAAAGACGTTAGGTCAAGGTGTAACCTATGGAGTGGGAAGAA
ATGGGCTACATTTTCTACCCAAGAAAATTTAATACGAAAGCCATTATGAAATTAATAGCC
AAAGGAGGATTTAGCAGTAAACTAAGAATAGAGTGCTTAGTTGAATCAGGCCATGAAGCA
CGCACACACCGCCCGTCACCCTCCTCAAGTAAATATGATATACTTAAACCTATTTACATA
TATCAACCACACGAGAGGAGACAAGTCGTAACAAGGTAAGCATACTGGAAAGTGTGCTTG
GATAAACCAAGATATAGCTTAATTAAAGCATCTAGTTTACACCTAGAAGATTTCACACAT
TATGAGTATCTTGAACTATACCTAGCCCAAAATCTCCCACTCTCCAGTTTAAATAACTAA
ATTAATTAAAATAAAACATTTACCCTAATTAAAGTATAGGAGATAGAAATTCTAAACACG
GCGCTATAGAGAAAGTACCGCAAGGGAATGATGAAAGAAAAAAATCATAGTACAAAAAAG
CAAAGATTAACCCTTGTACCTTTTGCATAATGAATTAACGAGCAAAAAACTTAACAAAAC
GAATTTTAGCTAAGTAACCCGAAACCAGACGAGCTACTTATAGACAGTTTATTAGAACCA
ACTCATCTATGTGGCAAAATAGTGAGAAGATCCATAAGTAGAGGTGACATGCCTAACGAG
CCTGGTGATAGCTGGTTGTCCAGAAAATGAATTTTAGTTCAGCTTTAAAGATACCAAAAA
TACAAATAAATCCCACTGTATCTTTAAAAGTTAGTCTAAAAAGGTACAGCCTTTTAGAAA
TGGGTACAACCTTCACTAGAGAGTAAGATCTAAAAATACCATAGTAGGCCTAAAAGCAGC
CATCAATTAAGAAAGCGTTAAAGCTCAACAACAATAGTATTATTAATCCCAGCAATAACA
TTAGCCAACTCCTAGATTTAATACTGGACTATTCTATTACTAAATAGAAGCAATAATGTT
AATATGAGTAACAAGAAATATTTTCTCCTCGCACAAGTTTAAGTCAGTAACTGATAATAC
CCTGACCGTTAACAGTAAATAAAAATAACCCAACAATAAATGATTTATTACTTATACTGT
TAACCCAACACAGGAGTGCACCCAGGAAAGATTCAAAGAAGTAAAAGGAACTCGGCAAAC
ACTAAACCCCGCCTGTTTACCAAAAACATCACCTCCAGCATCCCTAGTATTGGAGGCACT
GCCTGCCCAGTGACTAAACGTTAAACGGCCGCGGTATTCTGACCGTGCAAAGGTAGCATA
ATCATTTGTTCTCTAAATAAGGACTTGTATGAATGGCCACACGAGGGTTTTACTGTCTCT
TACTTCCAATCAGTGAAATTGACCTCCCCGTGAAGAGGCGGGGATAAATCAACAAGACGA
GAAGACCCTATGGAGCTTTAACTAAGTAACTCAAGGAAAATAAATTCAACCACCAAGGGA
TAACAACACTCCTTATGAGTTAACAGTTTCGGTTGGGGTGACCTCGGAGAACAGAAAATC
CTCCGAGCGATTTTAAAGACTAGACTAACAAGTCAAACCAAACCATCGCTTATTGATCCA
AAAACTTGATCAACGGAACAAGTTACCCTAGGGATAACAGCGCAATCCTATTCAAGAGTC
CATATCGACAATAGGGTTTACGACCTCGATGTTGGATCAGGACACCCCGATGGTGCAACC
GCTATCAAAGGTTCGTTTGTTCAACGATTAAAGTCCTACGTGATCTGAGTTCAGACCGGA
GTAATCCAGGTCGGTTTCTATCTGTTATGTATTTCTCCCAGTACGAAAGGACAAGAGAAA
TAAGGCCAACTTTAACAAAGCGCCTTAAACCAATTAATGACTTTATCTTAATTAATTTCA
CAACAAAACCTGCCCTAGAAAAGGGCCCAGTTAAGGTGGCAGAGCCCGGTAATTGCGTAA
AACTTAAACCTTTATACTCAGAGATTCAAATCCTCTCCTTAACAAAATGTTTATAATCAA
CGTTCTAACACTCATCATTCCTATTCTCCTAGCTGTAGCTTTTCTTACACTAGTTGAACG
AAAAGTTCTAGGTTATATACAATTTCGAAAAGGCCCAAACGTTGTAGGGCCATATGGCTT
ACTTCAACCCATCGCCGACGCAATTAAACTCTTCATCAAAGAACCCCTACGACCCGCCAC
ATCCTCAATCTCAATATTCATTCTAGCCCCCATCCTAGCACTAACCCTAGCCTTAACTAT
ATGAATCCCCCTACCCATACCCTATCCCCTCATCAATATAAACTTAGGAGTCCTCTTCAT
ATTAGCCATATCAAGCCTAGCCGTATACTCAATCCTCTGATCAGGTTGAGCCTCCAACTC
AAAATATGCTCTCATTGGAGCCCTACGGGCAGTAGCACAAACAATCTCTTATGAAGTAAC
ACTAGCAATTATTTTACTATCAGTCCTACTAATAAATGGGTCCTTTACCCTTTCTACACT
AATCATTACACAAGAACAAGTATGATTAATCTTCCCAGCATGACCCCTAGCAATAATATG
ATTTATCTCAACACTAGCAGAAACAAACCGAGCACCATTTGACCTCACCGAAGGAGAATC
TGAACTAGTATCAGGCTTTAACGTAGAATATGCTGCCGGACCATTCGCCCTATTCTTTAT
AGCAGAATATGCGAATATTATCATAATAAACATCTTCACAACAACCCTCTTCTTAGGAGC
ATTTCACAACCCATACATACCAGAACTTTACACAATCAACTTCACCATCAAATCGCTACT
ACTCACAATTACCTTCCTATGAATCCGAGCATCCTACCCCCGATTCCGTTACGACCAACT
AATACACTTACTATGAAAAAATTTTCTACCCCTAACACTAGCCCTATGCATATGACACGT
ATCGCTACCTATTCTCCTATCAAGCATCCCCCCACAAACATAAGAAATATGTCTGACAAA
AGAGTTACTTTGATAGAGTAAATAATAGAGGTTTAAATCCTCTTATTTCTAGAACTATAG
GAATTGAACCTACTCCTAAGAACCCAAAACTCTTCGTGCTCCCAATTACACCAAATTCTA
ATAGTAAGGTCAGCTAATTAAGCTATCGGGCCCATACCCCGAAAATGTTGGTTCATATCC
TTCCCGTACTAATAAATCCAATTATCCTCATTATTATTCTAATAACCGTTATACTTGGAA
CCATTATCGTTATGATTAGCACCCACTGATTGCTCATCTGAATTGGATTTGAAATAAATA
TACTTGCTATTATTCCCATTATAATAAAAAAGCACAACCCACGAGCCACAGAAGCATCAA
CCAAATATTTCCTAACTCAATCAACAGCCTCAATACTACTAATAATAGCCATTATCATTA
ACTTAATATTCTCAGGCCAATGAACCGTAATAAAACTATTTAATCCAATAGCCTCCATAC
TCATAACAATAGCCCTCGCTATAAAACTAGGTATAGCCCCATTCCACTTCTGAGTCCCAG
AAGTAACACAAGGCATTCCCCTATCCTCAGGCCTAATCTTACTCACATGACAAAAACTAG
CACCCATGTCAGTACTTTACCAAATCCTTCCATCCATCAACCTAGACCTGATCCTAACCC
TATCAATTCTATCTATTACAATCGGAGGCTGAGGAGGACTGAACCAAACCCAACTACGAA
AAATTATAGCCTATTCATCAATTGCCCACATAGGCTGAATAACAGCAGTTTTACTATATA
ATCCCACCATAACACTACTAAACCTAATTATTTATATCATTATAACCTCTACCATATTTA
CACTATTTATAGCCAACTCAACCACAACCACCCTATCATTATCACACACATGAAATAAAG
CACCCATCATAACAATTCTAGTCCTCATTACCCTCCTATCAATAGGAGGACTTCCCCCAC
TATCAGGATTTATACCAAAATGAATAATTATCCAAGAAATAACAAAAAATGACAGCATTA
TCTTACCCACCCTCATAGCAATTACAGCACTACTAAACCTATATTTTTATATACGACTTA
CATACTCCACTGCACTCACGATATTTCCCTCCACAAACAACATAAAAATGAAATGACAAT
TCCCAACCACAAAACGAATAACCCTCCTACCAACAATAACTGTACTATCCACCATACTAC
TACCACTAACACCAATCCTCTCAATTCTAGAATAGGAATTTAGGTTAAACAGACCAAGAG
CCTTCAAAGCCCTAAGCAAGTATAATTTACTTAATTCCTGATAAGGACTGCAAGACTACA
TCTTACATCAATTGAATGCAAATCAACCACTTTAATTAAGCTAAATCCTCACTAGATTGG
TGGGCTCCACCCCCACGAAACTTTAGTTAACAGCTAAACACCCTAAACAACTGGCTTCAA
TCTACTTCTCCCGCCGCGAGAAAAAAAAGGCGGGAGAAGCCCCGGCAGAGTTTGAAGCTG
CTTCTTTGAATTTGCAATTCAATATGTTAATTCACTACAGGACCTGGTAAAAAGAGGAAT
TAAACCTCTGTTCTTAGATTTACAGTCTATTGCTTTACTCAGCCATTTTACCCATGTTCA
TCAACCGCTGATTATTTTCAACCAACCACAAAGATATCGGCACCCTTTACCTTCTATTTG
GTGCCTGAGCTGGTATAGTAGGAACCGCCTTAAGCCTACTAATTCGCGCCGAACTAGGCC
AACCCGGAACTCTACTCGGAGATGACCAAATCTACAACGTAATTGTAACCGCACATGCAT
TTGTAATAATTTTCTTTATAGTAATGCCTATTATAATCGGTGGATTCGGCAACTGACTAG
TTCCTCTGATAATTGGAGCCCCTGATATAGCATTTCCTCGGATAAATAACATAAGCTTTT
GACTTCTTCCCCCATCTTTCCTGTTACTCCTAGCATCCTCTATGGTTGAGGCCGGAGCAG
GAACAGGTTGAACCGTATACCCTCCTCTAGCAGGCAACCTAGCCCATGCAGGAGCCTCAG
TAGATCTAACTATTTTCTCCCTACATCTGGCAGGTGTCTCTTCAATTCTAGGAGCCATTA
ATTTTATTACAACTATTATTAATATAAAACCCCCTGCGATGTCACAGTATCAAACCCCCT
TGTTTGTATGATCTGTACTAATTACTGCCGTACTTCTCCTTCTCTCACTTCCTGTATTAG
CAGCTGGTATCACAATACTACTAACGGACCGAAACCTGAATACAACCTTTTTTGACCCAG
CAGGAGGAGGAGACCCTATCCTATATCAACACCTATTCTGATTCTTTGGGCACCCTGAAG
TATATATTCTTATTTTACCTGGGTTTGGGATAATCTCCCATATTGTGACCTACTATTCAG
GAAAAAAAGAACCATTCGGATATATAGGAATAGTATGAGCCATAATATCAATTGGGTTCC
TAGGATTCATTGTATGAGCCCACCATATATTCACAGTCGGAATAGACGTCGATACACGGG
CTTACTTCACGTCAGCTACTATAATTATCGCCATCCCAACAGGAGTAAAAGTATTCAGTT
GACTAGCAACGCTTCATGGGGGTAATATCAAATGATCTCCTGCCATAATATGAGCCCTAG
GTTTCATCTTTCTTTTCACAGTCGGAGGCTTAACTGGAATTGTTCTAGCCAACTCCTCCC
TTGACATTGTCCTCCATGACACATATTATGTAGTAGCACATTTCCACTACGTATTATCAA
TAGGAGCTGTATTTGCTATTATAGGAGGATTTGTACATTGATTTCCCCTATTCTCAGGCT
ATACTCTCAATGATACATGAGCCAAAATCCACTTTGCAATTATATTTGTAGGTGTTAACA
TGACTTTCTTTCCACAACATTTCCTAGGACTATCCGGTATACCACGACGATACTCTGATT
ATCCAGACGCATATACAATATGAAATACTATCTCATCTATAGGCTCATTTATCTCACTAA
CAGCAGTAATACTAATAATCTTCATCATCTGAGAAGCATTTGCATCTAAACGAGAAGTCC
TAACTGTAGACCTAACCACAACAAACCTAGAATGACTAAACGGATGTCCTCCACCATACC
ACACATTTGAAGAACCCACATATGTTAACCTAAAATAAGAAAGGAAGGAATCGAACCTCC
TATTATTGGTTTCAAGCCAACACCATAGCCACTATGACTCTCTCAATAAACGAGATGTTA
GTAAAACATTACATAACCTTGTCAAGATTAAATTACAGGTGAAAATCCCGTACATCTCAT
ATGGCATATCCCATACAACTAGGCTTTCAAGACGCAACATCACCTATCATGGAAGAACTA
CTACACTTTCACGACCACACATTAATAATCGTTTTCCTAATCAGCTCTCTAGTACTTTAT
ATTATTTCACTAATACTAACAACAAAATTAACCCATACCAGTACCATAGACGCGCAAGAA
GTAGAAACAATCTGAACCATTCTACCAGCCATTATCTTAATTATGATTGCTCTTCCATCC
TTGCGAATCCTATACATAATAGATGAAATCAACAACCCATCTCTCACAGTAAAGACCATA
GGGCATCAATGATACTGAAGCTATGAATATACAGATTATGAAGACCTAAGCTTCGATTCC
TATATAATCCCAACATCAGAACTAAAACCAGGAGAACTGCGTTTACTAGAAGTAGACAAC
CGAGTTGTATTACCCATGGAAATAACAGTCCGAATACTAATCTCTTCCGAAGATGTCCTA
CACTCATGAGCAGTCCCTTCTCTAGGACTAAAAACAGACGCAATTCCAGGTCGTTTAAAT
CAAACAACCCTTATGTCAACTCGTCCAGGCCTATTCTACGGTCAATGCTCAGAAATTTGC
GGATCAAATCACAGTTTTATGCCAATTGTTCTTGAACTAGTCCCATTAAAATACTTTGAA
AAATGATCCGCATCAATACTATAAAATCATCAAGAAGCTATCCCAGCGTTAACCTTTTAA
GTTAAAGACTGAGAATATTATATTCTCCTTGATGATATGCCACAACTAGACACATCAACG
TGACTTACAATAATTCTATCAATATTTTTAGTCCTCTTCATTATTTTTCAACTAAAAATC
TCAAAACACAACTTCTACCACAACCCAGAATTAATAACAACAAAAACACCGAAACAAAAT
ACTCCTTGAGAAACAAAATGAACGAAAATCTATTTGCCTCTTTCATTACCCCTATAATAT
TTGGCCTCCCCCTCGTTACCCTCATTGTTTTATTCCCTAGCCTATTATTTCCCACATCAA
ACCGACTAGTCAACAACCGCCTCATCTCCCTCCAACAGTGAATACTTCAATTAGTATCAA
AACAAATAATGAGCATTCATAATACCAAAGGACAGACATGAGCATTAATGCTAATGTCCC
TAATTTTATTTATTGGATCTACAAACCTACTAGGCCTCCTACCCCACTCATTTACACCAA
CTACACAACTATCAATAAACCTAGGCATGGCCATTCCTTTATGAGCAGGAGCTGTAATTA
CAGGCTTCCGCAACAAAACTAAAGCTTCACTCGCCCATTTCCTACCACAAGGGACACCCA
CCCCACTGATCCCAATACTAGTAATTATTGAAACCATCAGCCTATTTATTCAACCAGTAG
CCCTTGCCGTACGATTAACAGCTAATATCACGGCAGGACACTTACTAATTCACCTAATTG
GAGGAGCCACCCTTGCACTAATAAGCATTAATACCACAACAGCACTCATCACATTCATTA
TCCTAATTTTACTAACAGTTCTCGAATTCGCAGTGGCTATAATTCAAGCCTATGTATTTA
CCCTTCTAGTTAGCTTATACCTGCATGATAACACATAATGACACACCAAACCCACGCTTA
TCACATAGTAAATCCAAGCCCCTGACCTCTCACAGGAGCACTATCTGCCCTCCTAATAAC
ATCTGGTCTCATCATATGATTTCACTTCAACTCAACAGCTCTACTAACTCTGGGCCTAAC
AACAAATATACTTACAATATACCAGTGATGACGAGATGTGATTCGAGAAAGCACCTTCCA
AGGCCACCATACTCCGGCTGTCCAAAAGGGCCTTCGTTACGGAATGATTCTTTTCATTAT
CTCCGAAGTTCTATTCTTTACTGGATTTTTCTGAGCCTTCTACCACTCAAGCCTTGCCCC
CACACCCGAACTAGGCGGCTGCTGACCTCCAACAGGCATTCACCCACTTAATCCCTTAGA
AGTCCCACTACTCAACACCTCTGTCCTTCTAGCCTCAGGAGTATCCATTACTTGAGCTCA
CCATAGCCTCATAGAAGGGAACCGTTACCACATGTTACAAGCCCTATTCATTACCATCGC
GCTAGGCGTGTACTTTACACTGTTACAGGCATCAGAGTATTATGAAGCACCCTTTACAAT
CTCAGACGGAGTTTACGGTTCAACTTTCTTCGTAGCTACAGGATTTCACGGCCTCCATGT
CATCATCGGATCCACCTTCCTAATTGTCTGCTTCTTCCGCCAATTAAAATTTCATTTCAC
CTCTAGTCACCATTTCGGTTTCGAAGCCGCTGCCTGATACTGACACTTCGTAGATGTAGT
ATGACTTTTCCTCTATGTATCCATCTACTGATGAGGCTCATGTCCTTTTAGTATTAATTA
GTACAACTGACTTCCAATCAGTTAGTTTCGGTCTAATCCGAAAAAGAACAATAAACCTTA
TAATTACTCTCCTAACTAACTTCACGCTAGCTACATTACTCGTAACCATCGCATTCTGAC
TTCCCCAACTGAACGTGTATTCAGAAAAAACAAGCCCATACGAATGTGGATTTGACCCCA
TAGGGTCTGCTCGCCTCCCCTTCTCTATAAAATTCTTCCTAGTAGCCATCACATTCCTCC
TTTTTGATCTAGAAATTGCACTACTCCTACCACTACCATGAGCCTCACAAACAACTAATC
TAAACACAATGCTCACCATAGCTCTTCTCCTAATCTTCCTACTAGCCGTAAGCCTGGCCT
ACGAATGAACTCAAAAAGGACTCGAATGAACCGAATATGGTATTTAGTTTAAAACAAAAT
AAATGATTTCGACTCATTAGATTATGATTAAGCTCATAACTACCAAATGTCCCTCGTATA
CATAAACATTATAATGGCATTCACAGTATCCCTCACAGGACTACTAATATACCGATCCCA
CCTAATATCTTCCCTCCTATGCCTAGAAGGAATAATACTATCCCTATTTATTTTAGCCAC
CCTAATAATCCTAAACTCACATTTTACCTTAGCCAGTATAATGCCCATTATTCTACTAGT
TTTCGCAGCTTGCGAGGCAGCACTAGGCCTGTCCCTACTGGTAATGGTGTCAAATACATA
TGGCACCGACTATGTACAAAACCTTAACCTTCTACAATGCTAAAATACATTATCCCCACA
ATAATACTTATACCCCTAACCTGACTATCAAAAAATAGCATAATCTGAATCAACACCACA
CTTCACAGCTTGCTAATCAGCCTCACAAGCCTTCTCCTCCTAAATCAATTCGGTGATAAT
AGCCTCAACTTCTCATTAACTTTTTTCTCCGACTCCTTATCTACACCATTACTAATTCTA
ACCATATGACTTCTACCCCTAATACTCATAGCTAGCCAACATCATCTATCAAAAGAAAAT
CTAGCCCGAAAAAAACTCTTCATCTCAATGCTAATTCTACTACAACTATTTCTGATTATA
ACATTCACTGCCACAGAACTAATCTTTTTCTATATCATGTTTGAAGCAACACTAGTCCCC
ACACTTATCATTATTACTCGATGAGGAAATCAAACAGAACGCCTAAACGCCGGTCTCTAT
TTCTTGTTTTACACACTAGCAGGATCCCTGCCCCTATTAGTCGCACTGATTTATATTCAA
AACACAATAGGATCACTAAATTTCCTTATTCTCCAGTACTGAGTTCAACCAATACCTAAC
TCATGATCCAACACTTTCATATGACTAGCATGCATAATAGCTTTCATAGTAAAGATACCA
CTATATGGACTCCACCTCTGACTTCCCAAAGCCCATGTAGAAGCTCCAATTGCGGGCTCC
ATGGTCCTTGCAGCAATCCTACTTAAACTAGGAGGATATGGCATGATACGGATTACATTA
CTTCTGAATCCAATCACCGACTTTATAGCATACCCATTCATTATATTATCATTATGAGGC
ATAATCATAACCAGCTCAATTTGCCTTCGCCAAACGGACCTAAAGTCACTCATTGCATAT
TCTTCCGTTAGCCACATAGCACTTGTCATTGTTGCCATTCTCATTCAAACACCCTGAAGC
TACATAGGAGCCACCGCCCTAATAATTGCTCATGGTCTCACATCTTCCATACTTTTCTGC
CTAGCAAACTCCAACTATGAACGAGTTCACAGCCGAACAATAATCCTAGCCCGCGGCCTA
CAAACACTCCTTCCACTAATGGCTGCCTGATGACTCCTAGCAAGTCTAACTAATCTAGCT
CTACCCCCATCAATCAACCTAATCGGAGAACTATTTGTAGTAATATCAACCTTTTCATGA
TCTAACATCACAATCATTCTAATAGGACTTAATATGGTAATTACTGCTCTATATTCCCTC
TACATACTAATCACAACACAACGAGGTAAACATACTCACCACATCAATAATATTTTACCC
TCCTTCACACGAGAAAATGCACTTATATCACTGCATATACTACCACTCCTACTTCTATCC
CTAAACCCGAAAATTATCCTAGGCCCCCTATACTGTAAATATAGTTTAAGAAAACATTAG
ATTGTGGATCTAATAATAGAAGACTATCACCTTCTTATTTACCGAAAAAGTATGCAAGAA
CTGCTAATTCTATGCCCCCATGTCTAATAACATGGCTTTTTCAAACTTTTAAAGGATAGT
AGTTATCCATTGGTCTTAGGAACCAAAAAATTGGTGCAACTCCAAATAAAAGTAATAAAC
CTATTTTCCTCCCTCACACTAGTCACCCTAATTCTACTAACCATACCCATCGCAGCAATC
AATTTTAACACCCATAAATTCACCAATTATCCACTCTATGTAAAAACAACCATTTCATGC
GCTTTCATCACTAGCATAATCCCCACAATAATATTCATCCACACAGGACAAGAAATAATT
ATCTCAAACTGACACTGACTAACCATCCAAACCCTCAAACTATCACTCAGCTTCAAAATA
GACTTCTTCTCAATAATATTCGTTCCAGTAGCACTATTCGTTACATGATCTATTATAGAA
TTCTCAATATGATACATGCACTCAGACCCCAACATTAACCAGTTTTTCAAGTACTTACTC
CTATTTCTCATTACAATACTTATTCTTGTCACTGCAAACAACCTCTTTCAACTTTTCATT
GGCTGAGAAGGAGTTGGAATTATATCATTTCTACTGATCGGATGATGATATGGACGGACA
GACGCCAACACAGCAGCCTTACAAGCAATCCTATATAACCGCATTGGTGACATCGGATTT
ATTCTAGCCATAGCATGATTTCTAATTAACCTCAACACCTGAGATCTCCAACAAATCTTT
ATACTAAATCCAAACGACTCAAACCTACCCCTAATAGGACTAATTCTAGCTGCAACCGGA
AAATCCGCACAATTTGGCCTACATCCATGACTACCCTCTGCAATAGAGGGCCCAACACCC
GTCTCAGCACTACTCCACTCAAGCACAATAGTAGTAGCAGGCATCTTCCTACTAATCCGC
TTTTATCCACTAACAGAAAACAATAAATTTGCCCAATCAATCATATTATGTCTAGGGGCT
ATAACCACATTATTCACAGCAATATGCGCCCTCACCCAAAATGATATCAAAAAAATTATC
GCTTTCTCTACATCCAGCCAACTCGGCCTCATAATAGTAACAATCGGAATTAATCAACCC
CACCTAGCATTCCTTCACATCTGCACCCATGCCTTCTTCAAAGCCATATTATTTATATGC
TCTGGCTCCATTATCCACAGCCTAAACGACGAGCAAGACATCCGAAAAATAGGAGGCCTA
TTTAAAGCAATGCCATTTACCACAACAGCCCTCATTATTGGCAGCCTTGCACTAACAGGA
ATACCCTTTCTCACCGGATTCTACTCCAAAGACCTGATTATTGAATCCGCTAATACGTCT
TATACCAACGCCTGAGCCCTTTTAATAACATTAGTCGCCACCTCCTTCACAGCCATCTAC
AGCACTCGCATTATCTTTTTTGCACTCCTAGGACAACCCCGATTTCCAACCCTCATTAAT
ATCAATGAAAATAACCCGTTCCTAATTAATTCAATCAAACGCTTACTAATTGGAAGCCTA
TTTGCAGGGTTCATTATCTCTAATAACATCCCTCCAATAACAATCCCCCAAATAACCATG
CCCCACTATCTAAAAATAACTGCCTTAACAGTCACAATCCTAGGCTTTATTCTAGCACTA
GAAATCAGCAACACAACCCACTACCTAAAATTTAATTATCCATCAAACACATTCAAATTC
TCTAACCTATTAGGATATTATCCTACAATTATACACCGCCTGACCCCCTATATAAACCTA
ACAATAAGCCAAAAATCAGCATCCTCTCTCCTAGATCTAATCTGACTAGAAACTATTCTA
CCAAAAACCATTTCACTAGCCCAAATAAAAATATCCACCACAATCACAAGCCAAAAGGGC
CTAATTAAACTATATTTCCTCTCCTTCCTAATCACGATCCTCATTAGTACAACCTTACTT
AATTTCCACGAGTAATCTCCATAATCACTACAACACCAATCAATAAAGACCAACCAGTAA
CAATAACCAATCAAGTACCATAACTGTATAAAGCAGCAATTCCCATAGCCTCCTCGCTAA
AAAACCCAGAATCCCCCGTATCATAAATAACCCAATCCCCCATACCATTAAACTTAAATA
CAATTTCCACCTCCTTATCTTTCAACACATAATAAACCATAAGAAATTCCATTAATAAAC
CAGTAATAAACGTCCCTAAAACAACCTTATTAGAAACTCAAACCTCAGGATACTGTTCAG
TAGCTATAGCTGTCGTATAACCAAAAACTACCATCATACCCCCTAAATAAATTAAGAAAA
CTATTAAACCTAAAAAAGACCCACCAAAATTCAACACAATACCACACCCAACCCCACCAC
TTACAATTAACCCCAACCCCCCATAAATAGGTGAAGGTTTTGAAGAAAACCCCACAAAAC
CTATCACAAAAATAACACTTAAGATAAACACAATGTATGTCATCATCATTCTCACATGGA
ATCTAACCATGACCAATGATATGAAAAACCATCGTTGTCATTCAACTATAAGAACACTAA
TGATCAACATCCGAAAAACCCACCCACTAATAAAAATTGTAAACAACGCATTCATTGATC
TCCCAGCTCCATCAAATATTTCATCATGATGAAACTTTGGCTCTCTCCTAGGCATTTGCT
TAATTTTACAGATTCTAACAGGCCTATTCCTAGCAATACACTATACACCTGACACAACAA
CAGCATTCTCCTCTGTAACCCACATTTGCCGAGACGTAAACTATGGCTGAATTATCCGAT
ATATACACGCAAACGGGGCATCAATATTTTTTATCTGCCTATTTATGCATGTAGGACGAG
GCCTATACTATGGATCATATACCTTCCTAGAAACATGAAACATCGGAGTAATCCTCCTAT
TTGCGACAATAGCCACAGCATTCATAGGCTATGTTTTACCATGAGGACAAATATCATTCT
GAGGAGCAACAGTTATTACCAACCTCCTTTCAGCAATTCCATATATTGGCACAAACCTAG
TCGAATGAATCTGGGGAGGATTCTCAGTAGACAAAGCTACCCTCACCCGATTTTTCGCCT
TTCACTTTATTTTCCCATTCATCATCGCAGCCCTCGCCATAGTTCACCTACTCTTCCTCC
ACGAAACAGGATCCAACAACCCCACAGGAATTCCATCGGACACAGATAAAATTCCCTTCC
ACCCTTATTACACCATTAAAGACATCCTAGGTGCTATCCTACTAATCCTCATCCTCATGC
TACTAGTACTATTCACGCCTGACTTACTCGGAGACCCAGACAACTACACCCCAGCAAACC
CACTTAACACTCCCCCTCACATCAAACCTGAATGATACTTCCTATTTGCGTACGCAATCT
TACGATCAATCCCTAATAAACTAGGAGGAGTCCTCGCCCTAATCCTCTCAATCCTAGTCC
TAGTAATTATACCCCTCCTCCATACATCAAAGCAACGGAGCATAATATTCCGACCAATCA
GTCAATGTATATTCTGAATCCTAGTAGCCGACCTATTAACACTCACATGAATTGGAGGCC
AGCCAGTTGAACACCCCTACATCATTATTGGACAACTAGCATCTATTATATATTTCCTTA
TCATTCTAGTCATAATACCAGTAGCTAGCATCATCGAAAACAACCTCCTAAAATGAAGAC
AAGTCTTTGTAGTACAATCAATATACTGGTCTTGTAAACCAGAGAAGGAGAACAACCAAC
CTCCCTAAGACTCAAGGAAGAAGCTATAGCCCCACTATCAACACCCAAAGCTGAAGTTCT
ACTTAAACTATTCCCTGAATCATTATCAACGATACTTATCAATATATTTCCAAAAATATA
AAGAGCCTCTCCAGTATTAAACTTGCTAAAACTCCCAAACATACAACACGGACTTCCCAC
TCCACAAGCCCACATAACAACCCATACAAGAAAAGCACAACCACCCACCCACGGACATGA
GCGTTCATAAACCCAACATATCTTATGTCTGTCTTAAACATGCAAACGAGTACATAGTAT
TAATGTAATATAGACATTATATGTATAAAGTACATTAAATGATTTACCTCATGCATATAA
GCACGTACATAGTATTAATGTAATATAGACATTATATGTATAAAGTACATTAAATGATTT
ACCCCATGCATATAAGCACGTACATAGTATTAATGTAATATAGACATTATATGTATAAAG
TACATTAAATGATTTACCTCATGCATATAAGCACGTACATAGTATTAATGTAATATAGAC
ATTATATGTATAAAGTACATTAAATGATTTACCCCATGCATATAAGCATGTACATTTGTT
TCACTGAAGCATGTAGGGTATTAAACTGCTTGACCGTACATAGTACATGAAGTCAAATCC
ATTCTAGTCAACATGCGTATCCTGTCCATTAGATCACGAGCTTGTTCACCATGCCGCGTG
AAACCAACAACCCGCTCAGCAAGGATCCCTCTTCTCGCTCCGGGCCCATTAACTGTGGGG
GTAACTATTTAATGAACTTTAACAGGCATCTGGTTCTTTCTTCAGGGCCATCTCATCTAA
AATCGCCCACTCTTTCCCCTTAAATAAGACATCTCGATGGACTAATGACTAATCAGCCCA
TGCCTAACATAACTGTGGTGTCATGCATTTGGTATTTTTTAATTTTTGGGGATGCTTGGA
CTCAGCTATGGCCGTCTGAGGCCCCGACCCGGAGCATGAATTGTAGCTGGACTTAACTGC
ATCTTGAGCATCCTCATAATGGTAAGCATGGGCATAATATAATTAATGGTCACAGGACAT
ACCTGCTGTATCGTGCATTTATATATTCTTTTTCCCCCCTTCCCCTTAAATATTTATCAC
CATTTTTAACACGCTTCCCCCTAGATATTAATATAAATTTATCCCGCCCTCAATACTCAA
ATTCATACTCCAACCGAAGTAAATATATAGGCACCTGGGTCACATACATAACGCATA
>1812-C2_Consensus
GTTAATGTAGCTTAAACTTAAAGCAAGGCACTGAAAATGCCTAGATGAGTCTACTGACTC
CATGAACATATAGGTTTGGTCCCAGCCTTCCTGTTAACTTTCAATAGACTTATACATGCA
AGCATCCACGCCCCGGTGAGTAACGCCCTTCGAATCACACAGGACTAAAAGGAGCAGGTA
TCAAGCACACACTCTTGTAGCTCACAACGCCTTGCTTAACCACACCCCCACGGGAGACAG
CAGTAACAAAAATTAAGCCATAAACGAAAGTTTGACTAAGCCATATTGACCAGGGTTGGT
AAATCTCGTGCCAGCCACCGCGGTCATACGATTGACCCAAGCTAACAGGAGTACGGCGTA
AAGCGTGTTAAAGCATCATACTAAATAGAGTTAAATTTTAATTAAACTGTAAAAAGCCAT
AATTATAACAAAAATAAATGACGAAAGTAACCCTACAATAGCTGATACACCATAGCTAAG
ACCCAAACTGGGATTAGATACCCCACTATGCTTAGCCCTAAACACAAATAATTATAAAAA
CAAAATTATTCGCCAGAGTACTACCGGCAACAGCCCGAAACTCAAAGGACTTGGCGGTGC
TTTATACCCTTCTAGAGGAGCCTGTTCTATAATCGATAAACCCCGATAAACCTCACCAAT
CCTTGCTAATACAGTCTATATACCGCCATCTTCAGCAAACCCTAAAAAAGGGACAAAAGT
AAGCTCAATAATAACACATAAAGACGTTAGGTCAAGGTGTAACCTATGGAGTGGGAAGAA
ATGGGCTACATTTTCTACCCAAGAAAATTTAATACGAAAGCCATTATGAAATTAATAGCC
AAAGGAGGATTTAGCAGTAAACTAAGAATAGAGTGCTTAGTTGAATCAGGCCATGAAGCA
CGCACACACCGCCCGTCACCCTCCTCAAGTAAATATGATATACTTAAACCTATTTACATA
TATCAACCACACGAGAGGAGACAAGTCGTAACAAGGTAAGCATACTGGAAAGTGTGCTTG
GATAAACCAAGATATAGCTTAATTAAAGCATCTAGTTTACACCTAGAAGATTTCACACAT
TATGAGTATCTTGAACTATACCTAGCCCAAAATCTCCCACTCTCCAGTTTAAATAACTAA
ATTAATTAAAATAAAACATTTACCCTAATTAAAGTATAGGAGATAGAAATTCTAAACACG
GCGCTATAGAGAAAGTACCGCAAGGGAATGATGAAAGAAAAAAATCATAGTACAAAAAAG
CAAAGATTAACCCTTGTACCTTTTGCATAATGAATTAACGAGCAAAAAACTTAACAAAAC
GAATTTTAGCTAAGTAACCCGAAACCAGACGAGCTACTTATAGACAGTTTATTAGAACCA
ACTCATCTATGTGGCAAAATAGTGAGAAGATCCATAAGTAGAGGTGACATGCCTAACGAG
CCTGGTGATAGCTGGTTGTCCAGAAAATGAATTTTAGTTCAGCTTTAAAGATACCAAAAA
TACAAATAAATCCCACTGTATCTTTAAAAGTTAGTCTAAAAAGGTACAGCCTTTTAGAAA
TGGGTACAACCTTCACTAGAGAGTAAGATCTAAAAATACCATAGTAGGCCTAAAAGCAGC
CATCAATTAAGAAAGCGTTAAAGCTCAACAACAATAGTATTATTAATCCCAGCAATAACA
TTAGCCAACTCCTAGATTTAATACTGGACTATTCTATTACTAAATAGAAGCAATAATGTT
AATATGAGTAACAAGAAATATTTTCTCCTCGCACAAGTTTAAGTCAGTAACTGATAATAC
CCTGACCGTTAACAGTAAATAAAAATAACCCAACAATAAATGATTTATTACTTATACTGT
TAACCCAACACAGGAGTGCACCCAGGAAAGATTCAAAGAAGTAAAAGGAACTCGGCAAAC
ACTAAACCCCGCCTGTTTACCAAAAACATCACCTCCAGCATCCCTAGTATTGGAGGCACT
GCCTGCCCAGTGACTAAACGTTAAACGGCCGCGGTATTCTGACCGTGCAAAGGTAGCATA
ATCATTTGTTCTCTAAATAAGGACTTGTATGAATGGCCACACGAGGGTTTTACTGTCTCT
TACTTCCAATCAGTGAAATTGACCTCCCCGTGAAGAGGCGGGGATAAATCAACAAGACGA
GAAGACCCTATGGAGCTTTAACTAAGTAACTCAAGGAAAATAAATTCAACCACCAAGGGA
TAACAACACTCCTTATGAGTTAACAGTTTCGGTTGGGGTGACCTCGGAGAACAGAAAATC
CTCCGAGCGATTTTAAAGACTAGACTAACAAGTCAAACCAAACCATCGCTTATTGATCCA
AAAACTTGATCAACGGAACAAGTTACCCTAGGGATAACAGCGCAATCCTATTCAAGAGTC
CATATCGACAATAGGGTTTACGACCTCGATGTTGGATCAGGACACCCCGATGGTGCAACC
GCTATCAAAGGTTCGTTTGTTCAACGATTAAAGTCCTACGTGATCTGAGTTCAGACCGGA
GTAATCCAGGTCGGTTTCTATCTGTTATGTATTTCTCCCAGTACGAAAGGACAAGAGAAA
TAAGGCCAACTTTAACAAAGCGCCTTAAACCAATTAATGACTTTATCTTAATTAATTTCA
CAACAAAACCTGCCCTAGAAAAGGGCCCAGTTAAGGTGGCAGAGCCCGGTAATTGCGTAA
AACTTAAACCTTTATACTCAGAGATTCAAATCCTCTCCTTAACAAAATGTTTATAATCAA
CGTTCTAACACTCATCATTCCTATTCTCCTAGCTGTAGCTTTTCTTACACTAGTTGAACG
AAAAGTTCTAGGTTATATACAATTTCGAAAAGGCCCAAACGTTGTAGGGCCATATGGCTT
ACTTCAACCCATCGCCGACGCAATTAAACTCTTCATCAAAGAACCCCTACGACCCGCCAC
ATCCTCAATCTCAATATTCATTCTAGCCCCCATCCTAGCACTAACCCTAGCCTTAACTAT
ATGAATCCCCCTACCCATACCCTATCCCCTCATCAATATAAACTTAGGAGTCCTCTTCAT
ATTAGCCATATCAAGCCTAGCCGTATACTCAATCCTCTGATCAGGTTGAGCCTCCAACTC
AAAATATGCTCTCATTGGAGCCCTACGGGCAGTAGCACAAACAATCTCTTATGAAGTAAC
ACTAGCAATTATTTTACTATCAGTCCTACTAATAAATGGGTCCTTTACCCTTTCTACACT
AATCATTACACAAGAACAAGTATGATTAATCTTCCCAGCATGACCCCTAGCAATAATATG
ATTTATCTCAACACTAGCAGAAACAAACCGAGCACCATTTGACCTCACCGAAGGAGAATC
TGAACTAGTATCAGGCTTTAACGTAGAATATGCTGCCGGACCATTCGCCCTATTCTTTAT
AGCAGAATATGCGAATATTATCATAATAAACATCTTCACAACAACCCTCTTCTTAGGAGC
ATTTCACAACCCATACATACCAGAACTTTACACAATCAACTTCACCATCAAATCGCTACT
ACTCACAATTACCTTCCTATGAATCCGAGCATCCTACCCCCGATTCCGTTACGACCAACT
AATACACTTACTATGAAAAAATTTTCTACCCCTAACACTAGCCCTATGCATATGACACGT
ATCGCTACCTATTCTCCTATCAAGCATCCCCCCACAAACATAAGAAATATGTCTGACAAA
AGAGTTACTTTGATAGAGTAAATAATAGAGGTTTAAATCCTCTTATTTCTAGAACTATAG
GAATTGAACCTACTCCTAAGAACCCAAAACTCTTCGTGCTCCCAATTACACCAAATTCTA
ATAGTAAGGTCAGCTAATTAAGCTATCGGGCCCATACCCCGAAAATGTTGGTTCATATCC
TTCCCGTACTAATAAATCCAATTATCCTCATTATTATTCTAATAACCGTTATACTTGGAA
CCATTATCGTTATGATTAGCACCCACTGATTGCTCATCTGAATTGGATTTGAAATAAATA
TACTTGCTATTATTCCCATTATAATAAAAAAGCACAACCCACGAGCCACAGAAGCATCAA
CCAAATATTTCCTAACTCAATCAACAGCCTCAATACTACTAATAATAGCCATTATCATTA
ACTTAATATTCTCAGGCCAATGAACCGTAATAAAACTATTTAATCCAATAGCCTCCATAC
TCATAACAATAGCCCTCGCTATAAAACTAGGTATAGCCCCATTCCACTTCTGAGTCCCAG
AAGTAACACAAGGCATTCCCCTATCCTCAGGCCTAATCTTACTCACATGACAAAAACTAG
CACCCATGTCAGTACTTTACCAAATCCTTCCATCCATCAACCTAGACCTGATCCTAACCC
TATCAATTCTATCTATTACAATCGGAGGCTGAGGAGGACTGAACCAAACCCAACTACGAA
AAATTATAGCCTATTCATCAATTGCCCACATAGGCTGAATAACAGCAGTTTTACTATATA
ATCCCACCATAACACTACTAAACCTAATTATTTATATCATTATAACCTCTACCATATTTA
CACTATTTATAGCCAACTCAACCACAACCACCCTATCATTATCACACACATGAAATAAAG
CACCCATCATAACAATTCTAGTCCTCATTACCCTCCTATCAATAGGAGGACTTCCCCCAC
TATCAGGATTTATACCAAAATGAATAATTATCCAAGAAATAACAAAAAATGACAGCATTA
TCTTACCCACCCTCATAGCAATTACAGCACTACTAAACCTATATTTTTATATACGACTTA
CATACTCCACTGCACTCACGATATTTCCCTCCACAAACAACATAAAAATGAAATGACAAT
TCCCAACCACAAAACGAATAACCCTCCTACCAACAATAACTGTACTATCCACCATACTAC
TACCACTAACACCAATCCTCTCAATTCTAGAATAGGAATTTAGGTTAAACAGACCAAGAG
CCTTCAAAGCCCTAAGCAAGTATAATTTACTTAATTCCTGATAAGGACTGCAAGACTACA
TCTTACATCAATTGAATGCAAATCAACCACTTTAATTAAGCTAAATCCTCACTAGATTGG
TGGGCTCCACCCCCACGAAACTTTAGTTAACAGCTAAACACCCTAAACAACTGGCTTCAA
TCTACTTCTCCCGCCGCGAGAAAAAAAAGGCGGGAGAAGCCCCGGCAGAGTTTGAAGCTG
CTTCTTTGAATTTGCAATTCAATATGTTAATTCACTACAGGACCTGGTAAAAAGAGGAAT
TAAACCTCTGTTCTTAGATTTACAGTCTATTGCTTTACTCAGCCATTTTACCCATGTTCA
TCAACCGCTGATTATTTTCAACCAACCACAAAGATATCGGCACCCTTTACCTTCTATTTG
GTGCCTGAGCTGGTATAGTAGGAACCGCCTTAAGCCTACTAATTCGCGCCGAACTAGGCC
AACCCGGAACTCTACTCGGAGATGACCAAATCTACAACGTAATTGTAACCGCACATGCAT
TTGTAATAATTTTCTTTATAGTAATGCCTATTATAATCGGTGGATTCGGCAACTGACTAG
TTCCTCTGATAATTGGAGCCCCTGATATAGCATTTCCTCGGATAAATAACATAAGCTTTT
GACTTCTTCCCCCATCTTTCCTGTTACTCCTAGCATCCTCTATGGTTGAGGCCGGAGCAG
GAACAGGTTGAACCGTATACCCTCCTCTAGCAGGCAACCTAGCCCATGCAGGAGCCTCAG
TAGATCTAACTATTTTCTCCCTACATCTGGCAGGTGTCTCTTCAATTCTAGGAGCCATTA
ATTTTATTACAACTATTATTAATATAAAACCCCCTGCGATGTCACAGTATCAAACCCCCT
TGTTTGTATGATCTGTACTAATTACTGCCGTACTTCTCCTTCTCTCACTTCCTGTATTAG
CAGCTGGTATCACAATACTACTAACGGACCGAAACCTGAATACAACCTTTTTTGACCCAG
CAGGAGGAGGAGACCCTATCCTATATCAACACCTATTCTGATTCTTTGGGCACCCTGAAG
TATATATTCTTATTTTACCTGGGTTTGGGATAATCTCCCATATTGTGACCTACTATTCAG
GAAAAAAAGAACCATTCGGATATATAGGAATAGTATGAGCCATAATATCAATTGGGTTCC
TAGGATTCATTGTATGAGCCCACCATATATTCACAGTCGGAATAGACGTCGATACACGGG
CTTACTTCACGTCAGCTACTATAATTATTGCCATCCCAACAGGAGTAAAAGTATTCAGTT
GACTAGCAACGCTTCATGGGGGTAATATCAAATGATCTCCTGCCATAATATGAGCCCTAG
GTTTCATCTTTCTTTTCACAGTCGGAGGCTTAACTGGAATTGTTCTAGCCAACTCCTCCC
TTGACATTGTCCTCCATGACACATATTATGTAGTAGCACATTTCCACTACGTATTATCAA
TAGGAGCTGTATTTGCTATTATAGGAGGATTTGTACATTGATTTCCCCTATTCTCAGGCT
ATACTCTCAATGATACATGAGCCAAAATCCACTTTGCAATTATATTTGTAGGTGTTAACA
TGACTTTCTTTCCACAACATTTCCTAGGACTATCCGGTATACCACGACGATACTCTGATT
ATCCAGACGCATATACAATATGAAATACTATCTCATCTATAGGCTCATTTATCTCACTAA
CAGCAGTAATACTAATAATCTTCATCATCTGAGAAGCATTTGCATCTAAACGAGAAGTCC
TAACTGTAGACCTAACCACAACAAACCTAGAATGACTAAACGGATGTCCTCCACCATACC
ACACATTTGAAGAACCCACATATGTTAACCTAAAATAAGAAAGGAAGGAATCGAACCTCC
TATTATTGGTTTCAAGCCAACACCATAGCCACTATGACTCTCTCAATAAACGAGATGTTA
GTAAAACATTACATAACCTTGTCAAGATTAAATTACAGGTGAAAATCCCGTACATCTCAT
ATGGCATATCCCATACAACTAGGCTTTCAAGACGCAACATCACCTATCATGGAAGAACTA
CTACACTTTCACGACCACACATTAATAATCGTTTTCCTAATCAGCTCTCTAGTACTTTAT
ATTATTTCACTAATACTAACAACAAAATTAACCCATACCAGTACCATAGACGCGCAAGAA
GTAGAAACAATCTGAACCATTCTACCAGCCATTATCTTAATTATGATTGCTCTTCCATCC
TTGCGAATCCTATACATAATAGATGAAATCAACAACCCATCTCTCACAGTAAAGACCATA
GGGCATCAATGATACTGAAGCTATGAATATACAGATTATGAAGACCTAAGCTTCGATTCC
TATATAATCCCAACATCAGAACTAAAACCAGGAGAACTGCGTTTACTAGAAGTAGACAAC
CGAGTTGTATTACCCATGGAAATAACAGTCCGAATACTAATCTCTTCCGAAGATGTCCTA
CACTCATGAGCAGTCCCTTCTCTAGGACTAAAAACAGACGCAATTCCAGGTCGTTTAAAT
CAAACAACCCTTATGTCAACTCGTCCAGGCCTATTCTACGGTCAATGCTCAGAAATTTGC
GGATCAAATCACAGTTTTATGCCAATTGTTCTTGAACTAGTCCCATTAAAATACTTTGAA
AAATGATCCGCATCAATACTATAAAATCATCAAGAAGCTATCCCAGCGTTAACCTTTTAA
GTTAAAGACTGAGAATATTATATTCTCCTTGATGATATGCCACAACTAGACACATCAACG
TGACTTACAATAATTCTATCAATATTTTTAGTCCTCTTCATTATTTTTCAACTAAAAATC
TCAAAACACAACTTCTACCACAACCCAGAATTAATAACAACAAAAACACCGAAACAAAAT
ACTCCTTGAGAAACAAAATGAACGAAAATCTATTTGCCTCTTTCATTACCCCTATAATAT
TTGGCCTCCCCCTCGTTATCCTCATTGTTTTATTCCCTAGCCTATTATTTCCCACATCAA
ACCGACTAGTCAACAACCGCCTCATCTCCCTCCAACAGTGAATACTTCAATTAGTATCAA
AACAAATAATGAGCATTCATAATACCAAAGGACAGACATGAGCATTAATGCTAATGTCCC
TAATTTTATTTATTGGATCTACAAACCTACTAGGCCTCCTACCCCACTCATTTACACCAA
CTACACAACTATCAATAAACCTAGGCATGGCCATTCCTTTATGAGCAGGAGCTGTAATTA
CAGGCTTCCGCAACAAAACTAAAGCTTCACTCGCCCATTTCCTACCACAAGGGACACCCA
CCCCACTGATCCCAATACTAGTAATTATTGAAACCATCAGCCTATTTATTCAACCAGTAG
CCCTTGCCGTACGATTAACAGCTAATATCACGGCAGGACACTTACTAATTCACCTAATTG
GAGGAGCCACCCTTGCACTAATAAGCATTAATACCACAACAGCACTCATCACATTCATTA
TCCTAATTTTACTAACAGTTCTCGAATTCGCAGTGGCTATAATTCAAGCCTATGTATTTA
CCCTTCTAGTTAGCTTATACCTGCATGATAACACATAATGACACACCAAACCCACGCTTA
TCACATAGTAAATCCAAGCCCCTGACCTCTCACAGGAGCACTATCTGCCCTCCTAATAAC
ATCTGGTCTCATCATATGATTTCACTTCAACTCAACAGCTCTACTAACTCTGGGCCTAAC
AACAAATATACTTACAATATACCAGTGATGACGAGATGTGATTCGAGAAAGCACCTTCCA
AGGCCACCATACTCCGGCTGTCCAAAAGGGCCTTCGTTACGGAATGATTCTTTTCATTAT
CTCCGAAGTTCTATTCTTTACTGGATTTTTCTGAGCCTTCTACCACTCAAGCCTTGCCCC
CACACCCGAACTAGGCGGCTGCTGACCTCCAACAGGCATTCACCCACTTAATCCCTTAGA
AGTCCCACTACTCAACACCTCTGTCCTTCTAGCCTCAGGAGTATCCATTACTTGAGCTCA
CCATAGCCTCATAGAAGGGAACCGTTACCACATGTTACAAGCCCTATTCATTACCATCGC
ACTAGGCGTGTACTTTACACTGTTACAGGCATCAGAGTATTATGAAGCACCCTTTACAAT
CTCAGACGGAGTTTACGGTTCAACTTTCTTCGTAGCTACAGGATTTCATGGCCTCCATGT
CATCATCGGATCCACCTTCCTAATTGTCTGCTTCTTCCGCCAATTAAAATTTCATTTCAC
CTCTAGTCACCATTTCGGTTTCGAAGCCGCTGCCTGATACTGACACTTCGTAGATGTAGT
ATGACTTTTCCTCTATGTATCCATCTACTGATGAGGCTCATGTCCTTTTAGTATTAATTA
GTACAACTGACTTCCAATCAGTTAGTTTCGGTCTAATCCGAAAAAGAACAATAAACCTTA
TAATTACTCTCCTAACTAACTTCACGCTAGCTACATTACTCGTAACCATCGCATTCTGAC
TTCCCCAACTGAACGTGTATTCAGAAAAAACAAGCCCATACGAATGTGGATTTGACCCCA
TAGGGTCTGCTCGCCTCCCCTTCTCTATAAAATTCTTCCTAGTAGCCATCACATTCCTCC
TTTTTGATCTAGAAATTGCACTACTCCTACCACTACCATGAGCCTCACAAACAACTAATC
TAAACACAATGCTCACCATAGCTCTTCTCCTAATCTTCCTACTAGCCGTAAGCCTGGCCT
ACGAATGAACTCAAAAAGGACTCGAATGAACCGAATATGGTATTTAGTTTAAAACAAAAT
AAATGATTTCGACTCATTAGATTATGATTAAGCTCATAACTACCAAATGTCCCTCGTATA
CATAAACATTATAATGGCATTCACAGTATCCCTCACAGGACTACTAATATATCGATCCCA
CCTAATATCTTCCCTCCTATGCCTAGAAGGAATAATACTATCCCTATTTATTTTAGCCAC
CCTAATAATCCTAAACTCACATTTTACCTTAGCCAGTATAATGCCCATTATTCTACTAGT
TTTCGCAGCTTGCGAGGCAGCACTAGGCCTGTCCCTACTGGTAATGGTGTCAAATACATA
TGGCACCGACTATGTACAAAACCTTAACCTTCTACAATGCTAAAATACATTATCCCCACA
ATAATACTTATACCCCTAACCTGACTATCAAAAAATAGCATAATCTGAATCAACACCACA
CTTCACAGCTTGCTAATCAGCCTCACAAGCCTTCTCCTCCTAAATCAATTCGGTGATAAT
AGCCTCAACTTCTCATTAACTTTTTTCTCCGACTCCTTATCTACACCATTACTAATTCTA
ACCATATGACTTCTACCCCTAATACTCATAGCTAGCCAACATCATCTATCAAAAGAAAAT
CTAGCCCGAAAAAAACTCTTCATCTCAATGCTAGTTCTACTACAACTATTTCTGATTATA
ACATTCACTGCCACAGAACTAATCTTTTTCTATATCATGTTTGAAGCAACACTAGTCCCC
ACACTTATCATTATTACTCGATGAGGAAATCAAACAGAACGCCTAAACGCCGGTCTCTAT
TTCTTGTTTTACACACTAGCAGGATCCCTGCCCCTATTAGTCGCACTGATTTATATTCAA
AACACAATAGGATCACTAAATTTCCTTATTCTCCAGTACTGAGTTCAACCAATACCTAAC
TCATGATCCAACACTTTCATATGACTAGCATGCATAATAGCTTTCATAGTAAAGATACCA
CTATATGGACTCCACCTCTGACTTCCCAAAGCCCATGTAGAAGCTCCAATTGCGGGCTCC
ATGGTCCTTGCAGCAATCCTACTTAAACTAGGAGGATATGGCATGATACGGATTACATTA
CTTCTGAATCCAATCACCGACTTTATAGCATATCCATTCATTATATTATCATTATGAGGC
ATAATCATAACCAGCTCAATTTGCCTTCGCCAAACGGACCTAAAGTCACTCATTGCATAT
TCTTCCGTTAGCCACATAGCACTTGTCATTGTTGCCATTCTCATTCAAACACCCTGAAGC
TACATAGGAGCCACCGCCCTAATAATTGCTCATGGTCTCACATCTTCCATACTTTTCTGC
CTAGCAAACTCCAACTATGAACGAGTTCACAGCCGAACAATAATCCTAGCCCGCGGCCTA
CAAACACTCCTTCCACTAATGGCTGCCTGATGACTCCTAGCAAGTCTAACTAATCTAGCT
CTACCCCCATCAATCAACCTAATCGGAGAACTATTTGTAGTAATATCAACCTTTTCATGA
TCTAACATCACAATCATTCTAATAGGACTTAATATGGTAATTACTGCTCTATATTCCCTC
TACATACTAATCACAACACAACGAGGTAAACATACTCACCACATCAATAACATTTTACCC
TCCTTCACACGAGAAAATGCACTTATATCACTGCATATACTACCACTCCTACTTCTATCC
CTAAACCCGAAAATTATCCTAGGCCCCCTATACTGTAAATATAGTTTAAGAAAACATTAG
ATTGTGGATCTAATAATAGAAGACTATCACCTTCTTATTTACCGAAAAAGTATGCAAGAA
CTGCTAATTCTATGCCCCCATGTCTAATAACATGGCTTTTTCAAACTTTTAAAGGATAGT
AGTTATCCATTGGTCTTAGGAACCAAAAAATTGGTGCAACTCCAAATAAAAGTAATAAAC
CTATTTTCCTCCCTCACACTAGTCACCCTAATTCTACTAACCATACCCATCGCAGCAATC
AATTTTAACACCCATAAATTCACCAATTATCCACTCTATGTAAAAACAACCATTTCATGC
GCTTTCATCACTAGCATAATCCCCACAATAATATTCATCCACACAGGACAAGAAATAATT
ATCTCAAACTGACACTGACTAACCATCCAAACCCTCAAACTATCACTCAGCTTCAAAATA
GACTTCTTCTCAATAATATTCGTTCCAGTAGCACTATTCGTTACATGATCTATTATAGAA
TTCTCAATATGATACATGCACTCAGACCCCAACATTAACCAGTTTTTCAAGTACTTACTC
CTATTTCTCATTACAATACTTATTCTTGTCACTGCAAACAACCTCTTTCAACTTTTCATT
GGCTGAGAAGGAGTTGGAATTATATCATTTCTACTGATCGGATGATGATATGGACGGACA
GACGCCAACACAGCAGCCTTACAAGCAATCCTATATAACCGCATTGGTGACATCGGATTT
ATTCTAGCCATAGCATGATTTCTAATTAACCTCAACACCTGAGATCTCCAACAAATCTTT
ATACTAAATCCAAACGACTCAAACCTACCCCTAATAGGACTAATTCTAGCTGCAACCGGA
AAATCCGCACAATTTGGCCTACATCCATGACTACCCTCTGCAATAGAGGGCCCAACACCC
GTCTCAGCACTACTCCACTCAAGCACAATAGTAGTAGCAGGCATCTTCCTACTAATCCGC
TTTTATCCACTAACAGAAAACAATAAATTTGCCCAATCAATCATATTATGTCTAGGGGCT
ATAACCACATTATTCACAGCAATATGCGCCCTCACCCAAAATGATATCAAAAAAATTATC
GCTTTCTCTACATCCAGCCAACTCGGCCTCATAATAGTAACAATCGGAATTAATCAACCC
CACCTAGCATTCCTTCACATCTGCACCCATGCCTTCTTCAAAGCCATATTATTTATATGC
TCTGGCTCCATTATCCACAGCCTAAACGACGAGCAAGACATCCGAAAAATAGGAGGCCTA
TTTAAAGCAATGCCATTTACCACAACAGCCCTCATTATTGGCAGCCTTGCACTAACAGGA
ATACCCTTTCTCACCGGATTCTACTCCAAAGACCTGATTATTGAATCCGCTAATACGTCT
TATACCAACGCCTGAGCCCTTTTAATAACATTAGTCGCCACCTCCTTCACAGCCATCTAC
AGCACTCGCATTATCTTTTTTGCACTCCTAGGACAACCCCGATTTCCAACCCTCATTAAT
ATCAATGAAAATAACCCGTTCCTAATTAATTCAATCAAACGCTTACTAATTGGAAGCCTA
TTTGCAGGGTTCATTATCTCTAATAACATCCCTCCAATAACAATCCCCCAAATAACCATG
CCCCACTATCTAAAAATAACTGCCTTAACAGTCACAATCCTAGGCTTTATTCTAGCACTA
GAAATCAGCAACACAACCCACTACCTAAAATTTAATTATCCATCAAACACATTCAAATTC
TCTAACCTATTAGGATATTACCCTACAATTATACACCGCCTGACCCCCTATATAAACCTA
ACAATAAGCCAAAAATCAGCATCCTCTCTCCTAGATCTAATCTGACTAGAAACTATTCTA
CCAAAAACCATTTCACTAGCCCAAATAAAAATATCCACCACAATCACAAGCCAAAAGGGC
CTAATTAAACTATATTTCCTCTCCTTCCTAATCACGATCCTCATTAGTACAACCTTACTT
AATTTCCACGAGTAATCTCCATAATCACTACAACACCAATCAATAAAGACCAACCAGTAA
CAATAACCAATCAAGTACCATAACTGTATAAAGCAGCAATTCCCATAGCCTCCTCGCTAA
AAAACCCAGAATCCCCCGTATCATAAATAACCCAATCCCCCATACCATTAAACTTAAATA
CAATTTCCACCTCCTTATCTTTCAACACATAATAAACCATAAGAAATTCCATTAATAAAC
CAGTAATAAACGTCCCTAAAACAACCTTATTAGAAACTCAAACCTCAGGATACTGTTCAG
TAGCTATAGCTGTCGTATAACCAAAAACTACCATCATACCCCCTAAATAAATTAAGAAAA
CTATTAAACCTAAAAAAGACCCACCAAAATTCAACACAATACCACACCCAACCCCACCAC
TTACAATTAACCCCAACCCCCCATAAATAGGTGAAGGTTTTGAAGAAAACCCCACAAAAC
CTATCACAAAAATAACACTTAAGATAAACACAATGTATGTCATCATCATTCTCACATGGA
ATCTAACCATGACCAATGATATGAAAAACCATCGTTGTCATTCAACTATAAGAACACTAA
TGATCAACATCCGAAAAACCCACCCACTAATAAAAATTGTAAACAACGCATTCATTGATC
TCCCAGCTCCATCAAATATTTCATCATGATGAAACTTTGGCTCTCTCCTAGGCATTTGCT
TAATTTTACAGATTCTAACAGGCCTATTCCTAGCAATACACTATACACCTGACACAACAA
CAGCATTCTCCTCTGTAACCCACATTTGCCGAGACGTAAACTATGGCTGAATTATCCGAT
ATATACACGCAAACGGGGCATCAATATTTTTTATCTGCCTATTTATGCATGTAGGACGAG
GCCTATACTATGGATCATATACCTTCCTAGAAACATGAAACATCGGAGTAATCCTCCTAT
TTGCGACAATAGCCACAGCATTCATAGGCTATGTTTTACCATGAGGACAAATATCATTCT
GAGGAGCAACAGTTATTACCAACCTCCTTTCAGCAATTCCATATATTGGCACAAACCTAG
TCGAATGAATCTGGGGAGGATTCTCAGTAGACAAAGCTACCCTCACCCGATTTTTCGCCT
TTCACTTTATTTTCCCATTCATCATCGCAGCCCTCGCCATAGTTCACCTACTCTTCCTCC
ACGAAACAGGATCCAACAACCCCACAGGAATTCCATCGGACACAGATAAAATTCCCTTCC
ACCCTTATTACACCATTAAAGACATCCTAGGTGCTATCCTACTAATCCTCATCCTCATGC
TACTAGTACTATTCACGCCTGACTTACTCGGAGACCCAGACAACTACACCCCAGCAAACC
CACTTAACACTCCCCCTCACATCAAACCTGAATGATACTTCCTATTTGCGTACGCAATCT
TACGATCAATCCCTAATAAACTAGGAGGAGTCCTCGCCCTAATCCTCTCAATCCTAGTCC
TAGTAATTATACCCCTCCTCCATACATCAAAGCAACGGAGCATAATATTCCGACCAATCA
GTCAATGTATATTCTGAATCCTAGTAGCCGACCTATTAACACTCACATGAATTGGAGGCC
AGCCAGTTGAACACCCCTACATCATTATTGGACAACTAGCATCTATTATATATTTCCTTA
TCATTCTAGTCATAATACCAGTAGCTAGCATCATCGAAAACAACCTCCTAAAATGAAGAC
AAGTCTTTGTAGTACAATCAATATACTGGTCTTGTAAACCAGAGAAGGAGAACAACCAAC
CTCCCTAAGACTCAAGGAAGAAGCTATAGCCCCACTATCAACACCCAAAGCTGAAGTTCT
ACTTAAACTATTCCCTGAATCATTATCAACGATACTTATCAATATATTTCCAAAAATATA
AAGAGCCTCTCCAGTATTAAACTTGCTAAAACTCCCAAACATACAACACGGACTTCCCAC
TCCACAAGCCCACATAACAACCCATACAAGAAAAGCACAACCACCCACCCACGGACATGA
GCGTTCATAAACCCAACATATCTTATGTCTGTCTTAAACATGCTAAACGAGTACATAGTA
TTAATGTAATATAGACATTATATGTATAAAGTACATTAAATGATTTACCTCATGCATATA
AGCACGTACATAGTATTAATGTAATATAGACATTATATGTATAAAGTACATTAAATGATT
TACCCCATGCATATAAGCACGTACATAGTATTAATGTAATATAGACATTATATGTATAAA
GTACATTAAATGATTTACCTCATGCATATAAGCACGTACATAGTATTAATGTAATATAGA
CATTATATGTATAAAGTACATTAAATGATTTACCCCATGCATATAAGCATGTACATTTAT
TTCACTGAAGCATGTAGGGTATTAAACTGCTTGACCGTACATAGTACATGAAGTCAAATC
CATTCTAGTCAACATGCGTATCCTGTCCATTAGATCACGAGCTTGTTCACCATGCCGCGT
GAAACCAACAACCCGCTCAGCAAGGATCCCTCTTCTCGCTCCGGGCCCATTAACTGTGGG
GGTAACTATTTAATGAATTTTAACAGGCATCTGGTTCTTTCTTCAGGGCCATCTCATCTA
AAATCGCCCACTCTTTCCCCTTAAATAAGACATCTCGATGGACTAATGACTAATCAGCCC
ATGCCTAACATAACTGTGGTGTCATGCATTTGGTATTTTTTAATTTTTGGGGATGCTTGG
ACTCAGCTATGGCCGTCTGAGGCCCCGACCCGGAGCATGAATTGTAGCTGGACTTAACTG
CATCTTGAGCATCCTCATAATGGTAAGCATGGGCATAATATAATTAATGGTCACAGGACA
TATCTGCTGTATCGTACATTTATATATTCTTTTTCCCCCCTTCCCCTTAAATATTTACCA
CCATTTTTAACACGCTTCCCCCTAGATATTAATATAAATTTATCCCGCCCTCAATACTCA
AATTCATACTCCAACCGAAGTAAATATATAGGCACCTGGGTCACATACATAACGCATA
>1785-R2_Consensus
GTTAATGTAGCTTAAACTTAAAGCAAGGCACTGAAAATGCCTAGATGAGTCTACTGACTC
CATGAACATATAGGTTTGGTCCCAGCCTTCCTGTTAACTTTCAATAGACTTATACATGCA
AGCATCCACGCCCCGGTGAGTAACGCCCTTCGAATCACACAGGACTAAAAGGAGCAGGTA
TCAAGCACACACTCTTGTAGCTCACAACGCCTTGCTTAACCACACCCCCACGGGAGACAG
CAGTAACAAAAATTAAGCCATAAACGAAAGTTTGACTAAGCCATATTGACCAGGGTTGGT
AAATCTCGTGCCAGCCACCGCGGTCATACGATTGACCCAAGCTAACAGGAGTACGGCGTA
AAGCGTGTTAAAGCATCATACTAAATAGAGTTAAATTTTAATTAAACTGTAAAAAGCCAT
AATTATAACAAAAATAAATGACGAAAGTAACCCTACAATAGCTGATACACCATAGCTAAG
ACCCAAACTGGGATTAGATACCCCACTATGCTTAGCCCTAAACACAAATAATTATAAAAA
CAAAATTATTCGCCAGAGTACTACCGGCAACAGCCCGAAACTCAAAGGACTTGGCGGTGC
TTTATACCCTTCTAGAGGAGCCTGTTCTATAATCGATAAACCCCGATAAACCTCACCAAT
CCTTGCTAATACAGTCTATATACCGCCATCTTCAGCAAACCCTAAAAAAGGGACAAAAGT
AAGCTCAATAATAACACATAAAGACGTTAGGTCAAGGTGTAACCTATGGAGTGGGAAGAA
ATGGGCTACATTTTCTACCCAAGAAAATTTAATACGAAAGCCATTATGAAATTAATAGCC
AAAGGAGGATTTAGCAGTAAACTAAGAATAGAGTGCTTAGTTGAATCAGGCCATGAAGCA
CGCACACACCGCCCGTCACCCTCCTCAAGTAAATATGATATACTTAAACCTATTTACATA
TATCAACCACACGAGAGGAGACAAGTCGTAACAAGGTAAGCATACTGGAAAGTGTGCTTG
GATAAACCAAGATATAGCTTAATTAAAGCATCTAGTTTACACCTAGAAGATTTCACACAT
TATGAGTATCTTGAACTATACCTAGCCCAAAATCTCCCACTCTCCAGTTTAAATAACTAA
ATTAATTAAAATAAAACATTTACCCTAATTAAAGTATAGGAGATAGAAATTCTAAACACG
GCGCTATAGAGAAAGTACCGCAAGGGAATGATGAAAGAAAAAAATCATAGTACAAAAAAG
CAAAGATTAACCCTTGTACCTTTTGCATAATGAATTAACGAGCAAAAAACTTAACAAAAC
GAATTTTAGCTAAGTAACCCGAAACCAGACGAGCTACTTATAGACAGTTTATTAGAACCA
ACTCATCTATGTGGCAAAATAGTGAGAAGATCCATAAGTAGAGGTGACATGCCTAACGAG
CCTGGTGATAGCTGGTTGTCCAGAAAATGAATTTTAGTTCAGCTTTAAAGATACCAAAAA
TACAAATAAATCCCACTGTATCTTTAAAAGTTAGTCTAAAAAGGTACAGCCTTTTAGAAA
TGGGTACAACCTTCACTAGAGAGTAAGATCTAAAAATACCATAGTAGGCCTAAAAGCAGC
CATCAATTAAGAAAGCGTTAAAGCTCAACAACAATAGTATTATTAATCCCAGCAATAACA
TTAGCCAACTCCTAGATTTAATACTGGACTATTCTATTACTAAATAGAAGCAATAATGTT
AATATGAGTAACAAGAAATATTTTCTCCTCGCACAAGTTTAAGTCAGTAACTGATAATAC
CCTGACCGTTAACAGTAAATAAAAATAACCCAACAATAAATGATTTATTACTTATACTGT
TAACCCAACACAGGAGTGCACCCAGGAAAGATTCAAAGAAGTAAAAGGAACTCGGCAAAC
ACTAAACCCCGCCTGTTTACCAAAAACATCACCTCCAGCATCCCTAGTATTGGAGGCACT
GCCTGCCCAGTGACTAAACGTTAAACGGCCGCGGTATTCTGACCGTGCAAAGGTAGCATA
ATCATTTGTTCTCTAAATAAGGACTTGTATGAATGGCCACACGAGGGTTTTACTGTCTCT
TACTTCCAATCAGTGAAATTGACCTCCCCGTGAAGAGGCGGGGATAAATCAACAAGACGA
GAAGACCCTATGGAGCTTTAACTAAGTAACTCAAGGAAAATAAATTCAACCACCAAGGGA
TAACAACACTCCTTATGAGTTAACAGTTTCGGTTGGGGTGACCTCGGAGAACAGAAAATC
CTCCGAGCGATTTTAAAGACTAGACTAACAAGTCAAACCAAACCATCGCTTATTGATCCA
AAAACTTGATCAACGGAACAAGTTACCCTAGGGATAACAGCGCAATCCTATTCAAGAGTC
CATATCGACAATAGGGTTTACGACCTCGATGTTGGATCAGGACACCCCGATGGTGCAACC
GCTATCAAAGGTTCGTTTGTTCAACGATTAAAGTCCTACGTGATCTGAGTTCAGACCGGA
GTAATCCAGGTCGGTTTCTATCTGTTATGTATTTCTCCCAGTACGAAAGGACAAGAGAAA
TAAGGCCAACTTTAACAAAGCGCCTTAAACCAATTAATGACTTTATCTTAATTAATTTCA
CAACAAAACCTGCCCTAGAAAAGGGCCCAGTTAAGGTGGCAGAGCCCGGTAATTGCGTAA
AACTTAAACCTTTATACTCAGAGATTCAAATCCTCTCCTTAACAAAATGTTTATAATCAA
CGTTCTAACACTCATCATTCCTATTCTCCTAGCTGTAGCTTTTCTTACACTAGTTGAACG
AAAAGTTCTAGGTTATATACAATTTCGAAAAGGCCCAAACGTTGTAGGGCCATATGGCTT
ACTTCAACCCATCGCCGACGCAATTAAACTCTTCATCAAAGAACCCCTACGACCCGCCAC
ATCCTCAATCTCAATATTCATTCTAGCCCCCATCCTAGCACTAACCCTAGCCTTAACTAT
ATGAATCCCCCTACCCATACCCTATCCCCTCATCAATATAAACTTAGGAGTCCTCTTCAT
ATTAGCCATATCAAGCCTAGCCGTATACTCAATCCTCTGATCAGGTTGAGCCTCCAACTC
AAAATATGCTCTCATTGGAGCCCTACGGGCAGTAGCACAAACAATCTCTTATGAAGTAAC
ACTAGCAATTATTTTACTATCAGTCCTACTAATAAATGGGTCCTTTACCCTTTCTACACT
AATCATTACACAAGAACAAGTATGATTAATCTTCCCAGCATGACCCCTAGCAATAATATG
ATTTATCTCAACACTAGCAGAAACAAACCGAGCACCATTTGACCTCACCGAAGGAGAATC
TGAACTAGTATCAGGCTTTAACGTAGAATATGCTGCCGGACCATTCGCCCTATTCTTTAT
AGCAGAATATGCGAATATTATCATAATAAACATCTTCACAACAACCCTCTTCTTAGGAGC
ATTTCACAACCCATACATACCAGAACTTTACACAATCAACTTCACCATCAAATCGCTACT
ACTCACAATTACCTTCCTATGAATCCGAGCATCCTACCCCCGATTCCGTTACGACCAACT
AATACACTTACTATGAAAAAATTTTCTACCCCTAACACTAGCCCTATGCATATGACACGT
ATCGCTACCTATTCTCCTATCAAGCATCCCCCCACAAACATAAGAAATATGTCTGACAAA
AGAGTTACTTTGATAGAGTAAATAATAGAGGTTTAAATCCTCTTATTTCTAGAACTATAG
GAATTGAACCTACTCCTAAGAACCCAAAACTCTTCGTGCTCCCAATTACACCAAATTCTA
ATAGTAAGGTCAGCTAATTAAGCTATCGGGCCCATACCCCGAAAATGTTGGTTCATATCC
TTCCCGTACTAATAAATCCAATTATCCTCATTATTATTCTAATAACCGTTATACTTGGAA
CCATTATCGTTATGATTAGCACCCACTGATTGCTCATCTGAATTGGATTTGAAATAAATA
TACTTGCTATTATTCCCATTATAATAAAAAAGCACAACCCACGAGCCACAGAAGCATCAA
CCAAATATTTCCTAACTCAATCAACAGCCTCAATACTACTAATAATAGCCATTATCATTA
ACTTAATATTCTCAGGCCAATGAACCGTAATAAAACTATTTAATCCAATAGCCTCCATAC
TCATAACAATAGCCCTCGCTATAAAACTAGGTATAGCCCCATTCCACTTCTGAGTCCCAG
AAGTAACACAAGGCATTCCCCTATCCTCAGGCCTAATCTTACTCACATGACAAAAACTAG
CACCCATGTCAGTACTTTACCAAATCCTTCCATCCATCAACCTAGACCTGATCCTAACCC
TATCAATTCTATCTATTACAATCGGAGGCTGAGGAGGACTGAACCAAACCCAACTACGAA
AAATTATAGCCTATTCATCAATTGCCCACATAGGCTGAATAACAGCAGTTTTACTATATA
ATCCCACCATAACACTACTAAACCTAATTATTTATATCATTATAACCTCTACCATATTTA
CACTATTTATAGCCAACTCAACCACAACCACCCTATCATTATCACACACATGAAATAAAG
CACCCATCATAACAATTCTAGTCCTCATTACCCTCCTATCAATAGGAGGACTTCCCCCAC
TATCAGGATTTATACCAAAATGAATAATTATCCAAGAAATAACAAAAAATGACAGCATTA
TCTTACCCACCCTCATAGCAATTACAGCACTACTAAACCTATATTTTTATATACGACTTA
CATACTCCACTGCACTCACGATATTTCCCTCCACAAACAACATAAAAATGAAATGACAAT
TCCCAACCACAAAACGAATAACCCTCCTACCAACAATAACTGTACTATCCACCATACTAC
TACCACTAACACCAATCCTCTCAATTCTAGAATAGGAATTTAGGTTAAACAGACCAAGAG
CCTTCAAAGCCCTAAGCAAGTATAATTTACTTAATTCCTGATAAGGACTGCAAGACTACA
TCTTACATCAATTGAATGCAAATCAACCACTTTAATTAAGCTAAATCCTCACTAGATTGG
TGGGCTCCACCCCCACGAAACTTTAGTTAACAGCTAAACACCCTAAACAACTGGCTTCAA
TCTACTTCTCCCGCCGCGAGAAAAAAAAGGCGGGAGAAGCCCCGGCAGAGTTTGAAGCTG
CTTCTTTGAATTTGCAATTCAATATGTTAATTCACTACAGGACCTGGTAAAAAGAGGAAT
TAAACCTCTGTTCTTAGATTTACAGTCTATTGCTTTACTCAGCCATTTTACCCATGTTCA
TCAACCGCTGATTATTTTCAACCAACCACAAAGATATCGGCACCCTTTACCTTCTATTTG
GTGCCTGAGCTGGTATAGTAGGAACCGCCTTAAGCCTACTAATTCGCGCCGAACTAGGCC
AACCCGGAACTCTACTCGGAGATGACCAAATCTACAACGTAATTGTAACCGCACATGCAT
TTGTAATAATTTTCTTTATAGTAATGCCTATTATAATCGGTGGATTCGGCAACTGACTAG
TTCCTCTGATAATTGGAGCCCCTGATATAGCATTTCCTCGGATAAATAACATAAGCTTTT
GACTTCTTCCCCCATCTTTCCTGTTACTCCTAGCATCCTCTATGGTTGAGGCCGGAGCAG
GAACAGGTTGAACCGTATACCCTCCTCTAGCAGGCAACCTAGCCCATGCAGGAGCCTCAG
TAGATCTAACTATTTTCTCCCTACATCTGGCAGGTGTCTCTTCAATTCTAGGAGCCATTA
ATTTTATTACAACTATTATTAATATAAAACCCCCTGCGATGTCACAGTATCAAACCCCCT
TGTTTGTATGATCTGTACTAATTACTGCCGTACTTCTCCTTCTCTCACTTCCTGTATTAG
CAGCTGGTATCACAATACTACTAACGGACCGAAACCTGAATACAACCTTTTTTGACCCAG
CAGGAGGAGGAGACCCTATCCTATATCAACACCTATTCTGATTCTTTGGGCACCCTGAAG
TATATATTCTTATTTTACCTGGGTTTGGGATAATCTCCCATATTGTGACCTACTATTCAG
GAAAAAAAGAACCATTCGGATATATAGGAATAGTATGAGCCATAATATCAATTGGGTTCC
TAGGATTCATTGTATGAGCCCACCATATATTCACAGTCGGAATAGACGTCGATACACGGG
CTTACTTCACGTCAGCTACTATAATTATCGCCATCCCAACAGGAGTAAAAGTATTCAGTT
GACTAGCAACGCTTCATGGGGGTAATATCAAATGATCTCCTGCCATAATATGAGCCCTAG
GTTTCATCTTTCTTTTCACAGTCGGAGGCTTAACTGGAATTGTTCTAGCCAACTCCTCCC
TTGACATTGTCCTCCATGACACATATTATGTAGTAGCACATTTCCACTACGTATTATCAA
TAGGAGCTGTATTTGCTATTATAGGAGGATTTGTACATTGATTTCCCCTATTCTCAGGCT
ATACTCTCAATGATACATGAGCCAAAATCCACTTTGCAATTATATTTGTAGGTGTTAACA
TGACTTTCTTTCCACAACATTTCCTAGGACTATCCGGTATACCACGACGATACTCTGATT
ATCCAGACGCATATACAATATGAAATACTATCTCATCTATAGGCTCATTTATCTCACTAA
CAGCAGTAATACTAATAATCTTCATCATCTGAGAAGCATTTGCATCTAAACGAGAAGTCC
TAACTGTAGACCTAACCACAACAAACCTAGAATGACTAAACGGATGTCCTCCACCATACC
ACACATTTGAAGAACCCACATATGTTAACCTAAAATAAGAAAGGAAGGAATCGAACCTCC
TATTATTGGTTTCAAGCCAACACCATAGCCACTATGACTCTCTCAATAAACGAGATGTTA
GTAAAACATTACATAACCTTGTCAAGATTAAATTACAGGTGAAAATCCCGTACATCTCAT
ATGGCATATCCCATACAACTAGGCTTTCAAGACGCAACATCACCTATCATGGAAGAACTA
CTACACTTTCACGACCACACATTAATAATCGTTTTCCTAATCAGCTCTCTAGTACTTTAT
ATTATTTCACTAATACTAACAACAAAATTAACCCATACCAGTACCATAGACGCGCAAGAA
GTAGAAACAATCTGAACCATTCTACCAGCCATTATCTTAATTATGATTGCTCTTCCATCC
TTGCGAATCCTATACATAATAGATGAAATCAACAACCCATCTCTCACAGTAAAGACCATA
GGGCATCAATGATACTGAAGCTATGAATATACAGATTATGAAGACCTAAGCTTCGATTCC
TATATAATCCCAACATCAGAACTAAAACCAGGAGAACTGCGTTTACTAGAAGTAGACAAC
CGAGTTGTATTACCCATGGAAATAACAGTCCGAATACTAATCTCTTCCGAAGATGTCCTA
CACTCATGAGCAGTCCCTTCTCTAGGACTAAAAACAGACGCAATTCCAGGTCGTTTAAAT
CAAACAACCCTTATGTCAACTCGTCCAGGCCTATTCTACGGTCAATGCTCAGAAATTTGC
GGATCAAATCACAGTTTTATGCCAATTGTTCTTGAACTAGTCCCATTAAAATACTTTGAA
AAATGATCCGCATCAATACTATAAAATCATCAAGAAGCTATCCCAGCGTTAACCTTTTAA
GTTAAAGACTGAGAATATTATATTCTCCTTGATGATATGCCACAACTAGACACATCAACG
TGACTTACAATAATTCTATCAATATTTTTAGTCCTCTTCATTATTTTTCAACTAAAAATC
TCAAAACACAACTTCTACCACAACCCAGAATTAATAACAACAAAAACACCGAAACAAAAT
ACTCCTTGAGAAACAAAATGAACGAAAATCTATTTGCCTCTTTCATTACCCCTATAATAT
TTGGTCTCCCCCTCGTTACCCTCATTGTTTTATTCCCTAGCCTATTATTTCCCACATCAA
ACCGACTAGTCAACAACCGCCTCATCTCCCTCCAACAGTGAATACTTCAATTAGTATCAA
AACAAATAATGAGCATTCATAATACCAAAGGACAGACATGAGCATTAATGCTAATGTCCC
TAATTTTATTTATTGGATCTACAAACCTACTAGGCCTCCTACCCCACTCATTTACACCAA
CTACACAACTATCAATAAACCTAGGCATGGCCATTCCTTTATGAGCAGGAGCTGTAATTA
CAGGCTTCCGCAACAAAACTAAAGCTTCACTCGCCCATTTCCTACCACAAGGGACACCCA
CCCCACTGATCCCAATACTAGTAATTATTGAAACCATCAGCCTATTTATTCAACCAGTAG
CCCTTGCCGTACGATTAACAGCTAATATCACGGCAGGACACTTACTAATTCACCTAATTG
GAGGAGCCACCCTTGCACTAATAAGCATTAATACCACAACAGCACTCATCACATTCATTA
TCCTAATTTTACTAACAGTTCTCGAATTCGCAGTGGCTATAATTCAAGCCTATGTATTTA
CCCTTCTAGTTAGCTTATACCTGCATGATAACACATAATGACACACCAAACCCACGCTTA
TCACATAGTAAATCCAAGCCCCTGACCTCTCACAGGAGCACTATCTGCCCTCCTAATAAC
ATCTGGTCTCATCATATGATTTCACTTCAACTCAACAGCTCTACTAACTCTGGGCCTAAC
AACAAATATACTTACAATATACCAGTGATGACGAGATGTGATTCGAGAAAGCACCTTCCA
AGGCCACCATACTCCGGCTGTCCAAAAGGGCCTTCGTTACGGAATGATTCTTTTCATTAT
CTCCGAAGTTCTATTCTTTACTGGATTTTTCTGAGCCTTCTACCACTCAAGCCTTGCCCC
CACACCCGAACTAGGCGGCTGCTGACCTCCAACAGGCATTCACCCACTTAATCCCTTAGA
AGTCCCACTACTCAACACCTCTGTCCTTCTAGCCTCAGGAGTATCCATTACTTGAGCTCA
CCATAGCCTCATAGAAGGGAACCGTTACCACATGTTACAAGCCCTATTCATTACCATCGC
ACTAGGCGTGTACTTTACACTGTTACAGGCATCAGAGTATTATGAAGCACCCTTTACAAT
CTCAGACGGAGTTTACGGTTCAACTTTCTTCGTAGCTACAGGATTTCACGGCCTCCATGT
CATCATCGGATCCACCTTCCTAATTGTCTGCTTCTTCCGCCAATTAAAATTTCATTTCAC
CTCTAGTCACCATTTCGGTTTCGAAGCCGCTGCCTGATACTGACACTTCGTAGATGTAGT
ATGACTTTTCCTCTATGTATCCATCTACTGATGAGGCTCATGTCCTTTTAGTATTAATTA
GTACAACTGACTTCCAATCAGTTAGTTTCGGTCTAATCCGAAAAAGAACAATAAACCTTA
TAATTACTCTCCTAACTAACTTCACGCTAGCTACATTACTCGTAACCATCGCATTCTGAC
TTCCCCAACTGAACGTGTATTCAGAAAAAACAAGCCCATACGAATGTGGATTTGACCCCA
TAGGGTCTGCTCGCCTCCCCTTCTCTATAAAATTCTTCCTAGTAGCCATCACATTCCTCC
TTTTTGATCTAGAAATTGCACTACTCCTACCACTACCATGAGCCTCACAAACAACTAATC
TAAACACAATGCTCACCATAGCTCTTCTCCTAATCTTCCTACTAGCCGTAAGCCTGGCCT
ACGAATGAACTCAAAAAGGACTCGAATGAACCGAATATGGTATTTAGTTTAAAACAAAAT
AAATGATTTCGACTCATTAGATTATGATTAAGCTCATAACTACCAAATGTCCCTCGTATA
CATAAACATTATAATGGCATTCACAGTATCCCTCACAGGACTACTAATATACCGATCCCA
CCTAATATCTTCCCTCCTATGCCTAGAAGGAATAATACTATCCCTATTTATTTTAGCCAC
CCTAATAATCCTAAACTCACATTTTACCTTAGCCAGTATAATGCCCATTATTCTACTAGT
TTTCGCAGCTTGCGAGGCAGCACTAGGCCTGTCCCTACTGGTAATGGTGTCAAATACATA
TGGCACCGACTATGTACAAAACCTTAACCTTCTACAATGCTAAAATACATTATCCCCACA
ATAATACTTATACCCCTAACCTGACTATCAAAAAATAGCATAATCTGAATCAACACCACA
CTTCACAGCTTGCTAATCAGCCTCACAAGCCTTCTCCTCCTAAATCAATTCGGTGATAAT
AGCCTCAACTTCTCATTAACTTTTTTCTCCGACTCCTTATCTACACCATTACTAATTCTA
ACCATATGACTTCTACCCCTAATACTCATAGCTAGCCAACATCATCTATCAAAAGAAAAT
CTAGCCCGAAAAAAACTCTTCATCTCAATGCTAATTCTACTACAACTATTTCTGATTATA
ACATTCACTGCCACAGAACTAATCTTTTTCTATATCATGTTTGAAGCAACACTAGTCCCC
ACACTTATCATTATTACTCGATGAGGAAATCAAACAGAACGCCTAAACGCCGGTCTCTAT
TTCTTGTTTTACACACTAGCAGGATCCCTGCCCCTATTAGTCGCACTGATTTATATTCAA
AACACAATAGGATCACTAAATTTCCTTATTCTCCAGTACTGAGTTCAACCAATACCTAAC
TCATGATCCAACACTTTCATATGACTAGCATGCATAATAGCTTTCATAGTAAAGATACCA
CTATATGGACTCCACCTCTGACTTCCCAAAGCCCATGTAGAAGCTCCAATTGCGGGCTCC
ATGGTCCTTGCAGCAATCCTACTTAAACTAGGAGGATATGGCATGATACGGATTACATTA
CTTCTGAATCCAATCACCGACTTTATAGCATACCCATTCATTATATTATCATTATGAGGC
ATAATCATAACCAGCTCAATTTGCCTTCGCCAAACGGACCTAAAGTCACTCATTGCATAT
TCTTCCGTTAGCCACATAGCACTTGTCATTGTTGCCATTCTCATTCAAACACCCTGAAGC
TACATAGGAGCCACCGCCCTAATAATTGCTCATGGTCTCACATCTTCCATACTTTTCTGC
CTAGCAAACTCCAACTATGAACGAGTTCACAGCCGAACAATAATCCTAGCCCGCGGCCTA
CAAACACTCCTTCCACTAATGGCTGCCTGATGACTCCTAGCAAGTCTAACTAATCTAGCT
CTACCCCCATCAATCAACCTAATCGGAGAACTATTTGTAGTAATATCAACCTTTTCATGA
TCTAACATCACAATCATTCTAATAGGACTTAATATGGTAATTACTGCTCTATATTCCCTC
TACATACTAATCACAACACAACGAGGTAAACATACTCACCACATCAATAATATTTTACCC
TCCTTCACACGAGAAAATGCACTTATATCACTGCATATACTACCACTCCTACTTCTATCC
CTAAACCCGAAAATTATCCTAGGCCCCCTATACTGTAAATATAGTTTAAGAAAACATTAG
ATTGTGGATCTAATAATAGAAGACTATCACCTTCTTATTTACCGAAAAAGTATGCAAGAA
CTGCTAATTCTATGCCCCCATGTCTAATAACATGGCTTTTTCAAACTTTTAAAGGATAGT
AGTTATCCATTGGTCTTAGGAACCAAAAAATTGGTGCAACTCCAAATAAAAGTAATAAAC
CTATTTTCCTCCCTCACACTAGTCACCCTAATTCTACTAACCATACCCATCGCAGCAATC
AATTTTAACACCCATAAATTCACCAATTATCCACTCTATGTAAAAACAACCATTTCATGC
GCTTTCATCACTAGCATAATCCCCACAATAATATTCATCCACACAGGACAAGAAATAATT
ATCTCAAACTGACACTGACTAACCATCCAAACCCTCAAACTATCACTCAGCTTCAAAATA
GACTTCTTCTCAATAATATTCGTTCCAGTAGCACTATTCGTTACATGATCTATTATAGAA
TTCTCAATATGATACATGCACTCAGACCCCAACATTAACCAGTTTTTCAAGTACTTACTC
CTATTTCTCATTACAATACTTATTCTTGTCACTGCAAACAACCTCTTTCAACTTTTCATT
GGCTGAGAAGGAGTTGGAATTATATCATTTCTACTGATCGGATGATGATATGGACGGACA
GACGCCAACACAGCAGCCTTACAAGCAATCCTATATAACCGCATTGGTGACATCGGATTT
ATTCTAGCCATAGCATGATTTCTAATTAACCTCAACACCTGAGATCTCCAACAAATCTTT
ATACTAAATCCAAACGACTCAAACCTACCCCTAATAGGACTAATTCTAGCTGCAACCGGA
AAATCCGCACAATTTGGCCTACATCCATGACTACCCTCTGCAATAGAGGGCCCAACACCC
GTCTCAGCACTACTCCACTCAAGCACAATAGTAGTAGCAGGCATCTTCCTACTAATCCGC
TTTTATCCACTAACAGAAAACAATAAATTTGCCCAATCAATCATATTATGTCTAGGGGCT
ATAACCACATTATTCACAGCAATATGCGCCCTCACCCAAAATGATATCAAAAAAATTATC
GCTTTCTCTACATCCAGCCAACTCGGCCTCATAATAGTAACAATCGGAATTAATCAACCC
CACCTAGCATTCCTTCACATCTGCACCCATGCCTTCTTCAAAGCCATATTATTTATATGC
TCTGGCTCCATTATCCACAGCCTAAACGACGAGCAAGACATCCGAAAAATAGGAGGCCTA
TTTAAAGCAATGCCATTTACCACAACAGCCCTCATTATTGGCAGCCTTGCACTAACAGGA
ATACCCTTTCTCACCGGATTCTACTCCAAAGACCTGATTATTGAATCCGCTAATACGTCT
TATACCAACGCCTGAGCCCTTTTAATAACATTAGTCGCCACCTCCTTCACAGCCATCTAC
AGCACTCGCATTATCTTTTTTGCACTCCTAGGACAACCCCGATTTCCAACCCTCATTAAT
ATCAATGAAAATAACCCGTTCCTAATTAATTCAATCAAACGCTTACTAATTGGAAGCCTA
TTTGCAGGGTTCATTATCTCTAATAACATCCCTCCAATAACAATCCCCCAAATAACCATG
CCCCACTATCTAAAAATAACTGCCTTAACAGTCACAATCCTAGGCTTTATTCTAGCACTA
GAAATCAGCAACACAACCCACTACCTAAAATTTAATTATCCATCAAACACATTCAAATTC
TCTAACCTATTAGGATATTATCCTACAATTATACACCGCCTGACCCCCTATATAAACCTA
ACAATAAGCCAAAAATCAGCATCCTCTCTCCTAGATCTAATCTGACTAGAAACTATTCTA
CCAAAAACCATTTCACTAGCCCAAATAAAAATATCCACCACAATCACAAGCCAAAAGGGC
CTAATTAAACTATATTTCCTCTCCTTCCTAATCACGATCCTCATTAGTACAACCTTACTT
AATTTCCACGAGTAATCTCCATAATCACTACAACACCAATCAATAAAGACCAACCAGTAA
CAATAACCAATCAAGTACCATAACTGTATAAAGCAGCAATTCCCATAGCCTCCTCGCTAA
AAAACCCAGAATCCCCCGTATCATAAATAACCCAATCCCCCATACCATTAAACTTAAATA
CAATTTCCACCTCCTTATCTTTCAACACATAATAAACCATAAGAAATTCCATTAATAAAC
CAGTAATAAACGTCCCTAAAACAACCTTATTAGAAACTCAAACCTCAGGATACTGTTCAG
TAGCTATAGCTGTCGTATAACCAAAAACTACCATCATACCCCCTAAATAAATTAAGAAAA
CTATTAAACCTAAAAAAGACCCACCAAAATTCAACACAATACCACACCCAACCCCACCAC
TTACAATTAACCCCAACCCCCCATAAATAGGTGAAGGTTTTGAAGAAAACCCCACAAAAC
CTATCACAAAAATAACACTTAAGATAAACACAATGTATGTCATCATCATTCTCACATGGA
ATCTAACCATGACCAATGATATGAAAAACCATCGTTGTCATTCAACTATAAGAACACTAA
TGATCAACATCCGAAAAACCCACCCACTAATAAAAATTGTAAACAACGCATTCATTGATC
TCCCAGCTCCATCAAATATTTCATCATGATGAAACTTTGGCTCTCTCCTAGGCATTTGCT
TAATTTTACAGATTCTAACAGGCCTATTCCTAGCAATACACTATACACCTGACACAACAA
CAGCATTCTCCTCTGTAACCCACATTTGCCGAGACGTAAACTATGGCTGAATTATCCGAT
ATATACACGCAAACGGGGCATCAATATTTTTTATCTGCCTATTTATGCATGTAGGACGAG
GCCTATACTATGGATCATATACCTTCCTAGAAACATGAAACATCGGAGTAATCCTCCTAT
TTGCGACAATAGCCACAGCATTCATAGGCTATGTTTTACCATGAGGACAAATATCATTCT
GAGGAGCAACAGTTATTACCAACCTCCTTTCAGCAATTCCATATATTGGCACAAACCTAG
TCGAATGAATCTGGGGAGGATTCTCAGTAGACAAAGCTACCCTCACCCGATTTTTCGCCT
TTCACTTTATTTTCCCATTCATCATCGCAGCCCTCGCCATAGTTCACCTACTCTTCCTCC
ACGAAACAGGATCCAACAACCCCACAGGAATTCCATCGGACACAGATAAAATTCCCTTCC
ACCCTTATTACACCATTAAAGACATCCTAGGTGCTATCCTACTAATCCTCATCCTCATGC
TACTAGTACTATTCACGCCTGACTTACTCGGAGACCCAGACAACTACACCCCAGCAAACC
CACTTAACACTCCCCCTCACATCAAACCTGAATGATACTTCCTATTTGCGTACGCAATCT
TACGATCAATCCCTAATAAACTAGGAGGAGTCCTCGCCCTGATCCTCTCAATCCTAGTCC
TAGTAATTATACCCCTCCTCCATACATCAAAGCAACGGAGCATAATATTCCGACCAATCA
GTCAATGTATATTCTGAATCCTAGTAGCCGACCTATTAACACTCACATGAATTGGAGGCC
AGCCAGTTGAACACCCCTACATCATTATTGGACAACTAGCATCTATTATATATTTCCTTA
TCATTCTAGTCATAATACCAGTAGCTAGCATCATCGAAAACAACCTCCTAAAATGAAGAC
AAGTCTTTGTAGTACAATCAATATACTGGTCTTGTAAACCAGAGAAGGAGAACAACCAAC
CTCCCTAAGACTCAAGGAAGAAGCTATAGCCCCACTATCAACACCCAAAGCTGAAGTTCT
ACTTAAACTATTCCCTGAATCATTATCAACGATACTTATCAATATATTTCCAAAAATATA
AAGAGCCTCTCCAGTATTAAACTTGCTAAAACTCCCAAACATACAACACGGACTTCCCAC
TCCACAAGCCCACATAACAACCCATACAAGAAAAGCACAACCACCCACCCACGGACATGA
GCGTTCATAAACCCAACATATCTTATGTCTGTCTTAAACATGCAAACGAGTACATAGTAT
TAATGTAATATAGACATTATATGTATAAAGTACATTAAATGATTTACCTCATGCATATAA
GCACGTACATAGTATTAATGTAATATAGACATTATATGTATAAAGTACATTAAATGATTT
ACCCCATGCATATAAGCACGTACATAGTATTAATGTAATATAGACATTATATGTATAAAG
TACATTAAATGATTTACCTCATGCATATAAGCACGTACATAGTATTAATGTAATATAGAC
ATTATATGTATAAAGTACATTAAATGATTTACCCCATGCATATAAGCATGTACATTTGTT
TCACTGAAGCATGTAGGGTATTAAACTGCTTGACCGTACATAGTACATGAAGTCAAATCC
ATTCTAGTCAACATGCGTATCCTGTCCATTAGATCACGAGCTTGTTCACCATGCCGCGTG
AAACCAACAACCCGCTCAGCAAGGATCCCTCTTCTCGCTCCGGGCCCATTAACTGTGGGG
GTAACTATTTAATGAACTTTAACAGGCATCTGGTTCTTTCTTCAGGGCCATCTCATCTAA
AATCGCCCACTCTTTCCCCTTAAATAAGACATCTCGATGGACTAATGACTAATCAGCCCA
TGCCTAACATAACTGTGGTGTCATGCATTTGGTATTTTTTAATTTTTGGGGATGCTTGGA
CTCAGCTATGGCCGTCTGAGGCCCCGACCCGGAGCATGAATTGTAGCTGGACTTAACTGC
ATCTTGAGCATCCTCATAATGGTAAGCATGGGCATAATATAATTAATGGTCACAGGACAT
ATCTGCTGTATCGTGCATTTATATATTCTTTTTCCCCCCTTCCCCTTAAATATTTATCAC
CATTTTTAACACGCTTCCCCCTAGATATTAATATAAATTTATCCCGCCCTCAATACTCAA
ATTCATACTCCAACCGAAGTAAATATATAGGCACCTGGGTCACATACATAACGCATA
>1840-R2_Consensus
GTTAATGTAGCTTAAACTTAAAGCAAGGCACTGAAAATGCCTAGATGAGTCTACTGACTC
CATGAACATATAGGTTTGGTCCCAGCCTTCCTGTTAACTTTCAATAGACTTATACATGCA
AGCATCCACGCCCCGGTGAGTAACGCCCTTCGAATCACACAGGACTAAAAGGAGCAGGTA
TCAAGCACACACTCTTGTAGCTCACAACGCCTTGCTTAACCACACCCCCACGGGAGACAG
CAGTAACAAAAATTAAGCCATAAACGAAAGTTTGACTAAGCCATATTGACCAGGGTTGGT
AAATCTCGTGCCAGCCACCGCGGTCATACGATTGACCCAAGCTAACAGGAGTACGGCGTA
AAGCGTGTTAAAGCATCATACTAAATAGAGTTAAATTTTAATTAAACTGTAAAAAGCCAT
AATTATAACAAAAATAAATGACGAAAGTAACCCTACAATAGCTGATACACCATAGCTAAG
ACCCAAACTGGGATTAGATACCCCACTATGCTTAGCCCTAAACACAAATAATTATAAAAA
CAAAATTATTCGCCAGAGTACTACCGGCAACAGCCCGAAACTCAAAGGACTTGGCGGTGC
TTTATACCCTTCTAGAGGAGCCTGTTCTATAATCGATAAACCCCGATAAACCTCACCAAT
CCTTGCTAATACAGTCTATATACCGCCATCTTCAGCAAACCCTAAAAAAGGGACAAAAGT
AAGCTCAATAATAACACATAAAGACGTTAGGTCAAGGTGTAACCTATGGAGTGGGAAGAA
ATGGGCTACATTTTCTACCCAAGAAAATTTAATACGAAAGCCATTATGAAATTAATAGCC
AAAGGAGGATTTAGCAGTAAACTAAGAATAGAGTGCTTAGTTGAATCAGGCCATGAAGCA
CGCACACACCGCCCGTCACCCTCCTCAAGTAAATATGATATACTTAAACCTATTTACATA
TATCAACCACACGAGAGGAGACAAGTCGTAACAAGGTAAGCATACTGGAAAGTGTGCTTG
GATAAACCAAGATATAGCTTAATTAAAGCATCTAGTTTACACCTAGAAGATTTCACACAT
TATGAGTATCTTGAACTATACCTAGCCCAAAATCTCCCACTCTCCAGTTTAAATAACTAA
ATTAATTAAAATAAAACATTTACCCTAATTAAAGTATAGGAGATAGAAATTCTAAACACG
GCGCTATAGAGAAAGTACCGCAAGGGAATGATGAAAGAAAAAAATCATAGTACAAAAAAG
CAAAGATTAACCCTTGTACCTTTTGCATAATGAATTAACGAGCAAAAAACTTAACAAAAC
GAATTTTAGCTAAGTAACCCGAAACCAGACGAGCTACTTATAGACAGTTTATTAGAACCA
ACTCATCTATGTGGCAAAATAGTGAGAAGATCCATAAGTAGAGGTGACATGCCTAACGAG
CCTGGTGATAGCTGGTTGTCCAGAAAATGAATTTTAGTTCAGCTTTAAAGATACCAAAAA
TACAAATAAATCCCACTGTATCTTTAAAAGTTAGTCTAAAAAGGTACAGCCTTTTAGAAA
TGGGTACAACCTTCACTAGAGAGTAAGATCTAAAAATACCATAGTAGGCCTAAAAGCAGC
CATCAATTAAGAAAGCGTTAAAGCTCAACAACAATAGTATTATTAATCCCAGCAATAACA
TTAGCCAACTCCTAGATTTAATACTGGACTATTCTATTACTAAATAGAAGCAATAATGTT
AATATGAGTAACAAGAAATATTTTCTCCTCGCACAAGTTTAAGTCAGTAACTGATAATAC
CCTGACCGTTAACAGTAAATAAAAATAACCCAACAATAAATGATTTATTACTTATACTGT
TAACCCAACACAGGAGTGCACCCAGGAAAGATTCAAAGAAGTAAAAGGAACTCGGCAAAC
ACTAAACCCCGCCTGTTTACCAAAAACATCACCTCCAGCATCCCTAGTATTGGAGGCACT
GCCTGCCCAGTGACTAAACGTTAAACGGCCGCGGTATTCTGACCGTGCAAAGGTAGCATA
ATCATTTGTTCTCTAAATAAGGACTTGTATGAATGGCCACACGAGGGTTTTACTGTCTCT
TACTTCCAATCAGTGAAATTGACCTCCCCGTGAAGAGGCGGGGATAAATCAACAAGACGA
GAAGACCCTATGGAGCTTTAACTAAGTAACTCAAGGAAAATAAATTCAACCACCAAGGGA
TAACAACACTCCTTATGAGTTAACAGTTTCGGTTGGGGTGACCTCGGAGAACAGAAAATC
CTCCGAGCGATTTTAAAGACTAGACTAACAAGTCAAACCAAACCATCGCTTATTGATCCA
AAAACTTGATCAACGGAACAAGTTACCCTAGGGATAACAGCGCAATCCTATTCAAGAGTC
CATATCGACAATAGGGTTTACGACCTCGATGTTGGATCAGGACACCCCGATGGTGCAACC
GCTATCAAAGGTTCGTTTGTTCAACGATTAAAGTCCTACGTGATCTGAGTTCAGACCGGA
GTAATCCAGGTCGGTTTCTATCTGTTATGTATTTCTCCCAGTACGAAAGGACAAGAGAAA
TAAGGCCAACTTTAACAAAGCGCCTTAAACCAATTAATGACTTTATCTTAATTAATTTCA
CAACAAAACCTGCCCTAGAAAAGGGCCCAGTTAAGGTGGCAGAGCCCGGTAATTGCGTAA
AACTTAAACCTTTATACTCAGAGATTCAAATCCTCTCCTTAACAAAATGTTTATAATCAA
CGTTCTAACACTCATCATTCCTATTCTCCTAGCTGTAGCTTTTCTTACACTAGTTGAACG
AAAAGTTCTAGGTTATATACAATTTCGAAAAGGCCCAAACGTTGTAGGGCCATATGGCTT
ACTTCAACCCATCGCCGACGCAATTAAACTCTTCATCAAAGAACCCCTACGACCCGCCAC
ATCCTCAATCTCAATATTCATTCTAGCCCCCATCCTAGCACTAACCCTAGCCTTAACTAT
ATGAATCCCCCTACCCATACCCTATCCCCTCATCAATATAAACTTAGGAGTCCTCTTCAT
ATTAGCCATATCAAGCCTAGCCGTATACTCAATCCTCTGATCAGGTTGAGCCTCCAACTC
AAAATATGCTCTCATTGGAGCCCTACGGGCAGTAGCACAAACAATCTCTTATGAAGTAAC
ACTAGCAATTATTTTACTATCAGTCCTACTAATAAATGGGTCCTTTACCCTTTCTACACT
AATCATTACACAAGAACAAGTATGATTAATCTTCCCAGCATGACCCCTAGCAATAATATG
ATTTATCTCAACACTAGCAGAAACAAACCGAGCACCATTTGACCTCACCGAAGGAGAATC
TGAACTAGTATCAGGCTTTAACGTAGAATATGCTGCCGGACCATTCGCCCTATTCTTTAT
AGCAGAATATGCGAATATTATCATAATAAACATCTTCACAACAACCCTCTTCTTAGGAGC
ATTTCACAACCCATACATACCAGAACTTTACACAATCAACTTCACCATCAAATCGCTACT
ACTCACAATTACCTTCCTATGAATCCGAGCATCCTACCCCCGATTCCGTTACGACCAACT
AATACACTTACTATGAAAAAATTTTCTACCCCTAACACTAGCCCTATGCATATGACACGT
ATCGCTACCTATTCTCCTATCAAGCATCCCCCCACAAACATAAGAAATATGTCTGACAAA
AGAGTTACTTTGATAGAGTAAATAATAGAGGTTTAAATCCTCTTATTTCTAGAACTATAG
GAATTGAACCTACTCCTAAGAACCCAAAACTCTTCGTGCTCCCAATTACACCAAATTCTA
ATAGTAAGGTCAGCTAATTAAGCTATCGGGCCCATACCCCGAAAATGTTGGTTCATATCC
TTCCCGTACTAATAAATCCAATTATCCTCATTATTATTCTAATAACCGTTATACTTGGAA
CCATTATCGTTATGATTAGCACCCACTGATTGCTCATCTGAATTGGATTTGAAATAAATA
TACTTGCTATTATTCCCATTATAATAAAAAAGCACAACCCACGAGCCACAGAAGCATCAA
CCAAATATTTCCTAACTCAATCAACAGCCTCAATACTACTAATAATAGCCATTATCATTA
ACTTAATATTCTCAGGCCAATGAACCGTAATAAAACTATTTAATCCAATAGCCTCCATAC
TCATAACAATAGCCCTCGCTATAAAACTAGGTATAGCCCCATTCCACTTCTGAGTCCCAG
AAGTAACACAAGGCATTCCCCTATCCTCAGGCCTAATCTTACTCACATGACAAAAACTAG
CACCCATGTCAGTACTTTACCAAATCCTTCCATCCATCAACCTAGACCTGATCCTAACCC
TATCAATTCTATCTATTACAATCGGAGGCTGAGGAGGACTGAACCAAACCCAACTACGAA
AAATTATAGCCTATTCATCAATTGCCCACATAGGCTGAATAACAGCAGTTTTACTATATA
ATCCCACCATAACACTACTAAACCTAATTATTTATATCATTATAACCTCTACCATATTTA
CACTATTTATAGCCAACTCAACCACAACCACCCTATCATTATCACACACATGAAATAAAG
CACCCATCATAACAATTCTAGTCCTCATTACCCTCCTATCAATAGGAGGACTTCCCCCAC
TATCAGGATTTATACCAAAATGAATAATTATCCAAGAAATAACAAAAAATGACAGCATTA
TCTTACCCACCCTCATAGCAATTACAGCACTACTAAACCTATATTTTTATATACGACTTA
CATACTCCACTGCACTCACGATATTTCCCTCCACAAACAACATAAAAATGAAATGACAAT
TCCCAACCACAAAACGAATAACCCTCCTACCAACAATAACTGTACTATCCACCATACTAC
TACCACTAACACCAATCCTCTCAATTCTAGAATAGGAATTTAGGTTAAACAGACCAAGAG
CCTTCAAAGCCCTAAGCAAGTATAATTTACTTAATTCCTGATAAGGACTGCAAGACTACA
TCTTACATCAATTGAATGCAAATCAACCACTTTAATTAAGCTAAATCCTCACTAGATTGG
TGGGCTCCACCCCCACGAAACTTTAGTTAACAGCTAAACACCCTAAACAACTGGCTTCAA
TCTACTTCTCCCGCCGCGAGAAAAAAAAGGCGGGAGAAGCCCCGGCAGAGTTTGAAGCTG
CTTCTTTGAATTTGCAATTCAATATGTTAATTCACTACAGGACCTGGTAAAAAGAGGAAT
TAAACCTCTGTTCTTAGATTTACAGTCTATTGCTTTACTCAGCCATTTTACCCATGTTCA
TCAACCGCTGATTATTTTCAACCAACCACAAAGATATCGGCACCCTTTACCTTCTATTTG
GTGCCTGAGCTGGTATAGTAGGAACCGCCTTAAGCCTACTAATTCGCGCCGAACTAGGCC
AACCCGGAACTCTACTCGGAGATGACCAAATCTACAACGTAATTGTAACCGCACATGCAT
TTGTAATAATTTTCTTTATAGTAATGCCTATTATAATCGGTGGATTCGGCAACTGACTAG
TTCCTCTGATAATTGGAGCCCCTGATATAGCATTTCCTCGGATAAATAACATAAGCTTTT
GACTTCTTCCCCCATCTTTCCTGTTACTCCTAGCATCCTCTATGGTTGAGGCCGGAGCAG
GAACAGGTTGAACCGTATACCCTCCTCTAGCAGGCAACCTAGCCCATGCAGGAGCCTCAG
TAGATCTAACTATTTTCTCCCTACATCTGGCAGGTGTCTCTTCAATTCTAGGAGCCATTA
ATTTTATTACAACTATTATTAATATAAAACCCCCTGCGATGTCACAGTATCAAACCCCCT
TGTTTGTATGATCTGTACTAATTACTGCCGTACTTCTCCTTCTCTCACTTCCTGTATTAG
CAGCTGGTATCACAATACTACTAACGGACCGAAACCTGAATACAACCTTTTTTGACCCAG
CAGGAGGAGGAGACCCTATCCTATATCAACACCTATTCTGATTCTTTGGGCACCCTGAAG
TATATATTCTTATTTTACCTGGGTTTGGGATAATCTCCCATATTGTGACCTACTATTCAG
GAAAAAAAGAACCATTCGGATATATAGGAATAGTATGAGCCATAATATCAATTGGGTTCC
TAGGATTCATTGTATGAGCCCACCATATATTCACAGTCGGAATAGACGTCGATACACGGG
CTTACTTCACGTCAGCTACTATAATTATCGCCATCCCAACAGGAGTAAAAGTATTCAGTT
GACTAGCAACGCTTCATGGGGGTAATATCAAATGATCTCCTGCCATAATATGAGCCCTAG
GTTTCATCTTTCTTTTCACAGTCGGAGGCTTAACTGGAATTGTTCTAGCCAACTCCTCCC
TTGACATTGTCCTCCATGACACATATTATGTAGTAGCACATTTCCACTACGTATTATCAA
TAGGAGCTGTATTTGCTATTATAGGAGGATTTGTACATTGATTTCCCCTATTCTCAGGCT
ATACTCTCAATGATACATGAGCCAAAATCCACTTTGCAATTATATTTGTAGGTGTTAACA
TGACTTTCTTTCCACAACATTTCCTAGGACTATCCGGTATACCACGACGATACTCTGATT
ATCCAGACGCATATACAATATGAAATACTATCTCATCTATAGGCTCATTTATCTCACTAA
CAGCAGTAATACTAATAATCTTCATCATCTGAGAAGCATTTGCATCTAAACGAGAAGTCC
TAACTGTAGACCTAACCACAACAAACCTAGAATGACTAAACGGATGTCCTCCACCATACC
ACACATTTGAAGAACCCACATATGTTAACCTAAAATAAGAAAGGAAGGAATCGAACCTCC
TATTATTGGTTTCAAGCCAACACCATAGCCACTATGACTCTCTCAATAAACGAGATGTTA
GTAAAACATTACATAACCTTGTCAAGATTAAATTACAGGTGAAAATCCCGTACATCTCAT
ATGGCATATCCCATACAACTAGGCTTTCAAGACGCAACATCACCTATCATGGAAGAACTA
CTACACTTTCACGACCACACATTAATAATCGTTTTCCTAATCAGCTCTCTAGTACTTTAT
ATTATTTCACTAATACTAACAACAAAATTAACCCATACCAGTACCATAGACGCGCAAGAA
GTAGAAACAATCTGAACCATTCTACCAGCCATTATCTTAATTATGATTGCTCTTCCATCC
TTGCGAATCCTATACATAATAGATGAAATCAACAACCCATCTCTCACAGTAAAGACCATA
GGGCATCAATGATACTGAAGCTATGAATATACAGATTATGAAGACCTAAGCTTCGATTCC
TATATAATCCCAACATCAGAACTAAAACCAGGAGAACTGCGTTTACTAGAAGTAGACAAC
CGAGTTGTATTACCCATGGAAATAACAGTCCGAATACTAATCTCTTCCGAAGATGTCCTA
CACTCATGAGCAGTCCCTTCTCTAGGACTAAAAACAGACGCAATTCCAGGTCGTTTAAAT
CAAACAACCCTTATGTCAACTCGTCCAGGCCTATTCTACGGTCAATGCTCAGAAATTTGC
GGATCAAATCACAGTTTTATGCCAATTGTTCTTGAACTAGTCCCATTAAAATACTTTGAA
AAATGATCCGCATCAATACTATAAAATCATCAAGAAGCTATCCCAGCGTTAACCTTTTAA
GTTAAAGACTGAGAATATTATATTCTCCTTGATGATATGCCACAACTAGACACATCAACG
TGACTTACAATAATTCTATCAATATTTTTAGTCCTCTTCATTATTTTTCAACTAAAAATC
TCAAAACACAACTTCTACCACAACCCAGAATTAATAACAACAAAAACACCGAAACAAAAT
ACTCCTTGAGAAACAAAATGAACGAAAATCTATTTGCCTCTTTCATTACCCCTATAATAT
TTGGCCTCCCCCTCGTTACCCTCATTGTTTTATTCCCTAGCCTATTATTTCCCACATCAA
ACCGACTAGTCAACAACCGCCTCATCTCCCTCCAACAGTGAATACTTCAATTAGTATCAA
AACAAATAATGAGCATTCATAATACCAAAGGACAGACATGAGCATTAATGCTAATGTCCC
TAATTTTATTTATTGGATCTACAAACCTACTAGGCCTCCTACCCCACTCATTTACACCAA
CTACACAACTATCAATAAACCTAGGCATGGCCATTCCTTTATGAGCAGGAGCTGTAATTA
CAGGCTTCCGCAACAAAACTAAAGCTTCACTCGCCCATTTCCTACCACAAGGGACACCCA
CCCCACTGATCCCAATACTAGTAATTATTGAAACCATCAGCCTATTTATTCAACCAGTAG
CCCTTGCCGTACGATTAACAGCTAATATCACGGCAGGACACTTACTAATTCACCTAATTG
GAGGAGCCACCCTTGCACTAATAAGCATTAATACCACAACAGCACTCATCACATTCATTA
TCCTAATTTTACTAACAGTTCTCGAATTCGCAGTGGCTATAATTCAAGCCTATGTATTTA
CCCTTCTAGTTAGCTTATACCTGCATGATAACACATAATGACACACCAAACCCACGCTTA
TCACATAGTAAATCCAAGCCCCTGACCTCTCACAGGAGCACTATCTGCCCTCCTAATAAC
ATCTGGTCTCATCATATGATTTCACTTCAACTCAACAGCTCTACTAACTCTGGGCCTAAC
AACAAATATACTTACAATATACCAGTGATGACGAGATGTGATTCGAGAAAGCACCTTCCA
AGGCCACCATACTCCGGCTGTCCAAAAGGGCCTTCGTTACGGAATGATTCTTTTCATTAT
CTCCGAAGTTCTATTCTTTACTGGATTTTTCTGAGCCTTCTACCACTCAAGCCTTGCCCC
CACACCCGAACTAGGCGGCTGCTGACCTCCAACAGGCATTCACCCACTTAATCCCTTAGA
AGTCCCACTACTCAACACCTCTGTCCTTCTAGCCTCAGGAGTATCCATTACTTGAGCTCA
CCATAGCCTCATAGAAGGGAACCGTTACCACATGTTACAAGCCCTATTCATTACCATCGC
ACTAGGCGTGTACTTTACACTGTTACAGGCATCAGAGTATTATGAAGCACCCTTTACAAT
CTCAGACGGAGTTTACGGTTCAACTTTCTTCGTAGCTACAGGATTTCACGGCCTCCATGT
CATCATCGGATCCACCTTCCTAATTGTCTGCTTCTTCCGCCAATTAAAATTTCATTTCAC
CTCTAGTCACCATTTCGGTTTCGAAGCCGCTGCCTGATACTGACACTTCGTAGATGTAGT
ATGACTTTTCCTCTATGTATCCATCTACTGATGAGGCTCATGTCCTTTTAGTATTAATTA
GTACAACTGACTTCCAATCAGTTAGTTTCGGTCTAATCCGAAAAAGAACAATAAACCTTA
TAATTACTCTCCTAACTAACTTCACGCTAGCTACATTACTCGTAACCATCGCATTCTGAC
TTCCCCAACTGAACGTGTATTCAGAAAAAACAAGCCCATACGAATGTGGATTTGACCCCA
TAGGGTCTGCTCGCCTCCCCTTCTCTATAAAATTCTTCCTAGTAGCCATCACATTCCTCC
TTTTTGATCTAGAAATTGCACTACTCCTACCACTACCATGAGCCTCACAAACAACTAATC
TAAACACAATGCTCACCATAGCTCTTCTCCTAATCTTCCTACTAGCCGTAAGCCTGGCCT
ACGAATGAACTCAAAAAGGACTCGAATGAACCGAATATGGTATTTAGTTTAAAACAAAAT
AAATGATTTCGACTCATTAGATTATGATTAAGCTCATAACTACCAAATGTCCCTCGTATA
CATAAACATTATAATGGCATTCACAGTATCCCTCACAGGACTACTAATATACCGATCCCA
CCTAATATCTTCCCTCCTATGCCTAGAAGGAATAATACTATCCCTATTTATTTTAGCCAC
CCTAATAATCCTAAACTCACATTTTACCTTAGCCAGTATAATGCCCATTATTCTACTAGT
TTTCGCAGCTTGCGAGGCAGCACTAGGCCTGTCCCTACTGGTAATGGTGTCAAATACATA
TGGCACCGACTATGTACAAAACCTTAACCTTCTACAATGCTAAAATACATTATCCCCACA
ATAATACTTATACCCCTAACCTGACTATCAAAAAATAGCATAATCTGAATCAACACCACA
CTTCACAGCTTGCTAATCAGCCTCACAAGCCTTCTCCTCCTAAATCAATTCGGTGATAAT
AGCCTCAACTTCTCATTAACTTTTTTCTCCGACTCCTTATCTACACCATTACTAATTCTA
ACCATATGACTTCTACCCCTAATACTCATAGCTAGCCAACATCATCTATCAAAAGAAAAT
CTAGCCCGAAAAAAACTCTTCATCTCAATGCTAATTCTACTACAACTATTTCTGATTATA
ACATTCACTGCCACAGAACTAATCTTTTTCTATATCATGTTTGAAGCAACACTAGTCCCC
ACACTTATCATTATTACTCGATGAGGAAATCAAACAGAACGCCTAAACGCCGGTCTCTAT
TTCTTGTTTTACACACTAGCAGGATCCCTGCCCCTATTAGTCGCACTGATTTATATTCAA
AACACAATAGGATCACTAAATTTCCTTATTCTCCAGTACTGAGTTCAACCAATACCTAAC
TCATGATCCAACACTTTCATATGACTAGCATGCATAATAGCTTTCATAGTAAAGATACCA
CTATATGGACTCCACCTCTGACTTCCCAAAGCCCATGTAGAAGCTCCAATTGCGGGCTCC
ATGGTCCTTGCAGCAATCCTACTTAAACTAGGAGGATATGGCATGATACGGATTACATTA
CTTCTGAATCCAATCACCGACTTTATAGCATACCCATTCATTATATTATCATTATGAGGC
ATAATCATAACCAGCTCAATTTGCCTTCGCCAAACGGACCTAAAGTCACTCATTGCATAT
TCTTCCGTTAGCCACATAGCACTTGTCATTGTTGCCATTCTCATTCAAACACCCTGAAGC
TACATAGGAGCCACCGCCCTAATAATTGCTCATGGTCTCACATCTTCCATACTTTTCTGC
CTAGCAAACTCCAACTATGAACGAGTTCACAGCCGAACAATAATCCTAGCCCGCGGCCTA
CAAACACTCCTTCCACTAATGGCTGCCTGATGACTCCTAGCAAGTCTAACTAATCTAGCT
CTACCCCCATCAATCAACCTAATCGGAGAACTATTTGTAGTAATATCAACCTTTTCATGA
TCTAACATCACAATCATTCTAATAGGACTTAATATGGTAATTACTGCTCTATATTCCCTC
TACATACTAATCACAACACAACGAGGTAAACATACTCACCACATCAATAATATTTTACCC
TCCTTCACACGAGAAAATGCACTTATATCACTGCATATACTACCACTCCTACTTCTATCC
CTAAACCCGAAAATTATCCTAGGCCCCCTATACTGTAAATATAGTTTAAGAAAACATTAG
ATTGTGGATCTAATAATAGAAGACTATCACCTTCTTATTTACCGAAAAAGTATGCAAGAA
CTGCTAATTCTATGCCCCCATGTCTAATAACATGGCTTTTTCAAACTTTTAAAGGATAGT
AGTTATCCATTGGTCTTAGGAACCAAAAAATTGGTGCAACTCCAAATAAAAGTAATAAAC
CTATTTTCCTCCCTCACACTAGTCACCCTAATTCTACTAACCATACCCATCGCAGCAATC
AATTTTAACACCCATAAATTCACCAATTATCCACTCTATGTAAAAACAACCATTTCATGC
GCTTTCATCACTAGCATAATCCCCACAATAATATTCATCCACACAGGACAAGAAATAATT
ATCTCAAACTGACACTGACTAACCATCCAAACCCTCAAACTATCACTCAGCTTCAAAATA
GACTTCTTCTCAATAATATTCGTTCCAGTAGCACTATTCGTTACATGATCTATTATAGAA
TTCTCAATATGATACATGCACTCAGACCCCAACATTAACCAGTTTTTCAAGTACTTACTC
CTATTTCTCATTACAATACTTATTCTTGTCACTGCAAACAACCTCTTTCAACTTTTCATT
GGCTGAGAAGGAGTTGGAATTATATCATTTCTACTGATCGGATGATGATATGGACGGACA
GACGCCAACACAGCAGCCTTACAAGCAATCCTATATAACCGCATTGGTGACATCGGATTT
ATTCTAGCCATAGCATGATTTCTAATTAACCTCAACACCTGAGATCTCCAACAAATCTTT
ATACTAAATCCAAACGACTCAAACCTACCCCTAATAGGACTAATTCTAGCTGCAACCGGA
AAATCCGCACAATTTGGCCTACATCCATGACTACCCTCTGCAATAGAGGGCCCAACACCC
GTCTCAGCACTACTCCACTCAAGCACAATAGTAGTAGCAGGCATCTTCCTACTAATCCGC
TTTTATCCACTAACAGAAAACAATAAATTTGCCCAATCAATCATATTATGTCTAGGGGCT
ATAACCACATTATTCACAGCAATATGCGCCCTCACCCAAAATGATATCAAAAAAATTATC
GCTTTCTCTACATCCAGCCAACTCGGCCTCATAATAGTAACAATCGGAATTAATCAACCC
CACCTAGCATTCCTTCACATCTGCACCCATGCCTTCTTCAAAGCCATATTATTTATATGC
TCTGGCTCCATTATCCACAGCCTAAACGACGAGCAAGACATCCGAAAAATAGGAGGCCTA
TTTAAAGCAATGCCATTTACCACAACAGCCCTCATTATTGGCAGCCTTGCACTAACAGGA
ATACCCTTTCTCACCGGATTCTACTCCAAAGACCTGATTATTGAATCCGCTAATACGTCT
TATACCAACGCCTGAGCCCTTTTAATAACATTAGTCGCCACCTCCTTCACAGCCATCTAC
AGCACTCGCATTATCTTTTTTGCACTCCTAGGACAACCCCGATTTCCAACCCTCATTAAT
ATCAATGAAAATAACCCGTTCCTAATTAATTCAATCAAACGCTTACTAATTGGAAGCCTA
TTTGCAGGGTTCATTATCTCTAATAACATCCCTCCAATAACAATCCCCCAAATAACCATG
CCCCACTATCTAAAAATAACTGCCTTAACAGTCACAATCCTAGGCTTTATTCTAGCACTA
GAAATCAGCAACACAACCCACTACCTAAAATTTAATTATCCATCAAACACATTCAAATTC
TCTAACCTATTAGGATATTATCCTACAATTATACACCGCCTGACCCCCTATATAAACCTA
ACAATAAGCCAAAAATCAGCATCCTCTCTCCTAGATCTAATCTGACTAGAAACTATTCTA
CCAAAAACCATTTCACTAGCCCAAATAAAAATATCCACCACAATCACAAGCCAAAAGGGC
CTAATTAAACTATATTTCCTCTCCTTCCTAATCACGATCCTCATTAGTACAACCTTACTT
AATTTCCACGAGTAATCTCCATAATCACTACAACACCAATCAATAAAGACCAACCAGTAA
CAATAACCAATCAAGTACCATAACTGTATAAAGCAGCAATTCCCATAGCCTCCTCGCTAA
AAAACCCAGAATCCCCCGTATCATAAATAACCCAATCCCCCATACCATTAAACTTAAATA
CAATTTCCACCTCCTTATCTTTCAACACATAATAAACCATAAGAAATTCCATTAATAAAC
CAGTAATAAACGTCCCTAAAACAACCTTATTAGAAACTCAAACCTCAGGATACTGTTCAG
TAGCTATAGCTGTCGTATAACCAAAAACTACCATCATACCCCCTAAATAAATTAAGAAAA
CTATTAAACCTAAAAAAGACCCACCAAAATTCAACACAATACCACACCCAACCCCACCAC
TTACAATTAACCCCAACCCCCCATAAATAGGTGAAGGTTTTGAAGAAAACCCCACAAAAC
CTATCACAAAAATAACACTTAAGATAAACACAATGTATGTCATCATCATTCTCACATGGA
ATCTAACCATGACCAATGATATGAAAAACCATCGTTGTCATTCAACTATAAGAACACTAA
TGATCAACATCCGAAAAACCCACCCACTAATAAAAATTGTAAACAACGCATTCATTGATC
TCCCAGCTCCATCAAATATTTCATCATGATGAAACTTTGGCTCTCTCCTAGGCATTTGCT
TAATTTTACAGATTCTAACAGGCCTATTCCTAGCAATACACTATACACCTGACACAACAA
CAGCATTCTCCTCTGTAACCCACATTTGCCGAGACGTAAACTATGGCTGAATTATCCGAT
ATATACACGCAAACGGGGCATCAATATTTTTTATCTGCCTATTTATGCATGTAGGACGAG
GCCTATACTATGGATCATATACCTTCCTAGAAACATGAAACATCGGAGTAATCCTCCTAT
TTGCGACAATAGCCACAGCATTCATAGGCTATGTTTTACCATGAGGACAAATATCATTCT
GAGGAGCAACAGTTATTACCAACCTCCTTTCAGCAATTCCATATATTGGCACAAACCTAG
TCGAATGAATCTGGGGAGGATTCTCAGTAGACAAAGCTACCCTCACCCGATTTTTCGCCT
TTCACTTTATTTTCCCATTCATCATCGCAGCCCTCGCCATAGTTCACCTACTCTTCCTCC
ACGAAACAGGATCCAACAACCCCACAGGAATTCCATCGGACACAGATAAAATTCCCTTCC
ACCCTTATTACACCATTAAAGACATCCTAGGTGCTATCCTACTAATCCTCATCCTCATGC
TACTAGTACTATTCACGCCTGACTTACTCGGAGACCCAGACAACTACACCCCAGCAAACC
CACTTAACACTCCCCCTCACATCAAACCTGAATGATACTTCCTATTTGCGTACGCAATCT
TACGATCAATCCCTAATAAACTAGGAGGAGTCCTCGCCCTAATCCTCTCAATCCTAGTCC
TAGTAATTATACCCCTCCTCCATACATCAAAGCAACGGAGCATAATATTCCGACCAATCA
GTCAATGTATATTCTGAATCCTAGTAGCCGACCTATTAACACTCACATGAATTGGAGGCC
AGCCAGTTGAACACCCCTACATCATTATTGGACAACTAGCATCTATTATATATTTCCTTA
TCATTCTAGTCATAATACCAGTAGCTAGCATCATCGAAAACAACCTCCTAAAATGAAGAC
AAGTCTTTGTAGTACAATCAATATACTGGTCTTGTAAACCAGAGAAGGAGAACAACCAAC
CTCCCTAAGACTCAAGGAAGAAGCTATAGCCCCACTATCAACACCCAAAGCTGAAGTTCT
ACTTAAACTATTCCCTGAATCATTATCAACGATACTTATCAATATATTTCCAAAAATATA
AAGAGCCTCTCCAGTATTAAACTTGCTAAAACTCCCAAACATACAACACGGACTTCCCAC
TCCACAAGCCCACATAACAACCCATACAAGAAAAGCACAACCACCCACCCACGGACATGA
GCGTTCATAAACCCAACATATCTTATGTCTGTCTTAAACATGCAAACGAGTACATAGTAT
TAATGTAATATAGACATTATATGTATAAAGTACATTAAATGATTTACCTCATGCATATAA
GCACGTACATAGTATTAATGTAATATAGACATTATATGTATAAAGTACATTAAATGATTT
ACCTCATGCATATAAGCACGTACATAGTATTAATGTAATATAGACATTATATGTATAAAG
TACATTAAATGATTTACCTCATGCATATAAGCACGTACATAGTATTAATGTAATATAGAC
ATTATATGTATAAAGTACATTAAATGATTTACCCCATGCATATAAGCATGTACATTTGTT
TCACTGAAGCATGTAGGGTATTAAACTGCTTGACCGTACATAGTACATGAAGTCAAATCC
ATTCTAGTCAACATGCGTATCCTGTCCATTAGATCACGAGCTTGTTCACCATGCCGCGTG
AAACCAACAACCCGCTCAGCAAGGATCCCTCTTCTCGCTCCGGGCCCATTAACTGTGGGG
GTAACTATTTAATGAACTTTAACAGGCATCTGGTTCTTTCTTCAGGGCCATCTCATCTAA
AATCGCCCACTCTTTCCCCTTAAATAAGACATCTCGATGGACTAATGACTAATCAGCCCA
TGCCTAACATAACTGTGGTGTCATGCATTTGGTATTTTTTAATTTTTGGGGATGCTTGGA
CTCAGCTATGGCCGTCTGAGGCCCCGACCCGGAGCATGAATTGTAGCTGGACTTAACTGC
ATCTTGAGCATCCTCATAATGGTAAGCATGGGCATAATATAATTAATGGTCACAGGACAT
ATCTGCTGTATCGTGCATTTATATATTCTTTTTCCCCCCTTCCCCTTAAATATTTATCAC
CATTTTTAACACGCTTCCCCCTAGATATTAATATAAATTTATCCCGCCCTCAATACTCAA
ATTCATACTCCAACCGAAGTAAATATATAGGCACCTGGGTCACATACATAACGCATA
>1785-B1_Consensus
GTTAATGTAGCTTAAACTTAAAGCAAGGCACTGAAAATGCCTAGATGAGTCTACTGACTC
CATGAACATATAGGTTTGGTCCCAGCCTTCCTGTTAACTTTCAATAGACTTATACATGCA
AGCATCCACGCCCCGGTGAGTAACGCCCTTCGAATCACACAGGACTAAAAGGAGCAGGTA
TCAAGCACACACTCTTGTAGCTCACAACGCCTTGCTTAACCACACCCCCACGGGAGACAG
CAGTAACAAAAATTAAGCCATAAACGAAAGTTTGACTAAGCCATATTGACCAGGGTTGGT
AAATCTCGTGCCAGCCACCGCGGTCATACGATTGACCCAAGCTAACAGGAGTACGGCGTA
AAGCGTGTTAAAGCATCATACTAAATAGAGTTAAATTTTAATTAAACTGTAAAAAGCCAT
AATTATAACAAAAATAAATGACGAAAGTAACCCTACAATAGCTGATACACCATAGCTAAG
ACCCAAACTGGGATTAGATACCCCACTATGCTTAGCCCTAAACACAAATAATTATAAAAA
CAAAATTATTCGCCAGAGTACTACCGGCAACAGCCCGAAACTCAAAGGACTTGGCGGTGC
TTTATACCCTTCTAGAGGAGCCTGTTCTATAATCGATAAACCCCGATAAACCTCACCAAT
CCTTGCTAATACAGTCTATATACCGCCATCTTCAGCAAACCCTAAAAAAGGGACAAAAGT
AAGCTCAATAATAACACATAAAGACGTTAGGTCAAGGTGTAACCTATGGAGTGGGAAGAA
ATGGGCTACATTTTCTACCCAAGAAAATTTAATACGAAAGCCATTATGAAATTAATAGCC
AAAGGAGGATTTAGCAGTAAACTAAGAATAGAGTGCTTAGTTGAATCAGGCCATGAAGCA
CGCACACACCGCCCGTCACCCTCCTCAAGTAAATATGATATACTTAAACCTATTTACATA
TATCAACCACACGAGAGGAGACAAGTCGTAACAAGGTAAGCATACTGGAAAGTGTGCTTG
GATAAACCAAGATATAGCTTAATTAAAGCATCTAGTTTACACCTAGAAGATTTCACACAT
TATGAGTATCTTGAACTATACCTAGCCCAAAATCTCCCACTCTCCAGTTTAAATAACTAA
ATTAATTAAAATAAAACATTTACCCTAATTAAAGTATAGGAGATAGAAATTCTAAACACG
GCGCTATAGAGAAAGTACCGCAAGGGAATGATGAAAGAAAAAAATCATAGTACAAAAAAG
CAAAGATTAACCCTTGTACCTTTTGCATAATGAATTAACGAGCAAAAAACTTAACAAAAC
GAATTTTAGCTAAGTAACCCGAAACCAGACGAGCTACTTATAGACAGTTTATTAGAACCA
ACTCATCTATGTGGCAAAATAGTGAGAAGATCCATAAGTAGAGGTGACATGCCTAACGAG
CCTGGTGATAGCTGGTTGTCCAGAAAATGAATTTTAGTTCAGCTTTAAAGATACCAAAAA
TACAAATAAATCCCACTGTATCTTTAAAAGTTAGTCTAAAAAGGTACAGCCTTTTAGAAA
TGGGTACAACCTTCACTAGAGAGTAAGATCTAAAAATACCATAGTAGGCCTAAAAGCAGC
CATCAATTAAGAAAGCGTTAAAGCTCAACAACAATAGTATTATTAATCCCAGCAATAACA
TTAGCCAACTCCTAGATTTAATACTGGACTATTCTATTACTAAATAGAAGCAATAATGTT
AATATGAGTAACAAGAAATATTTTCTCCTCGCACAAGTTTAAGTCAGTAACTGATAATAC
CCTGACCGTTAACAGTAAATAAAAATAACCCAACAATAAATGATTTATTACTTATACTGT
TAACCCAACACAGGAGTGCACCCAGGAAAGATTCAAAGAAGTAAAAGGAACTCGGCAAAC
ACTAAACCCCGCCTGTTTACCAAAAACATCACCTCCAGCATCCCTAGTATTGGAGGCACT
GCCTGCCCAGTGACTAAACGTTAAACGGCCGCGGTATTCTGACCGTGCAAAGGTAGCATA
ATCATTTGTTCTCTAAATAAGGACTTGTATGAATGGCCACACGAGGGTTTTACTGTCTCT
TACTTCCAATCAGTGAAATTGACCTCCCCGTGAAGAGGCGGGGATAAATCAACAAGACGA
GAAGACCCTATGGAGCTTTAACTAAGTAACTCAAGGAAAATAAATTCAACCACCAAGGGA
TAACAACACTCCTTATGAGTTAACAGTTTCGGTTGGGGTGACCTCGGAGAACAGAAAATC
CTCCGAGCGATTTTAAAGACTAGACTAACAAGTCAAACCAAACCATCGCTTATTGATCCA
AAAACTTGATCAACGGAACAAGTTACCCTAGGGATAACAGCGCAATCCTATTCAAGTTTG
TTCAACGATTAAAGTCCTACGTGATCTGAGTTCAGACCGGAGTAATCCAGGTCGGTTTCT
ATCTGTTATGTATTTCTCCCAGTACGAAAGGACAAGAGAAATAAGGCCAACTTTAACAAA
GCGCCTTAAACCAATTAATGACTTTATCTTAATTAATTTCACAACAAAACCTGCCCTAGA
AAAGGGCCCAGTTAAGGTGGCAGAGCCCGGTAATTGCGTAAAACTTAAACCTTTATACTC
AGAGATTCAAATCCTCTCCTTAACAAAATGTTTATAATCAACGTTCTAACACTCATCATT
CCTATTCTCCTAGCTGTAGCTTTTCTTACACTAGTTGAACGAAAAGTTCTAGGTTATATA
CAATTTCGAAAAGGCCCAAACGTTGTAGGGCCATATGGCTTACTTCAACCCATCGCCGAC
GCAATTAAACTCTTCATCAAAGAACCCCTACGACCCGCCACATCCTCAATCTCAATATTC
ATTCTAGCCCCCATCCTAGCACTAACCCTAGCCTTAACTATATGAATCCCCCTACCCATA
CCCTATCCCCTCATCAATATAAACTTAGGAGTCCTCTTCATATTAGCCATATCAAGCCTA
GCCGTATACTCAATCCTCTGATCAGGTTGAGCCTCCAACTCAAAATATGCTCTCATTGGA
GCCCTACGGGCAGTAGCACAAACAATCTCTTATGAAGTAACACTAGCAATTATTTTACTA
TCAGTCCTACTAATAAATGGGTCCTTTACCCTTTCTACACTAATCATTACACAAGAACAA
GTATGATTAATCTTCCCAGCATGACCCCTAGCAATAATATGATTTATCTCAACACTAGCA
GAAACAAACCGAGCACCATTTGACCTCACCGAAGGAGAATCTGAACTAGTATCAGGCTTT
AACGTAGAATATGCTGCCGGACCATTCGCCCTATTCTTTATAGCAGAATATGCGAATATT
ATCATAATAAACATCTTCACAACAACCCTCTTCTTAGGAGCATTTCACAACCCATACATA
CCAGAACTTTACACAATCAACTTCACCATCAAATCGCTACTACTCACAATTACCTTCCTA
TGAATCCGAGCATCCTACCCCCGATTCCGTTACGACCAACTAATACACTTACTATGAAAA
AATTTTCTACCCCTAACACTAGCCCTATGCATATGACACGTATCGCTACCTATTCTCCTA
TCAAGCATCCCCCCACAAACATAAGAAATATGTCTGACAAAAGAGTTACTTTGATAGAGT
AAATAATAGAGGTTTAAATCCTCTTATTTCTAGAACTATAGGAATTGAACCTACTCCTAA
GAACCCAAAACTCTTCGTGCTCCCAATTACACCAAATTCTAATAGTAAGGTCAGCTAATT
AAGCTATCGGGCCCATACCCCGAAAATGTTGGTTCATATCCTTCCCGTACTAATAAATCC
AATTATCCTCATTATTATTCTAATAACCGTTATACTTGGAACCATTATCGTTATGATTAG
CACCCACTGATTGCTCATCTGAATTGGATTTGAAATAAATATACTTGCTATTATTCCCAT
TATAATAAAAAAGCACAACCCACGAGCCACAGAAGCATCAACCAAATATTTCCTAACTCA
ATCAACAGCCTCAATACTACTAATAATAGCCATTATCATTAACTTAATATTCTCAGGCCA
ATGAACCGTAATAAAACTATTTAATCCAATAGCCTCCATACTCATAACAATAGCCCTCGC
TATAAAACTAGGTATAGCCCCATTCCACTTCTGAGTCCCAGAAGTAACACAAGGCATTCC
CCTATCCTCAGGCCTAATCTTACTCACATGACAAAAACTAGCACCCATGTCAGTACTTTA
CCAAATCCTTCCATCCATCAACCTAGACCTGATCCTAACCCTATCAATTCTATCTATTAC
AATCGGAGGCTGAGGAGGACTGAACCAAACCCAACTACGAAAAATTATAGCCTATTCATC
AATTGCCCACATAGGCTGAATAACAGCAGTTTTACTATATAATCCCACCATAACACTACT
AAACCTAATTATTTATATCATTATAACCTCTACCATATTTACACTATTTATAGCCAACTC
AACCACAACCACCCTATCATTATCACACACATGAAATAAAGCACCCATCATAACAATTCT
AGTCCTCATTACCCTCCTATCAATAGGAGGACTTCCCCCACTATCAGGATTTATACCAAA
ATGAATAATTATCCAAGAAATAACAAAAAATGACAGCATTATCTTACCCACCCTCATAGC
AATTACAGCACTACTAAACCTATATTTTTATATACGACTTACATACTCCACTGCACTCAC
GATATTTCCCTCCACAAACAACATAAAAATGAAATGACAATTCCCAACCACAAAACGAAT
AACCCTCCTACCAACAATAACTGTACTATCCACCATACTACTACCACTAACACCAATCCT
CTCAATTCTAGAATAGGAATTTAGGTTAAACAGACCAAGAGCCTTCAAAGCCCTAAGCAA
GTATAATTTACTTAATTCCTGATAAGGACTGCAAGACTACATCTTACATCAATTGAATGC
AAATCAACCACTTTAATTAAGCTAAATCCTCACTAGATTGGTGGGCTCCACCCCCACGAA
ACTTTAGTTAACAGCTAAACACCCTAAACAACTGGCTTCAATCTACTTCTCCCGCCGCGA
GAAAAAAAAGGCGGGAGAAGCCCCGGCAGAGTTTGAAGCTGCTTCTTTGAATTTGCAATT
CAATATGTTAATTCACTACAGGACCTGGTAAAAAGAGGAATTAAACCTCTGTTCTTAGAT
TTACAGTCTATTGCTTTACTCAGCCATTTTACCCATGTTCATCAACCGCTGATTATTTTC
AACCAACCACAAAGATATCGGCACCCTTTACCTTCTATTTGGTGCCTGAGCTGGTATAGT
AGGAACCGCCTTAAGCCTACTAATTCGCGCCGAACTAGGCCAACCCGGAACTCTACTCGG
AGATGACCAAATCTACAACGTAATTGTAACCGCACATGCATTTGTAATAATTTTCTTTAT
AGTAATGCCTATTATAATCGGTGGATTCGGCAACTGACTAGTTCCTCTGATAATTGGAGC
CCCTGATATAGCATTTCCTCGGATAAATAACATAAGCTTTTGACTTCTTCCCCCATCTTT
CCTGTTACTCCTAGCATCCTCTATGGTTGAGGCCGGAGCAGGAACAGGTTGAACCGTATA
CCCTCCTCTAGCAGGCAACCTAGCCCATGCAGGAGCCTCAGTAGATCTAACTATTTTCTC
CCTACATCTGGCAGGTGTCTCTTCAATTCTAGGAGCCATTAATTTTATTACAACTATTAT
TAATATAAAACCCCCTGCGATGTCACAGTATCAAACCCCCTTGTTTGTATGATCTGTACT
AATTACTGCCGTACTTCTCCTTCTCTCACTTCCTGTATTAGCAGCTGGTATCACAATACT
ACTAACGGACCGAAACCTGAATACAACCTTTTTTGACCCAGCAGGAGGAGGAGACCCTAT
CCTATATCAACACCTATTCTGATTCTTTGGGCACCCTGAAGTATATATTCTTATTTTACC
TGGGTTTGGGATAATCTCCCATATTGTGACCTACTATTCAGGAAAAAAAGAACCATTCGG
ATATATAGGAATAGTATGAGCCATAATATCAATTGGGTTCCTAGGATTCATTGTATGAGC
CCACCATATATTCACAGTCGGAATAGACGTCGATACACGGGCTTACTTCACGTCAGCTAC
TATAATTATCGCCATCCCAACAGGAGTAAAAGTATTCAGTTGACTAGCAACGCTTCATGG
GGGTAATATCAAATGATCTCCTGCCATAATATGAGCCCTAGGTTTCATCTTTCTTTTCAC
AGTCGGAGGCTTAACTGGAATTGTTCTAGCCAACTCCTCCCTTGACATTGTCCTCCATGA
CACATATTATGTAGTAGCACATTTCCACTACGTATTATCAATAGGAGCTGTATTTGCTAT
TATAGGAGGATTTGTACATTGATTTCCCCTATTCTCAGGCTATACTCTCAATGATACATG
AGCCAAAATCCACTTTGCAATTATATTTGTAGGTGTTAACATGACTTTCTTTCCACAACA
TTTCCTAGGACTATCCGGTATACCACGACGATACTCTGATTATCCAGACGCATATACAAT
ATGAAATACTATCTCATCTATAGGCTCATTTATCTCACTAACAGCAGTAATACTAATAAT
CTTCATCATCTGAGAAGCATTTGCATCTAAACGAGAAGTCCTAACTGTAGACCTAACCAC
AACAAACCTAGAATGACTAAACGGATGTCCTCCACCATACCACACATTTGAAGAACCCAC
ATATGTTAACCTAAAATAAGAAAGGAAGGAATCGAACCTCCTATTATTGGTTTCAAGCCA
ACACCATAGCCACTATGACTCTCTCAATAAACGAGATGTTAGTAAAACATTACATAACCT
TGTCAAGATTAAATTACAGGTGAAAATCCCGTACATCTCATATGGCATATCCCATACAAC
TAGGCTTTCAAGACGCAACATCACCTATCATGGAAGAACTACTACACTTTCACGACCACA
CATTAATAATCGTTTTCCTAATCAGCTCTCTAGTACTTTATATTATTTCACTAATACTAA
CAACAAAATTAACCCATACCAGTACCATAGACGCGCAAGAAGTAGAAACAATCTGAACCA
TTCTACCAGCCATTATCTTAATTATGATTGCTCTTCCATCCTTGCGAATCCTATACATAA
TAGATGAAATCAACAACCCATCTCTCACAGTAAAGACCATAGGGCATCAATGATACTGAA
GCTATGAATATACAGATTATGAAGACCTAAGCTTCGATTCCTATATAATCCCAACATCAG
AACTAAAACCAGGAGAACTGCGTTTACTAGAAGTAGACAACCGAGTTGTATTACCCATGG
AAATAACAGTCCGAATACTAATCTCTTCCGAAGATGTCCTACACTCATGAGCAGTCCCTT
CTCTAGGACTAAAAACAGACGCAATTCCAGGTCGTTTAAATCAAACAACCCTTATGTCAA
CTCGTCCAGGCCTATTCTACGGTCAATGCTCAGAAATTTGCGGATCAAATCACAGTTTTA
TGCCAATTGTTCTTGAACTAGTCCCATTAAAATACTTTGAAAAATGATCCGCATCAATAC
TATAAAATCATCAAGAAGCTATCCCAGCGTTAACCTTTTAAGTTAAAGACTGAGAATATT
ATATTCTCCTTGATGATATGCCACAACTAGACACATCAACGTGACTTACAATAATTCTAT
CAATATTTTTAGTCCTCTTCATTATTTTTCAACTAAAAATCTCAAAACACAACTTCTACC
ACAACCCAGAATTAATAACAACAAAAACACCGAAACAAAATACTCCTTGAGAAACAAAAT
GAACGAAAATCTATTTGCCTCTTTCATTACCCCTATAATATTTGGTCTCCCCCTCGTTAC
CCTCATTGTTTTATTCCCTAGCCTATTATTTCCCACATCAAACCGACTAGTCAACAACCG
CCTCATCTCCCTCCAACAGTGAATACTTCAATTAGTATCAAAACAAATAATGAGCATTCA
TAATACCAAAGGACAGACATGAGCATTAATGCTAATGTCCCTAATTTTATTTATTGGATC
TACAAACCTACTAGGCCTCCTACCCCACTCATTTACACCAACTACACAACTATCAATAAA
CCTAGGCATGGCCATTCCTTTATGAGCAGGAGCTGTAATTACAGGCTTCCGCAACAAAAC
TAAAGCTTCACTCGCCCATTTCCTACCACAAGGGACACCCACCCCACTGATCCCAATACT
AGTAATTATTGAAACCATCAGCCTATTTATTCAACCAGTAGCCCTTGCCGTACGATTAAC
AGCTAATATCACGGCAGGACACTTACTAATTCACCTAATTGGAGGAGCCACCCTTGCACT
AATAAGCATTAATACCACAACAGCACTCATCACATTCATTATCCTAATTTTACTAACAGT
TCTCGAATTCGCAGTGGCTATAATTCAAGCCTATGTATTTACCCTTCTAGTTAGCTTATA
CCTGCATGATAACACATAATGACACACCAAACCCACGCTTATCACATAGTAAATCCAAGC
CCCTGACCTCTCACAGGAGCACTATCTGCCCTCCTAATAACATCTGGTCTCATCATATGA
TTTCACTTCAACTCAACAGCTCTACTAACTCTGGGCCTAACAACAAATATACTTACAATA
TACCAGTGATGACGAGATGTGATTCGAGAAAGCACCTTCCAAGGCCACCATACTCCGGCT
GTCCAAAAGGGCCTTCGTTACGGAATGATTCTTTTCATTATCTCCGAAGTTCTATTCTTT
ACTGGATTTTTCTGAGCCTTCTACCACTCAAGCCTTGCCCCCACACCCGAACTAGGCGGC
TGCTGACCTCCAACAGGCATTCACCCACTTAATCCCTTAGAAGTCCCACTACTCAACACC
TCTGTCCTTCTAGCCTCAGGAGTATCCATTACTTGAGCTCACCATAGCCTCATAGAAGGG
AACCGTTACCACATGTTACAAGCCCTATTCATTACCATCGCACTAGGCGTGTACTTTACA
CTGTTACAGGCATCAGAGTATTATGAAGCACCCTTTACAATCTCAGACGGAGTTTACGGT
TCAACTTTCTTCGTAGCTACAGGATTTCACGGCCTCCATGTCATCATCGGATCCACCTTC
CTAATTGTCTGCTTCTTCCGCCAATTAAAATTTCATTTCACCTCTAGTCACCATTTCGGT
TTCGAAGCCGCTGCCTGATACTGACACTTCGTAGATGTAGTATGACTTTTCCTCTATGTA
TCCATCTACTGATGAGGCTCATGTCCTTTTAGTATTAATTAGTACAACTGACTTCCAATC
AGTTAGTTTCGGTCTAATCCGAAAAAGAACAATAAACCTTATAATTACTCTCCTAACTAA
CTTCACGCTAGCTACATTACTCGTAACCATCGCATTCTGACTTCCCCAACTGAACGTGTA
TTCAGAAAAAACAAGCCCATACGAATGTGGATTTGACCCCATAGGGTCTGCTCGCCTCCC
CTTCTCTATAAAATTCTTCCTAGTAGCCATCACATTCCTCCTTTTTGATCTAGAAATTGC
ACTACTCCTACCACTACCATGAGCCTCACAAACAACTAATCTAAACACAATGCTCACCAT
AGCTCTTCTCCTAATCTTCCTACTAGCCGTAAGCCTGGCCTACGAATGAACTCAAAAAGG
ACTCGAATGAACCGAATATGGTATTTAGTTTAAAACAAAATAAATGATTTCGACTCATTA
GATTATGATTAAGCTCATAACTACCAAATGTCCCTCGTATACATAAACATTATAATGGCA
TTCACAGTATCCCTCACAGGACTACTAATATACCGATCCCACCTAATATCTTCCCTCCTA
TGCCTAGAAGGAATAATACTATCCCTATTTATTTTAGCCACCCTAATAATCCTAAACTCA
CATTTTACCTTAGCCAGTATAATGCCCATTATTCTACTAGTTTTCGCAGCTTGCGAGGCA
GCACTAGGCCTGTCCCTACTGGTAATGGTGTCAAATACATATGGCACCGACTATGTACAA
AACCTTAACCTTCTACAATGCTAAAATACATTATCCCCACAATAATACTTATACCCCTAA
CCTGACTATCAAAAAATAGCATAATCTGAATCAACACCACACTTCACAGCTTGCTAATCA
GCCTCACAAGCCTTCTCCTCCTAAATCAATTCGGTGATAATAGCCTCAACTTCTCATTAA
CTTTTTTCTCCGACTCCTTATCTACACCATTACTAATTCTAACCATATGACTTCTACCCC
TAATACTCATAGCTAGCCAACATCATCTATCAAAAGAAAATCTAGCCCGAAAAAAACTCT
TCATCTCAATGCTAATTCTACTACAACTATTTCTGATTATAACATTCACTGCCACAGAAC
TAATCTTTTTCTATATCATGTTTGAAGCAACACTAGTCCCCACACTTATCATTATTACTC
GATGAGGAAATCAAACAGAACGCCTAAACGCCGGTCTCTATTTCTTGTTTTACACACTAG
CAGGATCCCTGCCCCTATTAGTCGCACTGATTTATATTCAAAACACAATAGGATCACTAA
ATTTCCTTATTCTCCAGTACTGAGTTCAACCAATACCTAACTCATGATCCAACACTTTCA
TATGACTAGCATGCATAATAGCTTTCATAGTAAAGATACCACTATATGGACTCCACCTCT
GACTTCCCAAAGCCCATGTAGAAGCTCCAATTGCGGGCTCCATGGTCCTTGCAGCAATCC
TACTTAAACTAGGAGGATATGGCATGATACGGATTACATTACTTCTGAATCCAATCACCG
ACTTTATAGCATACCCATTCATTATATTATCATTATGAGGCATAATCATAACCAGCTCAA
TTTGCCTTCGCCAAACGGACCTAAAGTCACTCATTGCATATTCTTCCGTTAGCCACATAG
CACTTGTCATTGTTGCCATTCTCATTCAAACACCCTGAAGCTACATAGGAGCCACCGCCC
TAATAATTGCTCATGGTCTCACATCTTCCATACTTTTCTGCCTAGCAAACTCCAACTATG
AACGAGTTCACAGCCGAACAATAATCCTAGCCCGCGGCCTACAAACACTCCTTCCACTAA
TGGCTGCCTGATGACTCCTAGCAAGTCTAACTAATCTAGCTCTACCCCCATCAATCAACC
TAATCGGAGAACTATTTGTAGTAATATCAACCTTTTCATGATCTAACATCACAATCATTC
TAATAGGACTTAATATGGTAATTACTGCTCTATATTCCCTCTACATACTAATCACAACAC
AACGAGGTAAACATACTCACCACATCAATAATATTTTACCCTCCTTCACACGAGAAAATG
CACTTATATCACTGCATATACTACCACTCCTACTTCTATCCCTAAACCCGAAAATTATCC
TAGGCCCCCTATACTGTAAATATAGTTTAAGAAAACATTAGATTGTGGATCTAATAATAG
AAGACTATCACCTTCTTATTTACCGAAAAAGTATGCAAGAACTGCTAATTCTATGCCCCC
ATGTCTAATAACATGGCTTTTTCAAACTTTTAAAGGATAGTAGTTATCCATTGGTCTTAG
GAACCAAAAAATTGGTGCAACTCCAAATAAAAGTAATAAACCTATTTTCCTCCCTCACAC
TAGTCACCCTAATTCTACTAACCATACCCATCGCAGCAATCAATTTTAACACCCATAAAT
TCACCAATTATCCACTCTATGTAAAAACAACCATTTCATGCGCTTTCATCACTAGCATAA
TCCCCACAATAATATTCATCCACACAGGACAAGAAATAATTATCTCAAACTGACACTGAC
TAACCATCCAAACCCTCAAACTATCACTCAGCTTCAAAATAGACTTCTTCTCAATAATAT
TCGTTCCAGTAGCACTATTCGTTACATGATCTATTATAGAATTCTCAATATGATACATGC
ACTCAGACCCCAACATTAACCAGTTTTTCAAGTACTTACTCCTATTTCTCATTACAATAC
TTATTCTTGTCACTGCAAACAACCTCTTTCAACTTTTCATTGGCTGAGAAGGAGTTGGAA
TTATATCATTTCTACTGATCGGATGATGATATGGACGGACAGACGCCAACACAGCAGCCT
TACAAGCAATCCTATATAACCGCATTGGTGACATCGGATTTATTCTAGCCATAGCATGAT
TTCTAATTAACCTCAACACCTGAGATCTCCAACAAATCTTTATACTAAATCCAAACGACT
CAAACCTACCCCTAATAGGACTAATTCTAGCTGCAACCGGAAAATCCGCACAATTTGGCC
TACATCCATGACTACCCTCTGCAATAGAGGGCCCAACACCCGTCTCAGCACTACTCCACT
CAAGCACAATAGTAGTAGCAGGCATCTTCCTACTAATCCGCTTTTATCCACTAACAGAAA
ACAATAAATTTGCCCAATCAATCATATTATGTCTAGGGGCTATAACCACATTATTCACAG
CAATATGCGCCCTCACCCAAAATGATATCAAAAAAATTATCGCTTTCTCTACATCCAGCC
AACTCGGCCTCATAATAGTAACAATCGGAATTAATCAACCCCACCTAGCATTCCTTCACA
TCTGCACCCATGCCTTCTTCAAAGCCATATTATTTATATGCTCTGGCTCCATTATCCACA
GCCTAAACGACGAGCAAGACATCCGAAAAATAGGAGGCCTATTTAAAGCAATGCCATTTA
CCACAACAGCCCTCATTATTGGCAGCCTTGCACTAACAGGAATACCCTTTCTCACCGGAT
TCTACTCCAAAGACCTGATTATTGAATCCGCTAATACGTCTTATACCAACGCCTGAGCCC
TTTTAATAACATTAGTCGCCACCTCCTTCACAGCCATCTACAGCACTCGCATTATCTTTT
TTGCACTCCTAGGACAACCCCGATTTCCAACCCTCATTAATATCAATGAAAATAACCCGT
TCCTAATTAATTCAATCAAACGCTTACTAATTGGAAGCCTATTTGCAGGGTTCATTATCT
CTAATAACATCCCTCCAATAACAATCCCCCAAATAACCATGCCCCACTATCTAAAAATAA
CTGCCTTAACAGTCACAATCCTAGGCTTTATTCTAGCACTAGAAATCAGCAACACAACCC
ACTACCTAAAATTTAATTATCCATCAAACACATTCAAATTCTCTAACCTATTAGGATATT
ATCCTACAATTATACACCGCCTGACCCCCTATATAAACCTAACAATAAGCCAAAAATCAG
CATCCTCTCTCCTAGATCTAATCTGACTAGAAACTATTCTACCAAAAACCATTTCACTAG
CCCAAATAAAAATATCCACCACAATCACAAGCCAAAAGGGCCTAATTAAACTATATTTCC
TCTCCTTCCTAATCACGATCCTCATTAGTACAACCTTACTTAATTTCCACGAGTAATCTC
CATAATCACTACAACACCAATCAATAAAGACCAACCAGTAACAATAACCAATCAAGTACC
ATAACTGTATAAAGCAGCAATTCCCATAGCCTCCTCGCTAAAAAACCCAGAATCCCCCGT
ATCATAAATAACCCAATCCCCCATACCATTAAACTTAAATACAATTTCCACCTCCTTATC
TTTCAACACATAATAAACCATAAGAAATTCCATTAATAAACCAGTAATAAACGTCCCTAA
AACAACCTTATTAGAAACTCAAACCTCAGGATACTGTTCAGTAGCTATAGCTGTCGTATA
ACCAAAAACTACCATCATACCCCCTAAATAAATTAAGAAAACTATTAAACCTAAAAAAGA
CCCACCAAAATTCAACACAATACCACACCCAACCCCACCACTTACAATTAACCCCAACCC
CCCATAAATAGGTGAAGGTTTTGAAGAAAACCCCACAAAACCTATCACAAAAATAACACT
TAAGATAAACACAATGTATGTCATCATCATTCTCACATGGAATCTAACCATGACCAATGA
TATGAAAAACCATCGTTGTCATTCAACTATAAGAACACTAATGATCAACATCCGAAAAAC
CCACCCACTAATAAAAATTGTAAACAACGCATTCATTGATCTCCCAGCTCCATCAAATAT
TTCATCATGATGAAACTTTGGCTCTCTCCTAGGCATTTGCTTAATTTTACAGATTCTAAC
AGGCCTATTCCTAGCAATACACTATACACCTGACACAACAACAGCATTCTCCTCTGTAAC
CCACATTTGCCGAGACGTAAACTATGGCTGAATTATCCGATATATACACGCAAACGGGGC
ATCAATATTTTTTATCTGCCTATTTATGCATGTAGGACGAGGCCTATACTATGGATCATA
TACCTTCCTAGAAACATGAAACATCGGAGTAATCCTCCTATTTGCGACAATAGCCACAGC
ATTCATAGGCTATGTTTTACCATGAGGACAAATATCATTCTGAGGAGCAACAGTTATTAC
CAACCTCCTTTCAGCAATTCCATATATTGGCACAAACCTAGTCGAATGAATCTGGGGAGG
ATTCTCAGTAGACAAAGCTACCCTCACCCGATTTTTCGCCTTTCACTTTATTTTCCCATT
CATCATCGCAGCCCTCGCCATAGTTCACCTACTCTTCCTCCACGAAACAGGATCCAACAA
CCCCACAGGAATTCCATCGGACACAGATAAAATTCCCTTCCACCCTTATTACACCATTAA
AGACATCCTAGGTGCTATCCTACTAATCCTCATCCTCATGCTACTAGTACTATTCACGCC
TGACTTACTCGGAGACCCAGACAACTACACCCCAGCAAACCCACTTAACACTCCCCCTCA
CATCAAACCTGAATGATACTTCCTATTTGCGTACGCAATCTTACGATCAATCCCTAATAA
ACTAGGAGGAGTCCTCGCCCTGATCCTCTCAATCCTAGTCCTAGTAATTATACCCCTCCT
CCATACATCAAAGCAACGGAGCATAATATTCCGACCAATCAGTCAATGTATATTCTGAAT
CCTAGTAGCCGACCTATTAACACTCACATGAATTGGAGGCCAGCCAGTTGAACACCCCTA
CATCATTATTGGACAACTAGCATCTATTATATATTTCCTTATCATTCTAGTCATAATACC
AGTAGCTAGCATCATCGAAAACAACCTCCTAAAATGAAGACAAGTCTTTGTAGTACAATC
AATATACTGGTCTTGTAAACCAGAGAAGGAGAACAACCAACCTCCCTAAGACTCAAGGAA
GAAGCTATAGCCCCACTATCAACACCCAAAGCTGAAGTTCTACTTAAACTATTCCCTGAA
TCATTATCAACGATACTTATCAATATATTTCCAAAAATATAAAGAGCCTCTCCAGTATTA
AACTTGCTAAAACTCCCAAACATACAACACGGACTTCCCACTCCACAAACCCACATAACA
ACCCATACAAGAAAAGCACAACCACCCACCCACGGACATGAGCGTTCATAAACCCAACAT
ATCTTATGTCTGTCTTAAACATGCAAACGAGTACATAGTATTAATGTAATATAGACATTA
TATGTATAAAGTACATTAAATGATTTACCTCATGCATATAAGCACGTACATAGTATTAAT
GTAATATAGACATTATATGTATAAAGTACATTAAATGATTTACCTCATGCATATAAGCAC
GTACATAGTATTAATGTAATATAGACATTATATGTATAAAGTACATTAAATGATTTACCT
CATGCATATAAGCACGTACATAGTATTAATGTAATATAGACATTATATGTATAAAGTACA
TTAAGTGATTTACCCCATGCATATAAGCATGTACATTTGTTTCACTGAAGCATGTAGGGT
ATTAAACTGCTTGACCGTACATAGTACATGAAGTCAAATCCATTCTAGTCAACATGCGTA
TCCTGTCCATTAGATCACGAGCTTGTTCACCATGCCGCGTGAAACCAACAACCCGCTCAG
CAAGGATCCCTCTTCTCGCTCCGGGCCCATTAACTGTGGGGGTAACTATTTAATGAACTT
TAACAGGCATCTGGTTCTTTCTTCAGGGCCATCTCATCTAAAATCGCCCACTCTTTCCCC
TTAAATAAGACATCTCGATGGACTAATGACTAATCAGCCCATGCCTAACATAACTGTGGT
GTCATGCATTTGGTATTTTTTAATTTTTGGGGATGCTTGGACTCAGCTATGGCCGTCTGA
GGCCCCGACCCGGAGCATGAATTGTAGCTGGACTTAACTGCATCTTGAGCATCCTCATAA
TGGTAAGCATGGGCATAATATAATTAATGGTCACAGGACATATCTGCTGTATCGTGCATT
TATATATTCTTTTTCCCCCCTTCCCCTTAAATATTTATCACCATTTTTAACACGCTTCCC
CCTAGATATTAATATAAATTTATCCCGCCCTCAATACTCAAATTCATACTCCAACCGAAG
TAAATATATAGGCACCTGGGTCACATACATAACGCATA
>1785-R1_Consensus
GTTAATGTAGCTTAAACTTAAAGCAAGGCACTGAAAATGCCTAGATGAGTCTACTGACTC
CATGAACATATAGGTTTGGTCCCAGCCTTCCTGTTAACTTTCAATAGACTTATACATGCA
AGCATCCACGCCCCGGTGAGTAACGCCCTTCGAATCACACAGGACTAAAAGGAGCAGGTA
TCAAGCACACACTCTTGTAGCTCACAACGCCTTGCTTAACCACACCCCCACGGGAGACAG
CAGTAACAAAAATTAAGCCATAAACGAAAGTTTGACTAAGCCATATTGACCAGGGTTGGT
AAATCTCGTGCCAGCCACCGCGGTCATACGATTGACCCAAGCTAACAGGAGTACGGCGTA
AAGCGTGTTAAAGCATCATACTAAATAGAGTTAAATTTTAATTAAACTGTAAAAAGCCAT
AATTATAACAAAAATAAATGACGAAAGTAACCCTACAATAGCTGATACACCATAGCTAAG
ACCCAAACTGGGATTAGATACCCCACTATGCTTAGCCCAGGACTTGGCGGTGCTTTATAC
CCTTCTAGAGGAGCCTGTTCTATAATCGATAAACCCCGATAAACCTCACCAATCCTTGCT
AATACAGTCTATATACCGCCATCTTCAGCAAACCCTAAAAAAGGGACAAAAGTAAGCTCA
ATAATAACACATAAAGACGTTAGGTCAAGGTGTAACCTATGGAGTGGGAAGAAATGGGCT
ACATTTTCTACCCAAGAAAATTTAATACGAAAGCCATTATGAAATTAATAGCCAAAGGAG
GATTTAGCAGTAAACTAAGAATAGAGTGCTTAGTTGAATCAGGCCATGAAGCACGCACAC
ACCGCCCGTCACCCTCCTCAAGTAAATATGATATACTTAAACCTATTTACATATATCAAC
CACACGAGAGGAGACAAGTCGTAACAAGGTAAGCATACTGGAAAGTGTGCTTGGATAAAC
CAAGATATAGCTTAATTAAAGCATCTAGTTTACACCTAGAAGATTTCACACATTATGAGT
ATCTTGAACTATACCTAGCCCAAAATCTCCCACTCTCCAGTTTAAATAACTAAATTAATT
AAAATAAAACATTTACCCTAATTAAAGTATAGGAGATAGAAATTCTAAACACGGCGCTAT
AGAGAAAGTACCGCAAGGGAATGATGAAAGAAAAAAATCATAGTACAAAAAAGCAAAGAT
TAACCCTTGTACCTTTTGCATAATGAATTAACGAGCAAAAAACTTAACAAAACGAATTTT
AGCTAAGTAACCCGAAACCAGACGAGCTACTTATAGACAGTTTATTAGAACCAACTCATC
TATGTGGCAAAATAGTGAGAAGATCCATAAGTAGAGGTGACATGCCTAACGAGCCTGGTG
ATAGCTGGTTGTCCAGAAAATGAATTTTAGTTCAGCTTTAAAGATACCAAAAATACAAAT
AAATCCCACTGTATCTTTAAAAGTTAGTCTAAAAAGGTACAGCCTTTTAGAAATGGGTAC
AACCTTCACTAGAGAGTAAGATCTAAAAATACCATAGTAGGCCTAAAAGCAGCCATCAAT
TAAGAAAGCGTTAAAGCTCAACAACAATAGTATTATTAATCCCAGCAATAACATTAGCCA
ACTCCTAGATTTAATACTGGACTATTCTATTACTAAATAGAAGCAATAATGTTAATATGA
GTAACAAGAAATATTTTCTCCTCGCACAAGTTTAAGTCAGTAACTGATAATACCCTGACC
GTTAACAGTAAATAAAAATAACCCAACAATAAATGATTTATTACTTATACTGTTAACCCA
ACACAGGAGTGCACCCAGGAAAGATTCAAAGAAGTAAAAGGAACTCGGCAAACACTAAAC
CCCGCCTGTTTACCAAAAACATCACCTCCAGCATCCCTAGTATTGGAGGCACTGCCTGCC
CAGTGACTAAACGTTAAACGGCCGCGGTATTCTGACCGTGCAAAGGTAGCATAATCATTT
GTTCTCTAAATAAGGACTTGTATGAATGGCCACACGAGGGTTTTACTGTCTCTTACTTCC
AATCAGTGAAATTGACCTCCCCGTGAAGAGGCGGGGATAAATCAACAAGACGAGAAGACC
CTATGGAGCTTTAACTAAGTAACTCAAGGAAAATAAATTCAACCACCAAGGGATAACAAC
ACTCCTTATGAGTTAACAGTTTCGGTTGGGGTGACCTCGGAGAACAGAAAATCCTCCGAG
CGATTTTAAAGACTAGACTAACAAGTCAAACCAAACCATCGCTTATTGATCCAAAAACTT
GATCAACGGAACAAGTTACCCTAGGGATAACAGCGCAATCCTATTCAAGAGTCCATATCG
ACAATAGGGTTTACGACCTCGATGTTGGATTGTTCAACGATTAAAGTCCTACGTGATCTG
AGTTCAGACCGGAGTAATCCAGGTCGGTTTCTATCTGTTATGTATTTCTCCCAGTACGAA
AGGACAAGAGAAATAAGGCCAACTTTAACAAAGCGCCTTAAACCAATTAATGACTTTATC
TTAATTAATTTCACAACAAAACCTGCCCTAGAAAAGGGCCCAGTTAAGGTGGCAGAGCCC
GGTAATTGCGTAAAACTTAAACCTTTATACTCAGAGATTCAAATCCTCTCCTTAACAAAA
TGTTTATAATCAACGTTCTAACACTCATCATTCCTATTCTCCTAGCTGTAGCTTTTCTTA
CACTAGTTGAACGAAAAGTTCTAGGTTATATACAATTTCGAAAAGGCCCAAACGTTGTAG
GGCCATATGGCTTACTTCAACCCATCGCCGACGCAATTAAACTCTTCATCAAAGAACCCC
TACGACCCGCCACATCCTCAATCTCAATATTCATTCTAGCCCCCATCCTAGCACTAACCC
TAGCCTTAACTATATGAATCCCCCTACCCATACCCTATCCCCTCATCAATATAAACTTAG
GAGTCCTCTTCATATTAGCCATATCAAGCCTAGCCGTATACTCAATCCTCTGATCAGGTT
GAGCCTCCAACTCAAAATATGCTCTCATTGGAGCCCTACGGGCAGTAGCACAAACAATCT
CTTATGAAGTAACACTAGCAATTATTTTACTATCAGTCCTACTAATAAATGGGTCCTTTA
CCCTTTCTACACTAATCATTACACAAGAACAAGTATGATTAATCTTCCCAGCATGACCCC
TAGCAATAATATGATTTATCTCAACACTAGCAGAAACAAACCGAGCACCATTTGACCTCA
CCGAAGGAGAATCTGAACTAGTATCAGGCTTTAACGTAGAATATGCTGCCGGACCATTCG
CCCTATTCTTTATAGCAGAATATGCGAATATTATCATAATAAACATCTTCACAACAACCC
TCTTCTTAGGAGCATTTCACAACCCATACATACCAGAACTTTACACAATCAACTTCACCA
TCAAATCGCTACTACTCACAATTACCTTCCTATGAATCCGAGCATCCTACCCCCGATTCC
GTTACGACCAACTAATACACTTACTATGAAAAAATTTTCTACCCCTAACACTAGCCCTAT
GCATATGACACGTATCGCTACCTATTCTCCTATCAAGCATCCCCCCACAAACATAAGAAA
TATGTCTGACAAAAGAGTTACTTTGATAGAGTAAATAATAGAGGTTTAAATCCTCTTATT
TCTAGAACTATAGGAATTGAACCTACTCCTAAGAACCCAAAACTCTTCGTGCTCCCAATT
ACACCAAATTCTAATAGTAAGGTCAGCTAATTAAGCTATCGGGCCCATACCCCGAAAATG
TTGGTTCATATCCTTCCCGTACTAATAAATCCAATTATCCTCATTATTATTCTAATAACC
GTTATACTTGGAACCATTATCGTTATGATTAGCACCCACTGATTGCTCATCTGAATTGGA
TTTGAAATAAATATACTTGCTATTATTCCCATTATAATAAAAAAGCACAACCCACGAGCC
ACAGAAGCATCAACCAAATATTTCCTAACTCAATCAACAGCCTCAATACTACTAATAATA
GCCATTATCATTAACTTAATATTCTCAGGCCAATGAACCGTAATAAAACTATTTAATCCA
ATAGCCTCCATACTCATAACAATAGCCCTCGCTATAAAACTAGGTATAGCCCCATTCCAC
TTCTGAGTCCCAGAAGTAACACAAGGCATTCCCCTATCCTCAGGCCTAATCTTACTCACA
TGACAAAAACTAGCACCCATGTCAGTACTTTACCAAATCCTTCCATCCATCAACCTAGAC
CTGATCCTAACCCTATCAATTCTATCTATTACAATCGGAGGCTGAGGAGGACTGAACCAA
ACCCAACTACGAAAAATTATAGCCTATTCATCAATTGCCCACATAGGCTGAATAACAGCA
GTTTTACTATATAATCCCACCATAACACTACTAAACCTAATTATTTATATCATTATAACC
TCTACCATATTTACACTATTTATAGCCAACTCAACCACAACCACCCTATCATTATCACAC
ACATGAAATAAAGCACCCATCATAACAATTCTAGTCCTCATTACCCTCCTATCAATAGGA
GGACTTCCCCCACTATCAGGATTTATACCAAAATGAATAATTATCCAAGAAATAACAAAA
AATGACAGCATTATCTTACCCACCCTCATAGCAATTACAGCACTACTAAACCTATATTTT
TATATACGACTTACATACTCCACTGCACTCACGATATTTCCCTCCACAAACAACATAAAA
ATGAAATGACAATTCCCAACCACAAAACGAATAACCCTCCTACCAACAATAACTGTACTA
TCCACCATACTACTACCACTAACACCAATCCTCTCAATTCTAGAATAGGAATTTAGGTTA
AACAGACCAAGAGCCTTCAAAGCCCTAAGCAAGTATAATTTACTTAATTCCTGATAAGGA
CTGCAAGACTACATCTTACATCAATTGAATGCAAATCAACCACTTTAATTAAGCTAAATC
CTCACTAGATTGGTGGGCTCCACCCCCACGAAACTTTAGTTAACAGCTAAACACCCTAAA
CAACTGGCTTCAATCTACTTCTCCCGCCGCGAGAAAAAAAAGGCGGGAGAAGCCCCGGCA
GAGTTTGAAGCTGCTTCTTTGAATTTGCAATTCAATATGTTAATTCACTACAGGACCTGG
TAAAAAGAGGAATTAAACCTCTGTTCTTAGATTTACAGTCTATTGCTTTACTCAGCCATT
TTACCCATGTTCATCAACCGCTGATTATTTTCAACCAACCACAAAGATATCGGCACCCTT
TACCTTCTATTTGGTGCCTGAGCTGGTATAGTAGGAACCGCCTTAAGCCTACTAATTCGC
GCCGAACTAGGCCAACCCGGAACTCTACTCGGAGATGACCAAATCTACAACGTAATTGTA
ACCGCACATGCATTTGTAATAATTTTCTTTATAGTAATGCCTATTATAATCGGTGGATTC
GGCAACTGACTAGTTCCTCTGATAATTGGAGCCCCTGATATAGCATTTCCTCGGATAAAT
AACATAAGCTTTTGACTTCTTCCCCCATCTTTCCTGTTACTCCTAGCATCCTCTATGGTT
GAGGCCGGAGCAGGAACAGGTTGAACCGTATACCCTCCTCTAGCAGGCAACCTAGCCCAT
GCAGGAGCCTCAGTAGATCTAACTATTTTCTCCCTACATCTGGCAGGTGTCTCTTCAATT
CTAGGAGCCATTAATTTTATTACAACTATTATTAATATAAAACCCCCTGCGATGTCACAG
TATCAAACCCCCTTGTTTGTATGATCTGTACTAATTACTGCCGTACTTCTCCTTCTCTCA
CTTCCTGTATTAGCAGCTGGTATCACAATACTACTAACGGACCGAAACCTGAATACAACC
TTTTTTGACCCAGCAGGAGGAGGAGACCCTATCCTATATCAACACCTATTCTGATTCTTT
GGGCACCCTGAAGTATATATTCTTATTTTACCTGGGTTTGGGATAATCTCCCATATTGTG
ACCTACTATTCAGGAAAAAAAGAACCATTCGGATATATAGGAATAGTATGAGCCATAATA
TCAATTGGGTTCCTAGGATTCATTGTATGAGCCCACCATATATTCACAGTCGGAATAGAC
GTCGATACACGGGCTTACTTCACGTCAGCTACTATAATTATCGCCATCCCAACAGGAGTA
AAAGTATTCAGTTGACTAGCAACGCTTCATGGGGGTAATATCAAATGATCTCCTGCCATA
ATATGAGCCCTAGGTTTCATCTTTCTTTTCACAGTCGGAGGCTTAACTGGAATTGTTCTA
GCCAACTCCTCCCTTGACATTGTCCTCCATGACACATATTATGTAGTAGCACATTTCCAC
TACGTATTATCAATAGGAGCTGTATTTGCTATTATAGGAGGATTTGTACATTGATTTCCC
CTATTCTCAGGCTATACTCTCAATGATACATGAGCCAAAATCCACTTTGCAATTATATTT
GTAGGTGTTAACATGACTTTCTTTCCACAACATTTCCTAGGACTATCCGGTATACCACGA
CGATACTCTGATTATCCAGACGCATATACAATATGAAATACTATCTCATCTATAGGCTCA
TTTATCTCACTAACAGCAGTAATACTAATAATCTTCATCATCTGAGAAGCATTTGCATCT
AAACGAGAAGTCCTAACTGTAGACCTAACCACAACAAACCTAGAATGACTAAACGGATGT
CCTCCACCATACCACACATTTGAAGAACCCACATATGTTAACCTAAAATAAGAAAGGAAG
GAATCGAACCTCCTATTATTGGTTTCAAGCCAACACCATAGCCACTATGACTCTCTCAAT
AAACGAGATGTTAGTAAAACATTACATAACCTTGTCAAGATTAAATTACAGGTGAAAATC
CCGTACATCTCATATGGCATATCCCATACAACTAGGCTTTCAAGACGCAACATCACCTAT
CATGGAAGAACTACTACACTTTCACGACCACACATTAATAATCGTTTTCCTAATCAGCTC
TCTAGTACTTTATATTATTTCACTAATACTAACAACAAAATTAACCCATACCAGTACCAT
AGACGCGCAAGAAGTAGAAACAATCTGAACCATTCTACCAGCCATTATCTTAATTATGAT
TGCTCTTCCATCCTTGCGAATCCTATACATAATAGATGAAATCAACAACCCATCTCTCAC
AGTAAAGACCATAGGGCATCAATGATACTGAAGCTATGAATATACAGATTATGAAGACCT
AAGCTTCGATTCCTATATAATCCCAACATCAGAACTAAAACCAGGAGAACTGCGTTTACT
AGAAGTAGACAACCGAGTTGTATTACCCATGGAAATAACAGTCCGAATACTAATCTCTTC
CGAAGATGTCCTACACTCATGAGCAGTCCCTTCTCTAGGACTAAAAACAGACGCAATTCC
AGGTCGTTTAAATCAAACAACCCTTATGTCAACTCGTCCAGGCCTATTCTACGGTCAATG
CTCAGAAATTTGCGGATCAAATCACAGTTTTATGCCAATTGTTCTTGAACTAGTCCCATT
AAAATACTTTGAAAAATGATCCGCATCAATACTATAAAATCATCAAGAAGCTATCCCAGC
GTTAACCTTTTAAGTTAAAGACTGAGAATATTATATTCTCCTTGATGATATGCCACAACT
AGACACATCAACGTGACTTACAATAATTCTATCAATATTTTTAGTCCTCTTCATTATTTT
TCAACTAAAAATCTCAAAACACAACTTCTACCACAACCCAGAATTAATAACAACAAAAAC
ACCGAAACAAAATACTCCTTGAGAAACAAAATGAACGAAAATCTATTTGCCTCTTTCATT
ACCCCTATAATATTTGGTCTCCCCCTCGTTACCCTCATTGTTTTATTCCCTAGCCTATTA
TTTCCCACATCAAACCGACTAGTCAACAACCGCCTCATCTCCCTCCAACAGTGAATACTT
CAATTAGTATCAAAACAAATAATGAGCATTCATAATACCAAAGGACAGACATGAGCATTA
ATGCTAATGTCCCTAATTTTATTTATTGGATCTACAAACCTACTAGGCCTCCTACCCCAC
TCATTTACACCAACTACACAACTATCAATAAACCTAGGCATGGCCATTCCTTTATGAGCA
GGAGCTGTAATTACAGGCTTCCGCAACAAAACTAAAGCTTCACTCGCCCATTTCCTACCA
CAAGGGACACCCACCCCACTGATCCCAATACTAGTAATTATTGAAACCATCAGCCTATTT
ATTCAACCAGTAGCCCTTGCCGTACGATTAACAGCTAATATCACGGCAGGACACTTACTA
ATTCACCTAATTGGAGGAGCCACCCTTGCACTAATAAGCATTAATACCACAACAGCACTC
ATCACATTCATTATCCTAATTTTACTAACAGTTCTCGAATTCGCAGTGGCTATAATTCAA
GCCTATGTATTTACCCTTCTAGTTAGCTTATACCTGCATGATAACACATAATGACACACC
AAACCCACGCTTATCACATAGTAAATCCAAGCCCCTGACCTCTCACAGGAGCACTATCTG
CCCTCCTAATAACATCTGGTCTCATCATATGATTTCACTTCAACTCAACAGCTCTACTAA
CTCTGGGCCTAACAACAAATATACTTACAATATACCAGTGATGACGAGATGTGATTCGAG
AAAGCACCTTCCAAGGCCACCATACTCCGGCTGTCCAAAAGGGCCTTCGTTACGGAATGA
TTCTTTTCATTATCTCCGAAGTTCTATTCTTTACTGGATTTTTCTGAGCCTTCTACCACT
CAAGCCTTGCCCCCACACCCGAACTAGGCGGCTGCTGACCTCCAACAGGCATTCACCCAC
TTAATCCCTTAGAAGTCCCACTACTCAACACCTCTGTCCTTCTAGCCTCAGGAGTATCCA
TTACTTGAGCTCACCATAGCCTCATAGAAGGAAACCGTTACCACATGTTACAAGCCCTAT
TCATTACCATCGCACTAGGCGTGTACTTTACACTGTTACAGGCATCAGAGTATTATGAAG
CACCCTTTACAATCTCAGACGGAGTTTACGGTTCAACTTTCTTCGTAGCTACAGGATTTC
ACGGCCTCCATGTCATCATCGGATCCACCTTCCTAATTGTCTGCTTCTTCCGCCAATTAA
AATTTCATTTCACCTCTAGTCACCATTTCGGTTTCGAAGCCGCTGCCTGATACTGACACT
TCGTAGATGTAGTATGACTTTTCCTCTATGTATCCATCTACTGATGAGGCTCATGTCCTT
TTAGTATTAATTAGTACAACTGACTTCCAATCAGTTAGTTTCGGTCTAATCCGAAAAAGA
ACAATAAACCTTATAATTACTCTCCTAACTAACTTCACGCTAGCTACATTACTCGTAACC
ATCGCATTCTGACTTCCCCAACTGAACGTGTATTCAGAAAAAACAAGCCCATACGAATGT
GGATTTGACCCCATAGGGTCTGCTCGCCTCCCCTTCTCTATAAAATTCTTCCTAGTAGCC
ATCACATTCCTCCTTTTTGATCTAGAAATTGCACTACTCCTACCACTACCATGAGCCTCA
CAAACAACTAATCTAAACACAATGCTCACCATAGCTCTTCTCCTAATCTTCCTACTAGCC
GTAAGCCTGGCCTACGAATGAACTCAAAAAGGACTCGAATGAACCGAATATGGTATTTAG
TTTAAAACAAAATAAATGATTTCGACTCATTAGATTATGATTAAGCTCATAACTACCAAA
TGTCCCTCGTATACATAAACATTATAATGGCATTCACAGTATCCCTCACAGGACTACTAA
TATACCGATCCCACCTAATATCTTCCCTCCTATGCCTAGAAGGAATAATACTATCCCTAT
TTATTTTAGCCACCCTAATAATCCTAAACTCACATTTTACCTTAGCCAGTATAATGCCCA
TTATTCTACTAGTTTTCGCAGCTTGCGAGGCAGCACTAGGCCTGTCCCTACTGGTAATGG
TGTCAAATACATATGGCACCGACTATGTACAAAACCTTAACCTTCTACAATGCTAAAATA
CATTATCCCCACAATAATACTTATACCCCTAACCTGACTATCAAAAAATAGCATAATCTG
AATCAACACCACACTTCACAGCTTGCTAATCAGCCTCACAAGCCTTCTCCTCCTAAATCA
ATTCGGTGATAATAGCCTCAACTTCTCATTAACTTTTTTCTCCGACTCCTTATCTACACC
ATTACTAATTCTAACCATATGACTTCTACCCCTAATACTCATAGCTAGCCAACATCATCT
ATCAAAAGAAAATCTAGCCCGAAAAAAACTCTTCATCTCAATGCTAATTCTACTACAACT
ATTTCTGATTATAACATTCACTGCCACAGAACTAATCTTTTTCTATATCATGTTTGAAGC
AACACTAGTCCCCACACTTATCATTATTACTCGATGAGGAAATCAAACAGAACGCCTAAA
CGCCGGTCTCTATTTCTTGTTTTACACACTAGCAGGATCCCTGCCCCTATTAGTCGCACT
GATTTATATTCAAAACACAATAGGATCACTAAATTTCCTTATTCTCCAGTACTGAGTTCA
ACCAATACCTAACTCATGATCCAACACTTTCATATGACTAGCATGCATAATAGCTTTCAT
AGTAAAGATACCACTATATGGACTCCACCTCTGACTTCCCAAAGCCCATGTAGAAGCTCC
AATTGCGGGCTCCATGGTCCTTGCAGCAATCCTACTTAAACTAGGAGGATATGGCATGAT
ACGGATTACATTACTTCTGAATCCAATCACCGACTTTATAGCATACCCATTCATTATATT
ATCATTATGAGGCATAATCATAACCAGCTCAATTTGCCTTCGCCAAACGGACCTAAAGTC
ACTCATTGCATATTCTTCCGTTAGCCACATAGCACTTGTCATTGTTGCCATTCTCATTCA
AACACCCTGAAGCTACATAGGAGCCACCGCCCTAATAATTGCTCATGGTCTCACATCTTC
CATACTTTTCTGCCTAGCAAACTCCAACTATGAACGAGTTCACAGCCGAACAATAATCCT
AGCCCGCGGCCTACAAACACTCCTTCCACTAATGGCTGCCTGATGACTCCTAGCAAGTCT
AACTAATCTAGCTCTACCCCCATCAATCAACCTAATCGGAGAACTATTTGTAGTAATATC
AACCTTTTCATGATCTAACATCACAATCATTCTAATAGGACTTAATATGGTAATTACTGC
TCTATATTCCCTCTACATACTAATCACAACACAACGAGGTAAACATACTCACCACATCAA
TAATATTTTACCCTCCTTCACACGAGAAAATGCACTTATATCACTGCATATACTACCACT
CCTACTTCTATCCCTAAACCCGAAAATTATCCTAGGCCCCCTATACTGTAAATATAGTTT
AAGAAAACATTAGATTGTGGATCTAATAATAGAAGACTATCACCTTCTTATTTACCGAAA
AAGTATGCAAGAACTGCTAATTCTATGCCCCCATGTCTAATAACATGGCTTTTTCAAACT
TTTAAAGGATAGTAGTTATCCATTGGTCTTAGGAACCAAAAAATTGGTGCAACTCCAAAT
AAAAGTAATAAACCTATTTTCCTCCCTCACACTAGTCACCCTAATTCTACTAACCATACC
CATCGCAGCAATCAATTTTAACACCCATAAATTCACCAATTATCCACTCTATGTAAAAAC
AACCATTTCATGCGCTTTCATCACTAGCATAATCCCCACAATAATATTCATCCACACAGG
ACAAGAAATAATTATCTCAAACTGACACTGACTAACCATCCAAACCCTCAAACTATCACT
CAGCTTCAAAATAGACTTCTTCTCAATAATATTCGTTCCAGTAGCACTATTCGTTACATG
ATCTATTATAGAATTCTCAATATGATACATGCACTCAGACCCCAACATTAACCAGTTTTT
CAAGTACTTACTCCTATTTCTCATTACAATACTTATTCTTGTCACTGCAAACAACCTCTT
TCAACTTTTCATTGGCTGAGAAGGAGTTGGAATTATATCATTTCTACTGATCGGATGATG
ATATGGACGGACAGACGCCAACACAGCAGCCTTACAAGCAATCCTATATAACCGCATTGG
TGACATCGGATTTATTCTAGCCATAGCATGATTTCTAATTAACCTCAACACCTGAGATCT
CCAACAAATCTTTATACTAAATCCAAACGACTCAAACCTACCCCTAATAGGACTAATTCT
AGCTGCAACCGGAAAATCCGCACAATTTGGCCTACATCCATGACTACCCTCTGCAATAGA
GGGCCCAACACCCGTCTCAGCACTACTCCACTCAAGCACAATAGTAGTAGCAGGCATCTT
CCTACTAATCCGCTTTTATCCACTAACAGAAAACAATAAATTTGCCCAATCAATCATATT
ATGTCTAGGGGCTATAACCACATTATTCACAGCAATATGCGCCCTCACCCAAAATGATAT
CAAAAAAATTATCGCTTTCTCTACATCCAGCCAACTCGGCCTCATAATAGTAACAATCGG
AATTAATCAACCCCACCTAGCATTCCTTCACATCTGCACCCATGCCTTCTTCAAAGCCAT
ATTATTTATATGCTCTGGCTCCATTATCCACAGCCTAAACGACGAGCAAGACATCCGAAA
AATAGGAGGCCTATTTAAAGCAATGCCATTTACCACAACAGCCCTCATTATTGGCAGCCT
TGCACTAACAGGAATACCCTTTCTCACCGGATTCTACTCCAAAGACCTGATTATTGAATC
CGCTAATACGTCTTATACCAACGCCTGAGCCCTTTTAATAACATTAGTCGCCACCTCCTT
CACAGCCATCTACAGCACTCGCATTATCTTTTTTGCACTCCTAGGACAACCCCGATTTCC
AACCCTCATTAATATCAATGAAAATAACCCGTTCCTAATTAATTCAATCAAACGCTTACT
AATTGGAAGCCTATTTGCAGGGTTCATTATCTCTAATAACATCCCTCCAATAACAATCCC
CCAAATAACCATGCCCCACTATCTAAAAATAACTGCCTTAACAGTCACAATCCTAGGCTT
TATTCTAGCACTAGAAATCAGCAACACAACCCACTACCTAAAATTTAATTATCCATCAAA
CACATTCAAATTCTCTAACCTATTAGGATATTATCCTACAATTATACACCGCCTGACCCC
CTATATAAACCTAACAATAAGCCAAAAATCAGCATCCTCTCTCCTAGATCTAATCTGACT
AGAAACTATTCTACCAAAAACCATTTCACTAGCCCAAATAAAAATATCCACCACAATCAC
AAGCCAAAAGGGCCTAATTAAACTATATTTCCTCTCCTTCCTAATCACGATCCTCATTAG
TACAACCTTACTTAATTTCCACGAGTAATCTCCATAATCACTACAACACCAATCAATAAA
GACCAACCAGTAACAATAACCAATCAAGTACCATAACTGTATAAAGCAGCAATTCCCATA
GCCTCCTCGCTAAAAAACCCAGAATCCCCCGTATCATAAATAACCCAATCCCCCATACCA
TTAAACTTAAATACAATTTCCACCTCCTTATCTTTCAACACATAATAAACCATAAGAAAT
TCCATTAATAAACCAGTAATAAACGTCCCTAAAACAACCTTATTAGAAACTCAAACCTCA
GGATACTGTTCAGTAGCTATAGCTGTCGTATAACCAAAAACTACCATCATACCCCCTAAA
TAAATTAAGAAAACTATTAAACCTAAAAAAGACCCACCAAAATTCAACACAATACCACAC
CCAACCCCACCACTTACAATTAACCCCAACCCCCCATAAATAGGTGAAGGTTTTGAAGAA
AACCCCACAAAACCTATCACAAAAATAACACTTAAGATAAACACAATGTATGTCATCATC
ATTCTCACATGGAATCTAACCATGACCAATGATATGAAAAACCATCGTTGTCATTCAACT
ATAAGAACACTAATGATCAACATCCGAAAAACCCACCCACTAATAAAAATTGTAAACAAC
GCATTCATTGATCTCCCAGCTCCATCAAATATTTCATCATGATGAAACTTTGGCTCTCTC
CTAGGCATTTGCTTAATTTTACAGATTCTAACAGGCCTATTCCTAGCAATACACTATACA
CCTGACACAACAACAGCATTCTCCTCTGTAACCCACATTTGCCGAGACGTAAACTATGGC
TGAATTATCCGATATATACACGCAAACGGGGCATCAATATTTTTTATCTGCCTATTTATG
CATGTAGGACGAGGCCTATACTATGGATCATATACCTTCCTAGAAACATGAAACATCGGA
GTAATCCTCCTATTTGCGACAATAGCCACAGCATTCATAGGCTATGTTTTACCATGAGGA
CAAATATCATTCTGAGGAGCAACAGTTATTACCAACCTCCTTTCAGCAATTCCATATATT
GGCACAAACCTAGTCGAATGAATCTGGGGAGGATTCTCAGTAGACAAAGCTACCCTCACC
CGATTTTTCGCCTTTCACTTTATTTTCCCATTCATCATCGCAGCCCTCGCCATAGTTCAC
CTACTCTTCCTCCACGAAACAGGATCCAACAACCCCACAGGAATTCCATCGGACACAGAT
AAAATTCCCTTCCACCCTTATTACACCATTAAAGACATCCTAGGTGCTATCCTACTAATC
CTCATCCTCATGCTACTAGTACTATTCACGCCTGACTTACTCGGAGACCCAGACAACTAC
ACCCCAGCAAACCCACTTAACACTCCCCCTCACATCAAACCTGAATGATACTTCCTATTT
GCGTACGCAATCTTACGATCAATCCCTAATAAACTAGGAGGAGTCCTCGCCCTAATCCTC
TCAATCCTAGTCCTAGTAATTATACCCCTCCTCCATACATCAAAGCAACGGAGCATAATA
TTCCGACCAATCAGTCAATGTATATTCTGAATCCTAGTAGCCGACCTATTAACACTCACA
TGAATTGGAGGCCAGCCAGTTGAACACCCCTACATCATTATTGGACAACTAGCATCTATT
ATATATTTCCTTATCATTCTAGTCATAATACCAGTAGCTAGCATCATCGAAAACAACCTC
CTAAAATGAAGACAAGTCTTTGTAGTACAATCAATATACTGGTCTTGTAAACCAGAGAAG
GAGAACAACCAACCTCCCTAAGACTCAAGGAAGAAGCTATAGCCCCACTATCAACACCCA
AAGCTGAAGTTCTACTTAAACTATTCCCTGAATCATTATCAACGATACTTATCAATATAT
TTCCAAAAATATAAAGAGCCTCTCCAGTATTAAACTTGCTAAAACTCCCAAACATACAAC
ACGGACTTCCCACTCCACAAGCCCACATAACAACCCATACAAGAAAAGCACAACCACCCA
CCCACGGACATGAGCGTTCATAAACCCAACATATCTTATGTCTGTCTTAAACATGCAAAC
GAGTACATAGTATTAATGTAATATAGACATTATATGTATAAAGTACATTAAATGATTTAC
CCCATGCATATAAGCACGTACATAGTATTAATGTAATATAGACATTATATGTATAAAGTA
CATTAAATGATTTACCCCATGCATATAAGCACGTACATAGTATTAATGTAATATAGACAT
TATATGTATAAAGTACATTAAATGATTTACCTCATGCATATAAGCACGTACATAGTATTA
ATGTAATATAGACATTATATGTATAAAGTACATTAAATGATTTACCCCATGCATATAAGC
ATGTACATTTGTTTCACTGAAGCATGTAGGGTATTAAACTGCTTGACCGTACATAGTACA
TGAAGTCAAATCCATTCTAGTCAACATGCGTATCCTGTCCATTAGATCACGAGCTTGTTC
ACCATGCCGCGTGAAACCAACAACCCGCTCAGCAAGGATCCCTCTTCTCGCTCCGGGCCC
ATTAACTGTGGGGGTAACTATTTAATGAACTTTAACAGGCATCTGGTTCTTTCTTCAGGG
CCATCTCATCTAAAATCGCCCACTCTTTCCCCTTAAATAAGACATCTCGATGGACTAATG
ACTAATCAGCCCATGCCTAACATAACTGTGGTGTCATGCATTTGGTATTTTTTAATTTTT
GGGGATGCTTGGACTCAGCTATGGCCGTCTGAGGCCCCGACCCGGAGCATGAATTGTAGC
TGGACTTAACTGCATCTTGAGCATCCTCATAATGGTAAGCATGGGCATAATATAATTAAT
GGTCACAGGACATATCTGCTGTATCGTGCATTTATATATTCTTTTTCCCCCCTTCCCCTT
AAATATTTATCACCATTTTTAACACGCTTCCCCCTAGATATTAATATAAATTTATCCCGC
CCTCAATACTCAAATTCATACTCCAACCGAAGTAAATATATAGGCACCTGGGTCATATAC
ATAACGCATA
>1738-C2_Consensus
GTTAATGTAGCTTAAACTTAAAGCAAGGCACTGAAAATGCCTAGATGAGTCTACTGACTC
CATGAACATATAGGTTTGGTCCCAGCCTTCCTGTTAACTTTCAATAGACTTATACATGCA
AGCATCCACGCCCCGGTGAGTAACGCCCTTCGAATCACACAGGACTAAAAGGAGCAGGTA
TCAAGCACACACTCTTGTAGCTCACAACGCCTTGCTTAACCACACCCCCACGGGAGACAG
CAGTAACAAAAATTAAGCCATAAACGAAAGTTTGACTAAGCCATATTGACCAGGGTTGGT
AAATCTCGTGCCAGCCACCGCGGTCATACGATTGACCCAAGCTAACAGGAGTACGGCGTA
AAGCGTGTTAAAGCATCATACTGAATAGAGTTAAATTTTAATTAAACTGTAAAAAGCCAT
AATTATAACAAAAATAAATGACGAAAGTAACCCTACAATAGCTGATACACCATAGCTAAG
ACCCAAACTGGGATTAGATACCCCACTATGCTTAGCCCTAAACACAAATAATTATAAAAA
CAAAATTATTCGCCAGAGTACTACCGGCAACAGCCCGAAACTCAAAGGACTTGGCGGTGC
TTTATACCCTTCTAGAGGAGCCTGTTCTATAATCGATAAACCCCGATAAACCTCACCAAT
CCTTGCTAATACAGTCTATATACCGCCATCTTCAGCAAACCCTAAAAAAGGGACAAAAGT
AAGCTCAATAATAACACATAAAGACGTTAGGTCAAGGTGTAACCTATGGAGTGGGAAGAA
ATGGGCTACATTTTCTACCCAAGAAAATTTAATACGAAAGCCATTATGAAATTAATAGCC
AAAGGAGGATTTAGCAGTAAACTAAGAATAGAGTGCTTAGTTGAATCAGGCCATGAAGCA
CGCACACACCGCCCGTCACCCTCCTCAAGTAAATATGATATACTTAAACCTATTTACATA
TATCAACCACACGAGAGGAGACAAGTCGTAACAAGGTAAGCATACTGGAAAGTGTGCTTG
GATAAACCAAGATATAGCTTAATTAAAGCATCTAGTTTACACCTAGAAGATTTCACACAT
TATGAGTATCTTGAACTATACCTAGCCCAAAATCTCCCACTCTCCAGTTTAAATAACTAA
ATTAATTAAAATAAAACATTTACCCTAATTAAAGTATAGGAGATAGAAATTCTAAACACG
GCGCTATAGAGAAAGTACCGCAAGGGAATGATGAAAGAAAAAAATCATAGTACAAAAAAG
CAAAGATTAACCCTTGTACCTTTTGCATAATGAATTAACGAGCAAAAAACTTAACAAAAC
GAATTTTAGCTAAGTAACCCGAAACCAGACGAGCTACTTATAGACAGTTTATTAGAACCA
ACTCATCTATGTGGCAAAATAGTGAGAAGATCCATAAGTAGAGGTGACATGCCTAACGAG
CCTGGTGATAGCTGGTTGTCCAGAAAATGAATTTTAGTTCAGCTTTAAAGATACCAAAAA
TACAAATAAATCCCACTGTATCTTTAAAAGTTAGTCTAAAAAGGTACAGCCTTTTAGAAA
TGGGTACAACCTTCACTAGAGAGTAAGATCTAAAAATACCATAGTAGGCCTAAAAGCAGC
CATCAATTAAGAAAGCGTTAAAGCTCAACAACAATAGTATTATTAATCCCAGCAATAACA
TTAGCCAACTCCTAGATTTAATACTGGACTATTCTATTACTAAATAGAAGCAATAATGTT
AATATGAGTAACAAGAAATATTTTCTCCTCGCACAAGTTTAAGTCAGTAACTGATAATAC
CCTGACCGTTAACAGTAAATAAAAATAACCCAACAATAAATGATTTATTACTTATACTGT
TAACCCAACACAGGAGTGCACCCAGGAAAGATTCAAAGAAGTAAAAGGAACTCGGCAAAC
ACTAAACCCCGCCTGTTTACCAAAAACATCACCTCCAGCATCCCTAGTATTGGAGGCACT
GCCTGCCCAGTGACTAAACGTTAAACGGCCGCGGTATTCTGACCGTGCAAAGGTAGCATA
ATCATTTGTTCTCTAAATAAGGACTTGTATGAATGGCCACACGAGGGTTTTACTGTCTCT
TACTTCCAATCAGTGAAATTGACCTCCCCGTGAAGAGGCGGGGATAAATCAACAAGACGA
GAAGACCCTATGGAGCTTTAACTAAGTAACTCAAGGAAAATAAATTCAACCACCAAGGGA
TAACAACACTCCTTATGAGTTAACAGTTTCGGTTGGGGTGACCTCGGAGAACAGAAAATC
CTCCGAGCGATTTTAAAGACTAGACTAACAAGTCAAACCAAACCATCGCTTATTGATCCA
AAAACTTGATCAACGGAACAAGTTACCCTAGGGATAACAGCGCAATCCTATTCAAGAGTC
CATATCGACAATAGGGTTTACGACCTCGATGTTGGATCAGGACACCCCGATGGTGCAACC
GCTATCAAAGGTTCGTTTGTTCAACGATTAAAGTCCTACGTGATCTGAGTTCAGACCGGA
GTAATCCAGGTCGGTTTCTATCTGTTATGTATTTCTCCCAGTACGAAAGGACAAGAGAAA
TAAGGCCAACTTTAACAAAGCGCCTTAAACCAATTAATGACTTTATCTTAATTAATTTCA
CAACAAAACCTGCCCTAGAAAAGGGCCCAGTTAAGGTGGCAGAGCCCGGTAATTGCGTAA
AACTTAAACCTTTATACTCAGAGATTCAAATCCTCTCCTTAACAAAATGTTTATAATCAA
CGTTCTAACACTCATCATTCCTATTCTCCTAGCTGTAGCTTTTCTTACACTAGTTGAACG
AAAAGTTCTAGGTTATATACAATTTCGAAAAGGCCCAAACGTTGTAGGGCCATATGGCTT
ACTTCAACCCATCGCCGACGCAATTAAACTCTTCATCAAAGAACCCCTACGACCCGCCAC
ATCCTCAATCTCAATATTCATTCTAGCCCCCATCCTAGCACTAACCCTAGCCTTAACTAT
ATGAATCCCCCTACCCATACCCTATCCCCTCATCAATATAAACCTAGGAGTCCTCTTCAT
ATTAGCCATATCAAGCCTAGCCGTATACTCAATCCTCTGATCAGGTTGAGCCTCCAACTC
AAAATATGCTCTCATTGGAGCCCTACGGGCAGTAGCACAAACAATCTCTTATGAAGTAAC
ACTAGCAATTATTTTACTATCAGTCCTACTAATAAATGGGTCCTTTACCCTTTCTACACT
AATCATTACACAAGAACAAGTATGATTAATCTTCCCAGCATGACCCCTAGCAATAATATG
ATTTATCTCAACACTAGCAGAAACAAACCGAGCACCATTTGACCTCACCGAAGGAGAATC
TGAACTAGTATCAGGCTTTAACGTAGAATATGCTGCCGGACCATTCGCCCTATTCTTTAT
AGCAGAATATGCGAATATTATCATAATAAACATCTTCACAACAACCCTCTTCTTAGGAGC
ATTTCACAACCCATACATACCAGAACTTTACACAATCAACTTCACCATCAAATCGCTACT
ACTCACAATTACCTTCCTATGAATCCGAGCATCCTACCCCCGATTCCGTTACGACCAACT
AATACACTTACTATGAAAAAATTTTCTACCCCTAACACTAGCCCTATGCATATGACACGT
ATCGCTACCTATTCTCCTATCAAGCATCCCCCCACAAACATAAGAAATATGTCTGACAAA
AGAGTTACTTTGATAGAGTAAATAATAGAGGTTTAAATCCTCTTATTTCTAGAACTATAG
GAATTGAACCTACTCCTAAGAACCCAAAACTCTTCGTGCTCCCAATTACACCAAATTCTA
ATAGTAAGGTCAGCTAATTAAGCTATCGGGCCCATACCCCGAAAATGTTGGTTCATATCC
TTCCCGTACTAATAAATCCAATTATCCTCATTATTATTCTAATAACCGTTATACTTGGAA
CCATTATCGTTATGATTAGCACCCACTGATTGCTCATCTGAATTGGATTTGAAATAAATA
TACTTGCTATTATTCCCATTATAATAAAAAAGCACAACCCACGAGCCACAGAAGCATCAA
CCAAATATTTCCTAACTCAATCAACAGCCTCAATACTACTAATAATAGCCATTATCATTA
ACTTAATATTCTCAGGCCAATGAACCGTAATAAAACTATTTAATCCAATAGCCTCCATAC
TCATAACAATAGCCCTCGCTATAAAACTAGGTATAGCCCCATTCCACTTCTGAGTCCCAG
AAGTAACACAAGGCATTCCCCTATCCTCAGGCCTAATCTTACTCACATGACAAAAACTAG
CACCCATGTCAGTACTTTACCAAATCCTTCCATCCATCAACCTAGACCTGATCCTAACCC
TATCAATTCTATCTATTACAATCGGAGGCTGAGGAGGACTGAACCAAACCCAACTACGAA
AAATTATAGCCTATTCATCAATTGCCCACATAGGCTGAATAACAGCAGTTTTACTATATA
ATCCCACCATAACACTACTAAACCTAATTATTTATATCATTATAACCTCTACCATATTTA
CACTATTTATAGCCAACTCAACCACAACCACCCTATCATTATCACACACATGAAATAAAG
CACCCATCATAACAATTCTAGTCCTCATTACCCTCCTATCAATAGGAGGACTTCCCCCAC
TATCAGGATTTATACCAAAATGAATAATTATCCAAGAAATAACAAAAAATGACAGCATTA
TCTTACCCACCCTCATAGCAATTACAGCACTACTAAACCTATATTTTTATATACGACTTA
CATACTCCACTGCACTCACGATATTTCCCTCCACAAACAACATAAAAATGAAATGACAAT
TCCCAACCACAAAACGAATAACCCTCCTACCAACAATAACTGTACTATCCACCATACTAC
TACCACTAACACCAATCCTCTCAATTCTAGAATAGGAATTTAGGTTAAACAGACCAAGAG
CCTTCAAAGCCCTAAGCAAGTATAATTTACTTAATTCCTGATAAGGACTGCAAGACTACA
TCTTACATCAATTGAATGCAAATCAACCACTTTAATTAAGCTAAATCCTCACTAGATTGG
TGGGCTCCACCCCCACGAAACTTTAGTTAACAGCTAAACACCCTAAACAACTGGCTTCAA
TCTACTTCTCCCGCCGCGAGAAAAAAAAGGCGGGAGAAGCCCCGGCAGAGTTTGAAGCTG
CTTCTTTGAATTTGCAATTCAATATGTTAATTCACTACAGGACCTGGTAAAAAGAGGAAT
TAAACCTCTGTTCTTAGATTTACAGTCTATTGCTTTACTCAGCCATTTTACCCATGTTCA
TCAACCGCTGATTATTTTCAACCAACCACAAAGATATCGGCACCCTTTACCTTCTATTTG
GTGCCTGAGCTGGTATAGTAGGAACCGCCTTAAGCCTACTAATTCGCGCCGAACTAGGCC
AACCCGGAACTCTACTCGGAGATGACCAAATCTACAACGTAATTGTAACCGCACATGCAT
TTGTAATAATTTTCTTTATAGTAATGCCTATTATAATCGGTGGATTCGGCAACTGACTAG
TTCCTCTGATAATTGGAGCCCCTGATATAGCATTTCCTCGGATAAATAACATAAGCTTTT
GACTTCTTCCCCCATCTTTCCTGTTACTCCTAGCATCCTCTATGGTTGAGGCCGGAGCAG
GAACAGGTTGAACCGTATACCCTCCTCTAGCAGGCAACCTAGCCCATGCAGGAGCCTCAG
TAGATCTAACTATTTTCTCCCTACATCTGGCAGGTGTCTCTTCAATTCTAGGAGCCATTA
ATTTTATTACAACTATTATTAATATAAAACCCCCTGCGATGTCACAGTATCAAACCCCCT
TGTTTGTATGATCTGTACTAATTACTGCCGTACTTCTCCTTCTCTCACTTCCTGTATTAG
CAGCTGGTATCACAATACTACTAACGGACCGAAACCTGAATACAACCTTTTTTGACCCAG
CAGGAGGAGGAGACCCTATCCTATATCAACACCTATTCTGATTCTTTGGGCACCCTGAAG
TATATATTCTTATTTTACCTGGGTTTGGGATAATCTCCCATATTGTGACCTACTATTCAG
GAAAAAAAGAACCATTCGGATATATAGGAATAGTATGAGCCATAATATCAATTGGGTTCC
TAGGATTCATTGTATGAGCCCACCATATATTCACAGTCGGAATAGACGTCGATACACGGG
CTTACTTCACGTCAGCTACTATAATTATCGCCATCCCAACAGGAGTAAAAGTATTCAGTT
GACTAGCAACGCTTCATGGGGGTAATATCAAATGATCTCCTGCCATAATATGAGCCCTAG
GTTTCATCTTTCTTTTCACAGTCGGAGGCTTAACTGGAATTGTTCTAGCCAACTCCTCCC
TTGACATTGTCCTCCATGACACATATTATGTAGTAGCACATTTCCACTACGTATTATCAA
TAGGAGCTGTATTTGCTATTATAGGAGGATTTGTACATTGATTTCCCCTATTCTCAGGCT
ATACTCTCAATGATACATGAGCCAAAATCCACTTTGCAATTATATTTGTAGGTGTTAACA
TGACTTTCTTTCCACAACATTTCCTAGGACTATCCGGTATACCACGACGATACTCTGATT
ATCCAGACGCATATACAATATGAAATACTATCTCATCTATAGGCTCATTTATCTCACTAA
CAGCAGTAATACTAATAATCTTCATCATCTGAGAAGCATTTGCATCTAAACGAGAAGTCC
TAACTGTAGACCTAACCACAACAAACCTAGAATGACTAAACGGATGTCCTCCACCATACC
ACACATTTGAAGAACCCACATATGTTAACCTAAAATAAGAAAGGAAGGAATCGAACCTCC
TATTATTGGTTTCAAGCCAACACCATAGCCACTATGACTCTCTCAATAAACGAGATGTTA
GTAAAACATTACATAACCTTGTCAAGATTAAATTACAGGTGAAAATCCCGTACATCTCAT
ATGGCATATCCCATACAACTAGGCTTTCAAGACGCAACATCACCTATCATGGAAGAACTA
CTACACTTTCACGACCACACATTAATAATCGTTTTCCTAATCAGCTCTCTAGTACTTTAT
ATTATTTCACTAATACTAACAACAAAATTAACCCATACCAGTACCATAGACGCGCAAGAA
GTAGAAACAATCTGAACCATTCTACCAGCCATTATCTTAATTATGATTGCTCTTCCATCC
TTGCGAATCCTATACATAATAGATGAAATCAACAACCCATCTCTCACAGTAAAGACCATA
GGGCATCAATGATACTGAAGCTATGAATATACAGATTATGAAGACCTAAGCTTCGATTCC
TATATAATCCCAACATCAGAACTAAAACCAGGAGAACTGCGTTTACTAGAAGTAGACAAC
CGAGTTGTATTACCCATGGAAATAACAGTCCGAATACTAATCTCTTCCGAAGATGTCCTA
CACTCATGAGCAGTCCCTTCTCTAGGACTAAAAACAGACGCAATTCCAGGTCGTTTAAAT
CAAACAACCCTTATGTCAACTCGTCCAGGCCTATTCTACGGTCAATGCTCAGAAATTTGC
GGATCAAATCACAGTTTTATGCCAATTGTTCTTGAACTAGTCCCATTAAAATACTTTGAA
AAATGATCCGCATCAATACTATAAAATCATCAAGAAGCTATTCCAGCGTTAACCTTTTAA
GTTAAAGACTGAGAATATTATATTCTCCTTGATGATATGCCACAACTAGACACATCAACG
TGACTTACAATAATTCTATCAATATTTTTAGTCCTCTTCATTATTTTTCAACTAAAAATC
TCAAAACACAACTTCTACCACAACCCAGAATTAATAACAACAAAAACACCGAAACAAAAT
ACTCCTTGAGAAACAAAATGAACGAAAATCTATTTGCCTCTTTCATTACCCCTATAATAT
TTGGTCTCCCCCTCGTTACCCTCATTGTTTTATTCCCTAGCCTATTATTTCCCACATCAA
ACCGACTAGTCAACAACCGCCTCATCTCCCTCCAACAGTGAATACTTCAATTAGTATCAA
AACAAATAATGAGCATTCATAATACCAAAGGACAGACATGAGCATTAATGCTAATGTCCC
TAATTTTATTTATTGGATCTACAAACCTACTAGGCCTCCTACCCCACTCATTTACACCAA
CTACACAACTATCAATAAACCTAGGCATGGCCATTCCTTTATGAGCAGGAGCTGTAATTA
CAGGCTTCCGCAACAAAACTAAAGCTTCACTCGCCCATTTCCTACCACAAGGGACACCCA
CCCCACTGATCCCAATACTAGTAATTATTGAAACCATCAGCCTATTTATTCAACCAGTAG
CCCTTGCCGTACGATTAACAGCTAATATCACGGCAGGACACTTACTAATTCACCTAATTG
GAGGAGCCACCCTTGCACTAATAAGCATTAATACCACAACAGCACTCATCACATTCATTA
TCCTAATTTTACTAACAGTTCTCGAATTCGCAGTGGCTATAATTCAAGCCTATGTATTTA
CCCTTCTAGTTAGCTTATACCTGCATGATAACACATAATGACACACCAAACCCACGCTTA
TCACATAGTAAATCCAAGCCCCTGACCTCTCACAGGAGCACTATCTGCCCTCCTAATAAC
ATCTGGTCTCATCATATGATTTCACTTCAACTCAACAGCTCTACTAACTCTGGGCCTAAC
AACAAATATACTTACAATATACCAGTGATGACGAGATGTGATTCGAGAAAGCACCTTCCA
AGGCCACCATACTCCGGCTGTCCAAAAGGGCCTTCGTTACGGAATGATTCTTTTCATTAT
CTCCGAAGTTCTATTCTTTACTGGATTTTTCTGAGCCTTCTACCACTCAAGCCTTGCCCC
CACACCCGAACTAGGCGGCTGCTGACCTCCAACAGGCATTCACCCACTTAATCCCTTAGA
AGTCCCACTACTCAACACCTCTGTCCTTCTAGCCTCAGGAGTATCCATTACTTGAGCTCA
CCATAGCCTCATAGAAGGGAACCGTTACCACATGTTACAAGCCCTATTCATTACCATCGC
ACTAGGCGTGTACTTTACACTGTTACAGGCATCAGAGTATTATGAAGCACCCTTTACAAT
CTCAGACGGAGTTTACGGTTCAACTTTCTTCGTAGCTACAGGATTTCACGGCCTCCATGT
CATCATCGGATCCACCTTCCTAATTGTCTGCTTCTTCCGCCAATTAAAATTTCATTTCAC
CTCTAGTCACCATTTCGGTTTCGAAGCCGCTGCCTGATACTGACACTTCGTAGATGTAGT
ATGACTTTTCCTCTATGTATCCATCTACTGATGAGGCTCATGTCCTTTTAGTATTAATTA
GTACAACTGACTTCCAATCAGTTAGTTTCGGTCTAATCCGAAAAAGAACAATAAACCTTA
TAATTACTCTCCTAACTAACTTCACGCTAGCTACATTACTCGTAACCATCGCATTCTGAC
TTCCCCAACTGAACGTGTATTCAGAAAAAACAAGCCCATACGAATGTGGATTTGACCCCA
TAGGGTCTGCTCGCCTCCCCTTCTCTATAAAATTCTTCCTAGTAGCCATCACATTCCTCC
TTTTTGATCTAGAAATTGCACTACTCCTACCACTACCATGAGCCTCACAAACAACTAATC
TAAACACAATGCTCACCATAGCTCTTCTCCTAATCTTCCTACTAGCCGTAAGCCTGGCCT
ACGAATGAACTCAAAAAGGACTCGAATGAACCGAATATGGTATTTAGTTTAAAACAAAAT
AAATGATTTCGACTCATTAGATTATGATTAAGCTCATAACTACCAAATGTCCCTCGTATA
CATAAACATTATAATGGCATTCACAGTATCCCTCACAGGACTACTAATATACCGATCCCA
CCTAATATCTTCCCTCCTATGCCTAGAAGGAATAATACTATCCCTATTTATTTTAGCCAC
CCTAATAATCCTAAACTCACATTTTACCTTAGCCAGTATAATGCCCATTATTCTACTAGT
TTTCGCAGCTTGCGAGGCAGCACTAGGCCTGTCCCTACTGGTAATGGTGTCAAATACATA
TGGCACCGACTATGTACAAAACCTTAACCTTCTACAATGCTAAAATACATTATCCCCACA
ATAATACTTATACCCCTAACCTGACTATCAAAAAATAGCATAATCTGAATCAACACCACA
CTTCACAGCTTGCTAATCAGCCTCACAAGCCTTCTCCTCCTAAATCAATTCGGTGATAAT
AGCCTCAACTTCTCATTAACTTTTTTCTCCGACTCCTTATCTACACCATTACTAATTCTA
ACCATATGACTTCTACCCCTAATACTCATAGCTAGCCAACATCATCTATCAAAAGAAAAT
CTAGCCCGAAAAAAACTCTTCATCTCAATGCTAATTCTACTACAACTATTTCTGATTATA
ACATTCACTGCCACAGAACTAATCTTTTTCTATATCATGTTTGAAGCAACACTAGTCCCC
ACACTTATCATTATTACTCGATGAGGAAATCAAACAGAACGCCTAAACGCCGGTCTCTAT
TTCTTGTTTTACACACTAGCAGGATCCCTGCCCCTATTAGTCGCACTGATTTATATTCAA
AACACAATAGGATCACTAAATTTCCTTATTCTCCAGTACTGAGTTCAACCAATACCTAAC
TCATGATCCAACACTTTCATATGACTAGCATGCATAATAGCTTTCATAGTAAAGATACCA
CTATATGGACTCCACCTCTGACTTCCCAAAGCCCATGTAGAAGCTCCAATTGCGGGCTCC
ATGGTCCTTGCAGCAATCCTACTTAAACTAGGAGGATATGGCATGATACGGATTACATTA
CTTCTGAATCCAATCACCGACTTTATAGCATACCCATTCATTATATTATCATTATGAGGC
ATAATCATAACCAGCTCAATTTGCCTTCGCCAAACGGACCTAAAGTCACTCATTGCATAT
TCTTCCGTTAGCCACATAGCACTTGTCATTGTTGCCATTCTCATTCAAACACCCTGAAGC
TACATAGGAGCCACCGCCCTAATAATTGCTCATGGTCTCACATCTTCCATACTTTTCTGC
CTAGCAAACTCCAACTATGAACGAGTTCACAGCCGAACAATAATCCTAGCCCGCGGCCTA
CAAACACTCCTTCCACTAATGGCTGCCTGATGACTCCTAGCAAGTCTAACTAATCTAGCT
CTACCCCCATCAATCAACCTAATCGGAGAACTATTTGTAGTAATATCAACCTTTTCATGA
TCTAACATCACAATCATTCTAATAGGACTTAATATGGTAATTACTGCTCTATATTCCCTC
TACATACTAATCACAACACAACGAGGTAAACATACTCACCACATCAATAATATTTTACCC
TCCTTCACACGAGAAAATGCACTTATATCACTGCATATACTACCACTCCTACTTCTATCC
CTAAACCCGAAAATTATCCTAGGCCCCCTATACTGTAAATATAGTTTAAGAAAACATTAG
ATTGTGGATCTAATAATAGAAGACTATCACCTTCTTATTTACCGAAAAAGTATGCAAGAA
CTGCTAATTCTATGCCCCCATGTCTAATAACATGGCTTTTTCAAACTTTTAAAGGATAGT
AGTTATCCATTGGTCTTAGGAACCAAAAAATTGGTGCAACTCCAAATAAAAGTAATAAAC
CTATTTTCCTCCCTCACACTAGTCACCCTAATTCTACTAACCATACCCATCGCAGCAATC
AATTTTAACACCCATAAATTCACCAATTATCCACTCTATGTAAAAACAACCATTTCATGC
GCTTTCATCACTAGCATAATCCCCACAATAATATTCATCCACACAGGACAAGAAATAATT
ATCTCAAACTGACACTGACTAACCATCCAAACCCTCAAACTATCACTCAGCTTCAAAATA
GACTTCTTCTCAATAATATTCGTTCCAGTAGCACTATTCGTTACATGATCTATTATAGAA
TTCTCAATATGATACATGCACTCAGACCCCAACATTAACCAGTTTTTCAAGTACTTACTC
CTATTTCTCATTACAATACTTATTCTTGTCACTGCAAACAACCTCTTTCAACTTTTCATT
GGCTGAGAAGGAGTTGGAATTATATCATTTCTACTGATCGGATGATGATATGGACGGACA
GACGCCAACACAGCAGCCTTACAAGCAATCCTATATAATCGCATTGGTGACATCGGATTT
ATTCTAGCCATAGCATGATTTCTAATTAACCTCAACACCTGAGATCTCCAACAAATCTTT
ATACTAAATCCAAACGACTCAAACCTACCCCTAATAGGACTAATTCTAGCTGCAACCGGA
AAATCCGCACAATTTGGCCTACATCCATGACTACCCTCTGCAATAGAGGGCCCAACACCC
GTCTCAGCACTACTCCACTCAAGCACAATAGTAGTAGCAGGCATCTTCCTACTAATCCGC
TTTTATCCACTAACAGAAAACAATAAATTTGCCCAATCAATCATATTATGTCTAGGGGCT
ATAACCACATTATTCACAGCAATATGCGCCCTCACCCAAAATGATATCAAAAAAATTATC
GCTTTCTCTACATCCAGCCAACTCGGCCTCATAATAGTAACAATCGGAATTAATCAACCC
CACCTAGCATTCCTTCACATCTGCACCCATGCCTTCTTCAAAGCCATATTATTTATATGC
TCTGGCTCCATTATCCACAGCCTAAACGACGAGCAAGACATCCGAAAAATAGGAGGCCTA
TTTAAAGCAATGCCATTTACCACAACAGCCCTCATTATTGGCAGCCTTGCACTAACAGGA
ATACCCTTTCTCACCGGATTCTACTCCAAAGACCTGATTATTGAATCCGCTAATACGTCT
TATACCAACGCCTGAGCCCTTTTAATAACATTAGTCGCCACCTCCTTCACAGCCATCTAC
AGCACTCGCATTATCTTTTTTGCACTCCTAGGACAACCCCGATTTCCAACCCTCATTAAT
ATCAATGAAAATAACCCGTTCCTAATTAATTCAATCAAACGCTTACTAATTGGAAGCCTA
TTTGCAGGATTCATTATCTCTAATAACATCCCTCCAATAACAATCCCCCAAATAACCATG
CCCCACTATCTAAAAATAACTGCCTTAACAGTCACAATCCTAGGCTTTATTCTAGCACTA
GAAATCAGCAACACAACCCACTACCTAAAATTTAATTATCCATCAAACACATTCAAATTC
TCTAACCTATTAGGATATTATCCTACAATTATACACCGCCTGACCCCCTATATAAACCTA
ACAATAAGCCAAAAATCAGCATCCTCTCTCCTAGATCTAATCTGACTAGAAACTATTCTA
CCAAAAACCATTTCACTAGCCCAAATAAAAATATCCACCACAATCACAAGCCAAAAGGGC
CTAATTAAACTATATTTCCTCTCCTTCCTAATCACGATCCTCATTAGTACAACCTTACTT
AATTTCCACGAGTAATCTCCATAATCACTACAACACCAATCAATAAAGACCAACCAGTAA
CAATAACCAATCAAGTACCATAACTGTATAAAGCAGCAATTCCCATAGCCTCCTCGCTAA
AAAACCCAGAATCCCCCGTATCATAAATAACCCAATCCCCCATACCATTAAACTTAAATA
CAATTTCCACCTCCTTATCTTTCAACACATAATAAACCATAAGAAATTCCATTAATAAAC
CAGTAATAAACGTCCCTAAAACAACCTTATTAGAAACTCAAACCTCAGGATACTGTTCAG
TAGCTATAGCTGTCGTATAACCAAAAACTACCATCATACCCCCTAAATAAATTAAGAAAA
CTATTAAACCTAAAAAAGACCCACCAAAATTCAACACAATACCACACCCAACCCCACCAC
TTACAATTAACCCCAACCCCCCATAAATAGGTGAAGGTTTTGAAGAAAACCCCACAAAAC
CTATCACAAAAATAACACTTAAGATAAACACAATGTATGTCATCATCATTCTCACATGGA
ATCTAACCATGACCAATGATATGAAAAACCATCGTTGTCATTCAACTATAAGAACACTAA
TGATCAACATCCGAAAAACCCACCCACTAATAAAAATTGTAAACAACACATTCATTGATC
TCCCAGCTCCATCAAATATTTCATCATGATGAAACTTTGGCTCTCTCCTAGGCATTTGCT
TAATTTTACAGATTCTAACAGGCCTATTCCTAGCAATACACTATACACCTGACACAACAA
CAGCATTCTCCTCTGTAACCCACATTTGCCGAGACGTAAACTATGGCTGAATTATCCGAT
ATATACACGCAAACGGGGCATCAATATTTTTTATCTGCCTATTTATGCACGTAGGACGAG
GCCTATACTATGGATCATATACCTTCCTAGAAACATGAAACATCGGAGTAATCCTCCTAT
TTGCGACAATAGCCACAGCATTCATAGGCTATGTTTTACCATGAGGACAAATATCATTCT
GAGGAGCAACAGTTATTACCAACCTCCTTTCAGCAATTCCATATATTGGCACAAACCTAG
TCGAATGAATCTGAGGAGGATTCTCAGTAGACAAAGCTACCCTCACCCGATTTTTCGCCT
TTCACTTTATTTTCCCATTCATCATCGCAGCCCTCGCCATAGTTCACCTACTCTTCCTCC
ACGAAACAGGATCCAACAACCCCACAGGAATTCCATCGGACACAGATAAAATTCCCTTCC
ACCCTTATTACACCATTAAAGACATCCTAGGTGCTATCCTACTAATCCTCATCCTCATGC
TACTAGTACTATTCACGCCTGACTTACTCGGAGACCCAGACAACTACACCCCAGCAAACC
CACTTAACACTCCCCCTCACATCAAACCTGAATGATACTTCCTATTTGCGTACGCAATCT
TACGATCAATCCCTAATAAACTAGGAGGAGTCCTCGCCCTAATCCTCTCAATCCTAGTCC
TAGTAATTATACCCCTCCTCCATACATCAAAGCAACGGAGCATAATATTCCGACCAATCA
GTCAATGTATATTCTGAATCCTAGTAGCCGACCTATTAACACTCACATGAATTGGAGGCC
AGCCAGTTGAACACCCCTACATCATTATTGGACAACTAGCATCTATTATATATTTCCTTA
TCATTCTAGTCATAATACCAGTAGCTAGCATCATCGAAAACAACCTCCTAAAATGAAGAC
AAGTCTTTGTAGTACAATCAATATACTGGTCTTGTAAACCAGAGAAGGAGAACAACCAAC
CTCCCTAAGACTCAAGGAAGAAGCTATAGCCCCACTATCAACACCCAAAGCTGAAGTTCT
ACTTAAACTATTCCCTGAATCATTATCAACGATACTTATCAATATATTTCCAAAAATATA
AAGAGCCTCTCCAGTATTAAACTTGCTAAAACTCCCAAACATACAACACGGACTTCCCAC
TCCACAAGCCCACATAACAACCCATACAAGAAAAGCACAACCACCCACCCACGGACATGA
GCGTTCATAAACCCAACATATCTTATGTCTGTCTTAAACATGCAAACGAGTACATAGTAT
TAATGTAATATAGACATTATATGTATAAAGTACATTAAATGATTTACCTCATGCATATAA
GCACGTACATAATATTAATGTAATATAGACATTATATGTATAAAGTACATTAAATGATTT
ACCCCATGCATATAAGCACGTACATAGCATTAATGTAATATAGACATTATATGTATAAAG
TACATTAAATGATTTACCTCATGCATATAAGCACGTACATAATATTAATGTAATATAGAC
ATTATATGTATAAAGTACATTAAATGATTTACCCCATGCATATAAGCATGTACATTTGTT
TCACTGAAGCATGTAGGGTATTAGATTGCTTGACCGTACATAGTACATGAAGTCAAATCC
ATTCTAGTCAACATGCGTATCCTGTCCATTAGATCACGAGCTTGTTCACCATGCCGCGTG
AAACCAACAACCCGCTCAGCAAGGATCCCTCTTCTCGCTCCGGGCCCATTAACTGTGGGG
GTAACTATTTAATGAACTTTAACAGGCATCTGGTTCTTTCTTCAGGGCCATCTCATCTAA
AATCGCCCACTCTTTCCCCTTAAATAAGACATCTCGATGGACTAATGACTAATCAGCCCA
TGCCTAACATAACTGTGGTGTCATGCATTTGGTATTTTTTAATTTTTGGGGATGCTTGGA
CTCAGCTATGGCCGTCTGAGGCCCCGACCCGGAGCATGAATTGTAGCTGGACTTAACTGC
ATCTTGAGCATCCTCATAATGGTAAGCATGGGCATAATATAATTAATGGTCACAGGACAT
ATCTGCTGTATCGTGCATTTATATATTCTTTTTCCCCCCTTCCCCTTAAATATTTATCAC
CATTTTTAACACGCTTCCCCCTAGATATTAATATAAATTTATCCCGCCCTCAATACTCAA
ATTCATACTCCAACCGAAGTAAATATATAGGCACCTGGGTCATATACATAACGCATA
>1894-C2_Consensus
GTTAATGTAGCTTAAACTTAAAGCAAGGCACTGAAAATGCCTAGATGAGTCTACTGACTC
CATGAACATATAGGTTTGGTCCCAGCCTTCCTGTTAACTTTCAATAGACTTATACATGCA
AGCATCCACGCCCCGGTGAGTAACGCCCTTCGAATCACACAGGACTAAAAGGAGCAGGTA
TCAAGCACACACTCTTGTAGCTCACAACGCCTTGCTTAACCACACCCCCACGGGAGACAG
CAGTAACAAAAATTAAGCCATAAACGAAAGTTTGACTAAGCCATATTGACCAGGGTTGGT
AAATCTCGTGCCAGCCACCGCGGTCATACGATTGACCCAAGCTAACAGGAGTACGGCGTA
AAGCGTGTTAAAGCATCATACTAAATAGAGTTAAATTTTAATTAAACTGTAAAAAGCCAT
AATTATAACAAAAATAAATGACGAAAGTAACCCTACAATAGCTGATACACCATAGCTAAG
ACCCAAACTGGGATTAGATACCCCACTATGCTTAGCCCTAAACACAAATAATTATAAAAA
CAAAATTATTCGCCAGAGTACTACCGGCAACAGCCCGAAACTCAAAGGACTTGGCGGTGC
TTTATACCCTTCTAGAGGAGCCTGTTCTATAATCGATAAACCCCGATAAACCTCACCAAT
CCTTGCTAATACAGTCTATATACCGCCATCTTCAGCAAACCCTAAAAAAGGGACAAAAGT
AAGCTCAATAATAACACATAAAGACGTTAGGTCAAGGTGTAACCTATGGAGTGGGAAGAA
ATGGGCTACATTTTCTACCCAAGAAAATTTAATACGAAAGCCATTATGAAATTAATAGCC
AAAGGAGGATTTAGCAGTAAACTAAGAATAGAGTGCTTAGTTGAATCAGGCCATGAAGCA
CGCACACACCGCCCGTCACCCTCCTCAAGTAAATATGATATACTTAAACCTATTTACATA
TATCAACCACACGAGAGGAGACAAGTCGTAACAAGGTAAGCATACTGGAAAGTGTGCTTG
GATAAACCAAGATATAGCTTAATTAAAGCATCTAGTTTACACCTAGAAGATTTCACACAT
TATGAGTATCTTGAACTATACCTAGCCCAAAATCTCCCACTCTCCAGTTTAAATAACTAA
ATTAATTAAAATAAAACATTTACCCTAATTAAAGTATAGGAGATAGAAATTCTAAACACG
GCGCTATAGAGAAAGTACCGCAAGGGAATGATGAAAGAAAAAAATCATAGTACAAAAAAG
CAAAGATTAACCCTTGTACCTTTTGCATAATGAATTAACGAGCAAAAAACTTAACAAAAC
GAATTTTAGCTAAGTAACCCGAAACCAGACGAGCTACTTATAGACAGTTTATTAGAACCA
ACTCATCTATGTGGCAAAATAGTGAGAAGATCCATAAGTAGAGGTGACATGCCTAACGAG
CCTGGTGATAGCTGGTTGTCCAGAAAATGAATTTTAGTTCAGCTTTAAAGATACCAAAAA
TACAAATAAATCCCACTGTATCTTTAAAAGTTAGTCTAAAAAGGTACAGCCTTTTAGAAA
TGGGTACAACCTTCACTAGAGAGTAAGATCTAAAAATACCATAGTAGGCCTAAAAGCAGC
CATCAATTAAGAAAGCGTTAAAGCTCAACAACAATAGTATTATTAATCCCAGCAATAACA
TTAGCCAACTCCTAGATTTAATACTGGACTATTCTATTACTAAATAGAAGCAATAATGTT
AATATGAGTAACAAGAAATATTTTCTCCTCGCACAAGTTTAAGTCAGTAACTGATAATAC
CCTGACCGTTAACAGTAAATAAAAATAACCCAACAATAAATGATTTATTACTTATACTGT
TAACCCAACACAGGAGTGCACCCAGGAAAGATTCAAAGAAGTAAAAGGAACTCGGCAAAC
ACTAAACCCCGCCTGTTTACCAAAAACATCACCTCCAGCATCCCTAGTATTGGAGGCACT
GCCTGCCCAGTGACTAAACGTTAAACGGCCGCGGTATTCTGACCGTGCAAAGGTAGCATA
ATCATTTGTTCTCTAAATAAGGACTTGTATGAATGGCCACACGAGGGTTTTACTGTCTCT
TACTTCCAATCAGTGAAATTGACCTCCCCGTGAAGAGGCGGGGATAAATCAACAAGACGA
GAAGACCCTATGGAGCTTTAACTAAGTAACTCAAGGAAAATAAATTCAACCACCAAGGGA
TAACAACACTCCTTATGAGTTAACAGTTTCGGTTGGGGTGACCTCGGAGAACAGAAAATC
CTCCGAGCGATTTTAAAGACTAGACTAACAAGTCAAACCAAACCATCGCTTATTGATCCA
AAAACTTGATCAACGGAACAAGTTACCCTAGGGATAACAGCGCAATCCTATTCAAGAGTC
CATATCGACAATAGGGTTTACGACCTCGATGTTGGATCAGGACACCCCGATGGTGCAACC
GCTATCAAAGGTTCGTTTGTTCAACGATTAAAGTCCTACGTGATCTGAGTTCAGACCGGA
GTAATCCAGGTCGGTTTCTATCTGTTATGTATTTCTCCCAGTACGAAAGGACAAGAGAAA
TAAGGCCAACTTTAACAAAGCGCCTTAAACCAATTAATGACTTTATCTTAATTAATTTCA
CAACAAAACCTGCCCTAGAAAAGGGCCCAGTTAAGGTGGCAGAGCCCGGTAATTGCGTAA
AACTTAAACCTTTATACTCAGAGATTCAAATCCTCTCCTTAACAAAATGTTTATAATCAA
CGTTCTAACACTCATCATTCCTATTCTCCTAGCTGTAGCTTTTCTTACACTAGTTGAACG
AAAAGTTCTAGGTTATATACAATTTCGAAAAGGCCCAAACGTTGTAGGGCCATATGGCTT
ACTTCAACCCATCGCCGACGCAATTAAACTCTTCATCAAAGAACCCCTACGACCCGCCAC
ATCCTCAATCTCAATATTCATTCTAGCCCCCATCCTAGCACTAACCCTAGCCTTAACTAT
ATGAATCCCCCTACCCATACCCTATCCCCTCATCAATATAAACTTAGGAGTCCTCTTCAT
ATTAGCCATATCAAGCCTAGCCGTATACTCAATCCTCTGATCAGGTTGAGCCTCCAACTC
AAAATATGCTCTCATTGGAGCCCTACGGGCAGTAGCACAAACAATCTCTTATGAAGTAAC
ACTAGCAATTATTTTACTATCAGTCCTACTAATAAATGGGTCCTTTACCCTTTCTACACT
AATCATTACACAAGAACAAGTATGATTAATCTTCCCAGCATGACCCCTAGCAATAATATG
ATTTATCTCAACACTAGCAGAAACAAACCGAGCACCATTTGACCTCACCGAAGGAGAATC
TGAACTAGTATCAGGCTTTAACGTAGAATATGCTGCCGGACCATTCGCCCTATTCTTTAT
AGCAGAATATGCGAATATTATCATAATAAACATCTTCACAACAACCCTCTTCTTAGGAGC
ATTTCACAACCCATACATACCAGAACTTTACACAATCAACTTCACCATCAAATCGCTACT
ACTCACAATTACCTTCCTATGAATCCGAGCATCCTACCCCCGATTCCGTTACGACCAACT
AATACACTTACTATGAAAAAATTTTCTACCCCTAACACTAGCCCTATGCATATGACACGT
ATCGCTACCTATTCTCCTATCAAGCATCCCCCCACAAACATAAGAAATATGTCTGACAAA
AGAGTTACTTTGATAGAGTAAATAATAGAGGTTTAAATCCTCTTATTTCTAGAACTATAG
GAATTGAACCTACTCCTAAGAACCCAAAACTCTTCGTGCTCCCAATTACACCAAATTCTA
ATAGTAAGGTCAGCTAATTAAGCTATCGGGCCCATACCCCGAAAATGTTGGTTCATATCC
TTCCCGTACTAATAAATCCAATTATCCTCATTATTATTCTAATAACCGTTATACTTGGAA
CCATTATCGTTATGATTAGCACCCACTGATTGCTCATCTGAATTGGATTTGAAATAAATA
TACTTGCTATTATTCCCATTATAATAAAAAAGCACAACCCACGAGCCACAGAAGCATCAA
CCAAATATTTCCTAACTCAATCAACAGCCTCAATACTACTAATAATAGCCATTATCATTA
ACTTAATATTCTCAGGCCAATGAACCGTAATAAAACTATTTAATCCAATAGCCTCCATAC
TCATAACAATAGCCCTCGCTATAAAACTAGGTATAGCCCCATTCCACTTCTGAGTCCCAG
AAGTAACACAAGGCATTCCCCTATCCTCAGGCCTAATCTTACTCACATGACAAAAACTAG
CACCCATGTCAGTACTTTACCAAATCCTTCCATCCATCAACCTAGACCTGATCCTAACCC
TATCAATTCTATCAATTACAATCGGAGGCTGAGGAGGACTGAACCAAACCCAACTACGAA
AAATTATAGCCTATTCATCAATTGCCCACATAGGCTGAATAACAGCAGTTTTACTATATA
ATCCCACCATAACACTACTAAACCTAATTATTTATATCATTATAACCTCTACCATATTTA
CACTATTTATAGCCAACTCAACCACAACCACCCTATCATTATCACACACATGAAATAAAG
CACCCATCATAACAATTCTAGTCCTCATTACCCTCCTATCAATAGGAGGACTTCCCCCAC
TATCAGGATTTATACCAAAATGAATAATTATCCAAGAAATAACAAAAAATGACAGCATTA
TCTTACCCACCCTCATAGCAATTACAGCACTACTAAACCTATATTTTTATATACGACTTA
CATACTCCACTGCACTCACGATATTTCCCTCCACAAACAACATAAAAATGAAATGACAAT
TCCCAACCACAAAACGAATAACCCTCCTACCAACAATAACTGTACTATCCACCATACTAC
TACCACTAACACCAATCCTCTCAATTCTAGAATAGGAATTTAGGTTAAACAGACCAAGAG
CCTTCAAAGCCCTAAGCAAGTATAATTTACTTAATTCCTGATAAGGACTGCAAGACTACA
TCTTACATCAATTGAATGCAAATCAACCACTTTAATTAAGCTAAATCCTCACTAGATTGG
TGGGCTCCACCCCCACGAAACTTTAGTTAACAGCTAAACACCCTAAACAACTGGCTTCAA
TCTACTTCTCCCGCCGCGAGAAAAAAAAGGCGGGAGAAGCCCCGGCAGAGTTTGAAGCTG
CTTCTTTGAATTTGCAATTCAATATGTTAATTCACTACAGGACCTGGTAAAAAGAGGAAT
TAAACCTCTGTTCTTAGATTTACAGTCTATTGCTTTACTCAGCCATTTTACCCATGTTCA
TCAACCGCTGATTATTTTCAACCAACCACAAAGATATCGGCACCCTTTACCTTCTATTTG
GTGCCTGAGCTGGTATAGTAGGAACCGCCTTAAGCCTACTAATTCGCGCCGAACTAGGCC
AACCCGGAACTCTACTCGGAGATGACCAAATCTACAACGTAATTGTAACCGCACATGCAT
TTGTAATAATTTTCTTTATAGTAATGCCTATTATAATCGGTGGATTCGGCAACTGACTAG
TTCCTCTGATAATTGGAGCCCCTGATATAGCATTTCCTCGGATAAATAACATAAGCTTTT
GACTTCTTCCCCCATCTTTCCTGTTACTCCTAGCATCCTCTATGGTTGAGGCCGGAGCAG
GAACAGGTTGAACCGTATACCCTCCTCTAGCAGGCAACCTAGCCCATGCAGGAGCCTCAG
TAGATCTGACTATTTTCTCCCTACATCTGGCAGGTGTCTCTTCAATTCTAGGAGCCATTA
ATTTTATTACAACTATTATTAATATAAAACCCCCTGCGATGTCACAGTATCAAACCCCCT
TGTTTGTATGATCTGTACTAATTACTGCCGTACTTCTCCTTCTCTCACTTCCTGTATTAG
CAGCTGGTATCACAATACTACTAACGGACCGAAACCTGAATACAACCTTTTTTGACCCAG
CAGGAGGAGGAGACCCTATCCTATATCAACACCTATTCTGATTCTTTGGGCACCCTGAAG
TATATATTCTTATTTTACCTGGGTTTGGGATAATCTCCCATATTGTGACCTACTATTCAG
GAAAAAAAGAACCATTCGGATATATAGGAATAGTATGAGCCATAATATCAATTGGGTTCC
TAGGATTCATTGTATGAGCCCACCATATATTCACAGTCGGAATAGACGTCGATACACGGG
CTTACTTCACGTCAGCTACTATAATTATCGCCATCCCAACAGGAGTAAAAGTATTCAGTT
GACTAGCAACGCTTCATGGGGGTAATATCAAATGATCTCCTGCCATAATATGAGCCCTAG
GTTTCATCTTTCTTTTCACAGTCGGAGGCTTAACTGGAATTGTTCTAGCCAACTCCTCCC
TTGACATTGTCCTCCATGACACATATTATGTAGTAGCACATTTCCACTACGTATTATCAA
TAGGAGCTGTATTTGCTATTATAGGAGGATTTGTACATTGATTTCCCCTATTCTCAGGCT
ATACTCTCAATGATACATGAGCCAAAATCCACTTTGCAATTATATTTGTAGGTGTTAACA
TGACTTTCTTTCCACAACATTTCCTAGGACTATCCGGTATACCACGACGATACTCTGATT
ATCCAGACGCATATACAATATGAAATACTATCTCATCTATAGGCTCATTTATCTCACTAA
CAGCAGTAATACTAATAATCTTCATCATCTGAGAAGCATTTGCATCTAAACGAGAAGTCC
TAACTGTAGACCTAACCACAACAAACCTAGAATGACTAAACGGATGTCCTCCACCATACC
ACACATTTGAAGAACCCACATATGTTAACCTAAAATAAGAAAGGAAGGAATCGAACCTCC
TATTATTGGTTTCAAGCCAACACCATAGCCACTATGACTCTCTCAATAAACGAGATGTTA
GTAAAACATTACATAACCTTGTCAAGATTAAATTACAGGTGAAAATCCCGTACATCTCAT
ATGGCATATCCCATACAACTAGGCTTTCAAGACGCAACATCACCTATCATGGAAGAACTA
CTACACTTTCACGACCACACATTAATAATCGTTTTCCTAATCAGCTCTCTAGTACTTTAT
ATTATTTCACTAATACTAACAACAAAATTAACCCATACCAGTACCATAGACGCGCAAGAA
GTAGAAACAATCTGAACCATTCTACCAGCCATTATCTTAATTATGATTGCTCTTCCATCC
TTGCGAATCCTATACATAATAGATGAAATCAACAACCCATCTCTCACAGTAAAGACCATA
GGGCATCAATGATACTGAAGCTATGAGTATACAGATTATGAAGACCTAAGCTTCGATTCC
TATATAATCCCAACATCAGAACTAAAACCAGGAGAACTGCGTTTACTAGAAGTAGACAAC
CGAGTTGTATTACCCATGGAAATAACAGTCCGAATACTAATCTCTTCCGAAGATGTCCTA
CACTCATGAGCAGTCCCTTCTCTAGGACTAAAAACAGACGCAATTCCAGGTCGTTTAAAT
CAAACAACCCTTATGTCAACTCGTCCAGGCCTATTCTACGGTCAATGCTCAGAAATTTGC
GGATCAAATCACAGTTTTATGCCAATTGTTCTTGAACTAGTCCCATTAAAATACTTTGAA
AAATGATCCGCATCAATACTATAAAATCATCAAGAAGCTATCCCAGCGTTAACCTTTTAA
GTTAAAGACTGAGAATATTATATTCTCCTTGATGATATGCCACAACTAGACACATCAACG
TGACTTACAATAATTCTATCAATATTTTTAGTCCTCTTCATTATTTTTCAACTAAAAATC
TCAAAACACAACTTCTACCACAACCCAGAATTAATAACAACAAAAACACCGAAACAAAAT
ACTCCTTGAGAAACAAAATGAACGAAAATCTATTTGCCTCTTTCATTACCCCTATAATAT
TTGGCCTCCCCCTCGTTACCCTCATTGTTTTATTCCCTAGCCTATTATTTCCCACATCAA
ACCGACTAGTCAACAACCGCCTCATCTCCCTCCAACAGTGAATACTTCAATTAGTATCAA
AACAAATAATGAGCATTCATAATACCAAAGGACAGACATGAGCATTAATGCTAATGTCCC
TAATTTTATTTATTGGATCTACAAACCTACTAGGCCTCCTACCCCACTCATTTACACCAA
CTACACAACTATCAATAAACCTAGGCATGGCCATTCCTTTATGAGCAGGAGCTGTAATTA
CAGGCTTCCGCAACAAAACTAAAGCTTCACTCGCCCATTTCCTACCACAAGGGACACCCA
CCCCACTGATCCCAATACTAGTAATTATTGAAACCATCAGCCTATTTATTCAACCAGTAG
CCCTTGCCGTACGATTAACAGCTAATATCACGGCAGGACACTTACTAATTCACCTAATTG
GAGGAGCCACCCTTGCACTAATAAGCATTAATACCACAACAGCACTCATCACATTCATTA
TCCTAATTTTACTAACAGTTCTCGAATTCGCAGTGGCTATAATTCAAGCCTATGTATTTA
CCCTTCTAGTTAGCTTATACCTGCATGATAACACATAATGACACACCAAACCCACGCTTA
TCACATAGTAAATCCAAGCCCCTGACCTCTCACAGGAGCACTATCTGCCCTCCTAATAAC
ATCTGGTCTCATCATATGATTTCACTTCAACTCAACAGCTCTACTAACTCTGGGCCTAAC
AACAAATATACTTACAATATACCAGTGATGACGAGATGTGATTCGAGAAAGCACCTTCCA
AGGCCACCATACTCCAGCTGTCCAAAAGGGCCTTCGTTACGGAATGATTCTTTTCATTAT
CTCCGAAGTTCTATTCTTTACTGGATTTTTCTGAGCCTTCTACCACTCAAGCCTTGCCCC
CACACCCGAACTAGGCGGCTGCTGACCTCCAACAGGCATTCACCCACTTAATCCCTTAGA
AGTCCCACTACTCAACACCTCTGTCCTTCTAGCCTCAGGAGTATCCATTACTTGAGCTCA
CCATAGCCTCATAGAAGGGAACCGTTACCACATGTTACAAGCCCTATTCATTACCATCGC
ACTAGGCGTGTACTTTACACTGTTACAGGCATCAGAGTATTATGAAGCACCCTTTACAAT
CTCAGACGGAGTTTACGGTTCAACTTTCTTCGTAGCTACAGGATTTCACGGCCTCCATGT
CATCATCGGATCCACCTTCCTAATTGTCTGCTTCTTCCGCCAATTAAAATTTCATTTCAC
CTCTAGTCACCATTTCGGTTTCGAAGCCGCTGCCTGATACTGACACTTCGTAGATGTAGT
ATGACTTTTCCTCTATGTATCCATCTACTGATGAGGCTCATGTCCTTTTAGTATTAATTA
GTACAACTGACTTCCAATCAGTTAGTTTCGGTCTAATCCGAAAAAGAACAATAAACCTTA
TAATTACTCTCCTAACTAACTTCACGCTAGCTACATTACTCGTAACCATCGCATTCTGAC
TTCCCCAACTGAACGTGTATTCAGAAAAAACAAGCCCATACGAATGTGGATTTGACCCCA
TAGGGTCTGCTCGCCTCCCCTTCTCTATAAAATTCTTCCTAGTAGCCATCACATTCCTCC
TTTTTGATCTAGAAATTGCACTACTCCTACCACTACCATGAGCCTCACAAACAACTAATC
TAAACACAATGCTCACCATAGCTCTTCTCCTAATCTTCCTACTAGCCGTAAGCCTGGCCT
ACGAATGAACTCAAAAAGGACTCGAATGAACCGAATATGGTATTTAGTTTAAAACAAAAT
AAATGATTTCGACTCATTAGATTATGATTAAGCTCATAACTACCAAATGTCCCTCGTATA
CATAAACATTATAATGGCATTCACAGTATCCCTCACAGGACTACTAATATACCGATCCCA
CCTAATATCTTCCCTCCTATGCCTAGAAGGAATAATACTATCCCTATTTATTTTAGCCAC
CCTAATAATCCTAAACTCACATTTTACCTTAGCCAGTATAATGCCCATTATTCTACTAGT
TTTCGCAGCTTGCGAGGCAGCACTAGGCCTGTCCCTACTGGTAATGGTGTCAAATACATA
TGGCACCGACTATGTACAAAACCTTAACCTTCTACAATGCTAAAATACATTATCCCCACA
ATAATACTTATACCCCTAACCTGACTATCAAAAAATAGCATAATCTGAATCAACACCACA
CTTCACAGCTTGCTAATCAGCCTCACAAGCCTTCTCCTCCTAAATCAATTCGGTGATAAT
AGCCTCAACTTCTCATTAACTTTTTTCTCCGACTCCTTATCTACACCATTACTAATTCTA
ACCATATGACTTCTACCCCTAATACTCATAGCTAGCCAGCATCATCTATCAAAAGAAAAT
CTAGCCCGAAAAAAACTCTTCATCTCAATGCTAATTCTACTACAACTATTTCTGATTATA
ACATTCACTGCCACAGAACTAATCTTTTTCTATATCATGTTTGAAGCAACACTAGTCCCC
ACACTTATCATTATTACTCGATGAGGAAATCAAACAGAACGCCTAAACGCCGGTCTCTAT
TTCTTGTTTTACACACTAGCAGGATCCCTGCCCCTATTAGTCGCACTGATTTATATTCAA
AACACAATAGGATCACTAAATTTCCTTATTCTCCAGTACTGAGTTCAACCAATACCTAAC
TCATGATCCAACACTTTCATATGACTAGCATGCATAATAGCTTTCATAGTAAAGATACCA
CTATATGGACTCCACCTCTGACTTCCCAAAGCCCATGTAGAAGCTCCAATTGCGGGCTCC
ATGGTCCTTGCAGCAATCCTACTTAAACTAGGAGGATATGGCATGATACGGATTACATTA
CTTCTGAATCCAATCACCGACTTTATAGCATACCCATTCATTATATTATCATTATGAGGC
ATAATCATAACCAGCTCAATTTGCCTTCGCCAAACGGACCTAAAGTCACTCATTGCATAT
TCTTCCGTTAGCCACATAGCACTTGTCATTGTTGCCATTCTCATTCAAACACCCTGAAGC
TACATAGGAGCCACCGCCCTAATAATTGCTCATGGTCTCACATCTTCCATACTTTTCTGC
CTAGCAAACTCCAACTATGAACGAGTTCACAGCCGAACAATAATCCTAGCCCGCGGTCTA
CAAACACTCCTTCCACTAATGGCTGCCTGATGACTCCTAGCAAGTCTAACTAATCTAGCT
CTACCCCCATCAATCAACCTAATCGGAGAACTATTTGTAGTAATATCAACCTTTTCATGA
TCTAACATCACAATCATTCTAATAGGACTTAATATGGTAATTACTGCTCTATATTCCCTC
TACATACTAATCACAACACAACGAGGTAAACATACTCACCACATCAATAATATTTTACCC
TCCTTCACACGAGAAAATGCACTTATATCACTGCATATACTACCACTCCTACTTCTATCC
CTAAACCCGAAAATTATCCTAGGCCCCCTATACTGTAAATATAGTTTAAGAAAACATTAG
ATTGTGGATCTAATAATAGAAGACTATCACCTTCTTATTTACCGAAAAAGTATGCAAGAA
CTGCTAATTCTATGCCCCCATGTCTAATAACATGGCTTTTTCAAACTTTTAAAGGATAGT
AGTTATCCATTGGTCTTAGGAACCAAAAAATTGGTGCAACTCCAAATAAAAGTAATAAAC
CTATTTTCCTCCCTCACACTAGTCACCCTAATTCTACTAACCATACCCATCGCAGCAATC
AATTTTAACACCCATAAATTCACCAATTATCCACTCTATGTAAAAACAACCATTTCATGC
GCTTTCATCACTAGCATAATCCCCACAATAATATTTATCCACACAGGACAAGAAATAATT
ATCTCAAACTGACACTGACTAACCATCCAAACCCTCAAACTATCACTCAGCTTCAAAATA
GACTTCTTCTCAATAATATTCGTTCCAGTAGCACTATTCGTTACATGATCTATTATAGAA
TTCTCAATATGATACATGCACTCAGACCCCAACATTAACCAGTTTTTCAAGTACTTACTC
CTATTTCTCATTACAATACTTATTCTTGTCACTGCAAACAACCTCTTTCAACTTTTCATT
GGCTGAGAAGGAGTTGGAATTATATCATTTCTACTGATCGGATGATGATATGGACGGACA
GACGCCAACACAGCAGCCTTACAAGCAATCCTATATAACCGCATTGGTGACATCGGATTT
ATTCTAGCCATAGCATGATTTCTAATTAACCTCAACACCTGAGATCTCCAACAAATCTTT
ATACTAAATCCAAACGACTCAAACCTACCCCTAATAGGACTAATTCTAGCTGCAACCGGA
AAATCCGCACAATTTGGCCTACATCCATGACTACCCTCTGCAATAGAGGGCCCAACACCC
GTCTCAGCACTACTCCACTCAAGCACAATAGTAGTAGCAGGCATCTTCCTACTAATCCGC
TTTTATCCACTAACAGAAAACAATAAATTTGCCCAATCAATCATATTATGTCTAGGGGCT
ATAACCACATTATTCACAGCAATATGCGCCCTCACCCAAAATGATATCAAAAAAATTATC
GCTTTCTCTACATCCAGCCAACTCGGCCTCATAATAGTAACAATCGGAATTAATCAACCC
CACCTAGCATTCCTTCACATCTGCACCCATGCCTTCTTCAAAGCCATATTATTTATATGC
TCTGGCTCCATTATCCACAGCCTAAACGACGAGCAAGACATCCGAAAAATAGGAGGCCTA
TTTAAAGCAATGCCATTTACCACAACAGCCCTCATTATTGGCAGCCTTGCACTAACAGGA
ATACCCTTTCTCACCGGATTCTACTCCAAAGACCTGATTATTGAATCCGCTAATACGTCT
TATACCAACGCCTGAGCCCTTTTAATAACATTAGTCGCCACCTCCTTCACAGCCATCTAC
AGCACTCGCATTATCTTTTTTGCACTCCTAGGACAACCCCGATTTCCAACCCTCATTAAT
ATCAATGAAAATAACCCGTTCCTAATTAATTCAATCAAACGCTTACTAATTGGAAGCCTA
TTTGCAGGGTTCATTATCTCTAATAACATCCCTCCAATAACAATCCCCCAAATAACCATG
CCCCACTATCTAAAAATAACTGCCTTAACAGTCACAATCCTAGGCTTTATTCTAGCACTA
GAAATCAGCAACACAACCCACTACCTAAAATTTAATTATCCATCAAACACATTCAAATTC
TCTAACCTATTAGGATATTATCCTACAATTATACACCGCCTGACCCCCTATATAAACCTA
ACAATAAGCCAAAAATCAGCATCCTCTCTCCTAGATCTAATCTGACTAGAAACTATTCTA
CCAAAAACCATTTCACTAGCCCAAATAAAAATATCCACCACAATCACAAGCCAAAAGGGC
CTAATTAAACTATATTTCCTCTCCTTCCTAATCACGATCCTCATTAGTACAACCTTACTT
AATTTCCACGAGTAATCTCCATAATCACTACAACACCAATCAATAAAGACCAACCAGTAA
CAATAACCAATCAAGTACCATAACTGTATAAAGCAGCAATTCCCATAGCCTCCTCGCTAA
AAAACCCAGAATCCCCCGTATCATAAATAACCCAATCCCCCATACCATTAAACTTAAATA
CAATTTCCACCTCCTTATCTTTCAACACATAATAAACCATAAGAAATTCCATTAATAAAC
CAGTAATAAACGTCCCTAAAACAACCTTATTAGAAACTCAAACCTCAGGATACTGTTCAG
TAGCTATAGCTGTCGTATAACCAAAAACTACCATCATACCCCCTAAATAAATTAAGAAAA
CTATTAAACCTAAAAAAGACCCACCAAAATTCAACACAATACCACACCCAACCCCACCAC
TTACAATTAACCCCAACCCCCCATAAATAGGTGAAGGTTTTGAAGAAAACCCCACAAAAC
CTATCACAAAAATAACACTTAAGATAAACACAATGTATGTCATCATCATTCTCACATGGA
ATCTAACCATGACCAATGATATGAAAAACCATCGTTGTCATTCAACTATAAGAACACTAA
TGATCAACATCCGAAAAACCCACCCACTAATAAAAATTGTAAACAACGCATTCATTGATC
TCCCAGCTCCATCAAATATTTCATCATGATGAAACTTTGGCTCTCTCCTAGGCATTTGCT
TAATTTTACAGATTCTAACAGGCCTATTCCTAGCAATACACTATACACCTGACACAACAA
CAGCATTCTCCTCTGTAACCCACATTTGCCGAGACGTAAACTATGGCTGAATTATCCGAT
ATATACACGCAAACGGGGCATCAATATTTTTTATCTGCCTATTTATGCATGTAGGACGAG
GCCTATACTATGGATCATATACCTTCCTAGAAACATGAAACATCGGAGTAATCCTCCTAT
TTGCGACAATAGCCACAGCATTCATAGGCTATGTTTTACCATGAGGACAAATATCATTCT
GAGGAGCAACAGTTATTACCAACCTCCTTTCAGCAATTCCATATATTGGCACAAACCTAG
TCGAATGAATCTGGGGAGGATTCTCAGTAGACAAAGCTACCCTCACCCGATTTTTCGCCT
TTCACTTTATTTTCCCATTCATCATCGCAGCCCTCGCCATAGTTCACCTACTCTTCCTCC
ACGAAACAGGATCCAACAACCCCACAGGAATTCCATCGGACACAGATAAAATTCCCTTCC
ACCCTTATTACACCATTAAAGACATCCTAGGTGCTATCCTACTAATCCTCATCCTCATGC
TACTAGTACTATTCACGCCTGACTTACTCGGAGACCCAGACAACTACACCCCAGCAAACC
CACTTAACACTCCCCCTCACATCAAACCTGAATGATACTTCCTATTTGCGTACGCAATCT
TACGATCAATCCCTAATAAACTAGGAGGAGTCCTCGCCCTAATCCTCTCAATCCTAGTCC
TAGTAATTATACCCCTCCTCCATACATCAAAGCAACGGAGCATAATATTCCGACCAATCA
GTCAATGTATATTCTGAATCCTAGTAGCCGACCTATTAACACTCACATGAATTGGAGGCC
AGCCAGTTGAACACCCCTACATCATTATTGGACAACTAGCATCTATTATATATTTCCTTA
TCATTCTAGTCATAATACCAGTAGCTAGCATCATCGAAAACAACCTCCTAAAATGAAGAC
AAGTCTTTGTAGTACAATCAATATACTGGTCTTGTAAACCAGAGAAGGAGAACAACCAAC
CTCCCTAAGACTCAAGGAAGAAGCTATAGCCCCACTATCAACACCCAAAGCTGAAGTTCT
ACTTAAACTATTCCCTGAATCATTATCAACGATACTTATCAATATATTTCCAAAAATATA
AAGAGCCTCTCCAGTATTAAACTTGCTAAAACTCCCAAACATACAACACGGACTTCCCAC
TCCACAAGCCCACATAACAACCCATACAAGAAAAGCACAACCACCCACCCACGGACATGA
GCGTTCATAAACCCAACATATCTTATGTCTGTCTTAAACATGCAAACGAGTACATAGTAT
TAATGTAATATAGACATTATATGTATAAAGTACATTAAATGATTTACCTCATGCATATAA
GCACGTACATAGTATTAATGTAATATAGACATTATATGTATAAAGTACATTAAATGATTT
ACCTCATGCATATAAGCACGTACATAGTATTAATGTAATATAGACATTATATGTATAAAG
TACATTAAATGATTTACCTCATGCATATAAGCACGTACATAGTATTAATGTAATATAGAC
ATTATATGTATAAAGTACATTAAGTGATTTATCCCATGCATATAAGCATGTACATTTGTT
TCACTGAAGCATGTAGGGTATTAAGCTGCTTGACCGTACATAGTACATGAAGTCAAATCC
ATTCTAGTCAACATGCGTATCCTGTCCATTAGATCACGAGCTTGTTCACCATGCCGCGTG
AAACCAACAACCCGCTCAGCAAGGATCCCTCTTCTCGCTCCGGGCCCATTAACTGTGGGG
GTAACTATTTAATGAACTTTAACAGGCATCTGGTTCTTTCTTCAGGGCCATCTCATCTAA
AATCGCCCACTCTTTCCCCTTAAATAAGACATCTCGATGGACTAATGACTAATCAGCCCA
TGCCTAACATAACTGTGGTGTCATGCATTTGGTATTTTTTAATTTTTGGGGATGCTTGGA
CTCAGCTATGGCCGTCTGAGGCCCTGACCCGGAGCATGAATTGTAGCTGGACTTAACTGC
ATCTTGAGCATCCTCATAATGGTAAGCATGGACATAATATAATTAATGGTCACAGGACAT
ATCTGCTGTATCGTGCATTTATATATTCTTTTTCCCCCCTTCCCCTTAAATATTTACCAC
CATTTTTAACACGCTTCCCCCTAGATATTAATATAAATTTATCCCGCCCTCAATACTCAA
ATTCATACTCCAACCGAAGTAAATATATAGGCACCTGGGTCATATACATAACGCATA
>1812-C1_Consensus
GTTAATGTAGCTTAAACTTAAAGCAAGGCACTGAAAATGCCTAGATGAGTCTACTGACTC
CATGAACATATAGGTTTGGTCCCAGCCTTCCTGTTAACTTTCAATAGACTTATACATGCA
AGCATCCACGCCCCGGTGAGTAACGCCCTTCGAATCACACAGGACTAAAAGGAGCAGGTA
TCAAGCACACACTCTTGTAGCTCACAACGCCTTGCTTAACCACACCCCCACGGGAGACAG
CAGTAACAAAAATTAAGCCATAAACGAAAGTTTGACTAAGCCATATTGACCAGGGTTGGT
AAATCTCGTGCCAGCCACCGCGGTCATACGATTGACCCAAGCTAACAGGAGTACGGCGTA
AAGCGTGTTAAAGCATCATACTAAATAGAGTTAAATTTTAATTAAACTGTAAAAAGCCAT
AATTATAACAAAAATAAATGACGAAAGTAACCCTACAATAGCTGATACACCATAGCTAAG
ACCCAAACTGGGATTAGATACCCCACTATGCTTAGCCCTAAACACAAATAATTATAAAAA
CAAAATTATTCGCCAGAGTACTACCGGCAACAGCCCGAAACTCAAAGGACTTGGCGGTGC
TTTATACCCTTCTAGAGGAGCCTGTTCTATAATCGATAAACCCCGATAAACCTCACCAAT
CCTTGCTAATACAGTCTATATACCGCCATCTTCAGCAAACCCTAAAAAAGGGACAAAAGT
AAGCTCAATAATAACACATAAAGACGTTAGGTCAAGGTGTAACCTATGGAGTGGGAAGAA
ATGGGCTACATTTTCTACCCAAGAAAATTTAATACGAAAGCCATTATGAAATTAATAGCC
AAAGGAGGATTTAGCAGTAAACTAAGAATAGAGTGCTTAGTTGAATCAGGCCATGAAGCA
CGCACACACCGCCCGTCACCCTCCTCAAGTAAATATGATATACTTAAACCTATTTACATA
TATCAACCACACGAGAGGAGACAAGTCGTAACAAGGTAAGCATACTGGAAAGTGTGCTTG
GATAAACCAAGATATAGCTTAATTAAAGCATCTAGTTTACACCTAGAAGATTTCACACAT
TATGAGTATCTTGAACTATACCTAGCCCAAAATCTCCCACTCTCCAGTTTAAATAACTAA
ATTAATTAAAATAAAACATTTACCCTAATTAAAGTATAGGAGATAGAAATTCTAAACACG
GCGCTATAGAGAAAGTACCGCAAGGGAATGATGAAAGAAAAAAATCATAGTACAAAAAAG
CAAAGATTAACCCTTGTACCTTTTGCATAATGAATTAACGAGCAAAAAACTTAACAAAAC
GAATTTTAGCTAAGTAACCCGAAACCAGACGAGCTACTTATAGACAGTTTATTAGAACCA
ACTCATCTATGTGGCAAAATAGTGAGAAGATCCATAAGTAGAGGTGACATGCCTAACGAG
CCTGGTGATAGCTGGTTGTCCAGAAAATGAATTTTAGTTCAGCTTTAAAGATACCAAAAA
TACAAATAAATCCCACTGTATCTTTAAAAGTTAGTCTAAAAAGGTACAGCCTTTTAGAAA
TGGGTACAACCTTCACTAGAGAGTAAGATCTAAAAATACCATAGTAGGCCTAAAAGCAGC
CATCAATTAAGAAAGCGTTAAAGCTCAACAACAATAGTATTATTAATCCCAGCAATAACA
TTAGCCAACTCCTAGATTTAATACTGGACTATTCTATTACTAAATAGAAGCAATAATGTT
AATATGAGTAACAAGAAATATTTTCTCCTCGCACAAGTTTAAGTCAGTAACTGATAATAC
CCTGACCGTTAACAGTAAATAAAAATAACCCAACAATAAATGATTTATTACTTATACTGT
TAACCCAACACAGGAGTGCACCCAGGAAAGATTCAAAGAAGTAAAAGGAACTCGGCAAAC
ACTAAACCCCGCCTGTTTACCAAAAACATCACCTCCAGCATCCCTAGTATTGGAGGCACT
GCCTGCCCAGTGACTAAACGTTAAACGGCCGCGGTATTCTGACCGTGCAAAGGTAGCATA
ATCATTTGTTCTCTAAATAAGGACTTGTATGAATGGCCACACGAGGGTTTTACTGTCTCT
TACTTCCAATCAGTGAAATTGACCTCCCCGTGAAGAGGCGGGGATAAATCAACAAGACGA
GAAGACCCTATGGAGCTTTAACTAAGTAACTCAAGGAAAATAAATTCAACCACCAAGGGA
TAACAACACTCCTTATGAGTTAACAGTTTCGGTTGGGGTGACCTCGGAGAACAGAAAATC
CTCCGAGCGATTTTAAAGACTAGACTAACAAGTCAAACCAAACCATCGCTTATTGATCCA
AAAACTTGATCAACGGAACAAGTTACCCTAGGGATAACAGCGCAATCCTATTCAAGAGTC
CATATCGACAATAGCCTACGTGATCTGAGTTCAGACCGGAGTAATCCAGGTCGGTTTCTA
TCTGTTATGTATTTCTCCCAGTACGAAAGGACAAGAGAAATAAGGCCAACTTTAACAAAG
CGCCTTAAACCAATTAATGACTTTATCTTAATTAATTTCACAACAAAACCTGCCCTAGAA
AAGGGCCCAGTTAAGGTGGCAGAGCCCGGTAATTGCGTAAAACTTAAACCTTTATACTCA
GAGATTCAAATCCTCTCCTTAACAAAATGTTTATAATCAACGTTCTAACACTCATCATTC
CTATTCTCCTAGCTGTAGCTTTTCTTACACTAGTTGAACGAAAAGTTCTAGGTTATATAC
AATTTCGAAAAGGCCCAAACGTTGTAGGGCCATATGGCTTACTTCAACCCATCGCCGACG
CAATTAAACTCTTCATCAAAGAACCCCTACGACCCGCCACATCCTCAATCTCAATATTCA
TTCTAGCCCCCATCCTAGCACTAACCCTAGCCTTAACTATATGAATCCCCCTACCCATAC
CCTATCCCCTCATCAATATAAACTTAGGAGTCCTCTTCATATTAGCCATATCAAGCCTAG
CCGTATACTCAATCCTCTGATCAGGTTGAGCCTCCAACTCAAAATATGCTCTCATTGGAG
CCCTACGGGCAGTAGCACAAACAATCTCTTATGAAGTAACACTAGCAATTATTTTACTAT
CAGTCCTACTAATAAATGGGTCCTTTACCCTTTCTACACTAATCATTACACAAGAACAAG
TATGATTAATCTTCCCAGCATGACCCCTAGCAATAATATGATTTATCTCAACACTAGCAG
AAACAAACCGAGCACCATTTGACCTCACCGAAGGAGAATCTGAACTAGTATCAGGCTTTA
ACGTAGAATATGCTGCCGGACCATTCGCCCTATTCTTTATAGCAGAATATGCGAATATTA
TCATAATAAACATCTTCACAACAACCCTCTTCTTAGGAGCATTTCACAACCCATACATAC
CAGAACTTTACACAATCAACTTCACCATCAAATCGCTACTACTCACAATTACCTTCCTAT
GAATCCGAGCATCCTACCCCCGATTCCGTTACGACCAACTAATACACTTACTATGAAAAA
ATTTTCTACCCCTAACACTAGCCCTATGCATATGACACGTATCGCTACCTATTCTCCTAT
CAAGCATCCCCCCACAAACATAAGAAATATGTCTGACAAAAGAGTTACTTTGATAGAGTA
AATAATAGAGGTTTAAATCCTCTTATTTCTAGAACTATAGGAATTGAACCTACTCCTAAG
AACCCAAAACTCTTCGTGCTCCCAATTACACCAAATTCTAATAGTAAGGTCAGCTAATTA
AGCTATCGGGCCCATACCCCGAAAATGTTGGTTCATATCCTTCCCGTACTAATAAATCCA
ATTATCCTCATTATTATTCTAATAACCGTTATACTTGGAACCATTATCGTTATGATTAGC
ACCCACTGATTGCTCATCTGAATTGGATTTGAAATAAATATACTTGCTATTATTCCCATT
ATAATAAAAAAGCACAACCCACGAGCCACAGAAGCATCAACCAAATATTTCCTAACTCAA
TCAACAGCCTCAATACTACTAATAATAGCCATTATCATTAACTTAATATTCTCAGGCCAA
TGAACCGTAATAAAACTATTTAATCCAATAGCCTCCATACTCATAACAATAGCCCTCGCT
ATAAAACTAGGTATAGCCCCATTCCACTTCTGAGTCCCAGAAGTAACACAAGGCATTCCC
CTATCCTCAGGCCTAATCTTACTCACATGACAAAAACTAGCACCCATGTCAGTACTTTAC
CAAATCCTTCCATCCATCAACCTAGACCTGATCCTAACCCTATCAATTCTATCTATTACA
ATCGGAGGCTGAGGAGGACTGAACCAAACCCAACTACGAAAAATTATAGCCTATTCATCA
ATTGCCCACATAGGCTGAATAACAGCAGTTTTACTATATAATCCCACCATAACACTACTA
AACCTAATTATTTATATCATTATAACCTCTACCATATTTACACTATTTATAGCCAACTCA
ACCACAACCACCCTATCATTATCACACACATGAAATAAAGCACCCATCATAACAATTCTA
GTCCTCATTACCCTCCTATCAATAGGAGGACTTCCCCCACTATCAGGATTTATACCAAAA
TGAATAATTATCCAAGAAATAACAAAAAATGACAGCATTATCTTACCCACCCTCATAGCA
ATTACAGCACTACTAAACCTATATTTTTATATACGACTTACATACTCCACTGCACTCACG
ATATTTCCCTCCACAAACAACATAAAAATGAAATGACAATTCCCAACCACAAAACGAATA
ACCCTCCTACCAACAATAACTGTACTATCCACCATACTACTACCACTAACACCAATCCTC
TCAATTCTAGAATAGGAATTTAGGTTAAACAGACCAAGAGCCTTCAAAGCCCTAAGCAAG
TATAATTTACTTAATTCCTGATAAGGACTGCAAGACTACATCTTACATCAATTGAATGCA
AATCAACCACTTTAATTAAGCTAAATCCTCACTAGATTGGTGGGCTCCACCCCCACGAAA
CTTTAGTTAACAGCTAAACACCCTAAACAACTGGCTTCAATCTACTTCTCCCGCCGCGAG
AAAAAAAAGGCGGGAGAAGCCCCGGCAGAGTTTGAAGCTGCTTCTTTGAATTTGCAATTC
AATATGTTAATTCACTACAGGACCTGGTAAAAAGAGGAATTAAACCTCTGTTCTTAGATT
TACAGTCTATTGCTTTACTCAGCCATTTTACCCATGTTCATCAACCGCTGATTATTTTCA
ACCAACCACAAAGATATCGGCACCCTTTACCTTCTATTTGGTGCCTGAGCTGGTATAGTA
GGAACCGCCTTAAGCCTACTAATTCGCGCCGAACTAGGCCAACCCGGAACTCTACTCGGA
GATGACCAAATCTACAACGTAATTGTAACCGCACATGCATTTGTAATAATTTTCTTTATA
GTAATGCCTATTATAATCGGTGGATTCGGCAACTGACTAGTTCCTCTGATAATTGGAGCC
CCTGATATAGCATTTCCTCGGATAAATAACATAAGCTTTTGACTTCTTCCCCCATCTTTC
CTGTTACTCCTAGCATCCTCTATGGTTGAGGCCGGAGCAGGAACAGGTTGAACCGTATAC
CCTCCTCTAGCAGGCAACCTAGCCCATGCAGGAGCCTCAGTAGATCTAACTATTTTCTCC
CTACATCTGGCAGGTGTCTCTTCAATTCTAGGAGCCATTAATTTTATTACAACTATTATT
AATATAAAACCCCCTGCGATGTCACAGTATCAAACCCCCTTGTTTGTATGATCTGTACTA
ATTACTGCCGTACTTCTCCTTCTCTCACTTCCTGTATTAGCAGCTGGTATCACAATACTA
CTAACGGACCGAAACCTGAATACAACCTTTTTTGACCCAGCAGGAGGAGGAGACCCTATC
CTATATCAACACCTATTCTGATTCTTTGGGCACCCTGAAGTATATATTCTTATTTTACCT
GGGTTTGGGATAATCTCCCATATTGTGACCTACTATTCAGGAAAAAAAGAACCATTCGGA
TATATAGGAATAGTATGAGCCATAATATCAATTGGGTTCCTAGGATTCATTGTATGAGCC
CACCATATATTCACAGTCGGAATAGACGTCGATACACGGGCTTACTTCACGTCAGCTACT
ATAATTATCGCCATCCCAACAGGAGTAAAAGTATTCAGTTGACTAGCAACGCTTCATGGG
GGTAATATCAAATGATCTCCTGCCATAATATGAGCCCTAGGTTTCATCTTTCTTTTCACA
GTCGGAGGCTTAACTGGAATTGTTCTAGCCAACTCCTCCCTTGACATTGTCCTCCATGAC
ACATATTATGTAGTAGCACATTTCCACTACGTATTATCAATAGGAGCTGTATTTGCTATT
ATAGGAGGATTTGTACATTGATTTCCCCTATTCTCAGGCTATACTCTCAATGATACATGA
GCCAAAATCCACTTTGCAATTATATTTGTAGGTGTTAACATGACTTTCTTTCCACAACAT
TTCCTAGGACTATCCGGTATACCACGACGATACTCTGATTATCCAGACGCATATACAATA
TGAAATACTATCTCATCTATAGGCTCATTTATCTCACTAACAGCAGTAATACTAATAATC
TTCATCATCTGAGAAGCATTTGCATCTAAACGAGAAGTCCTAACTGTAGACCTAACCACA
ACAAACCTAGAATGACTAAACGGATGTCCTCCACCATACCACACATTTGAAGAACCCACA
TATGTTAACCTAAAATAAGAAAGGAAGGAATCGAACCTCCTATTATTGGTTTCAAGCCAA
CACCATAGCCACTATGACTCTCTCAATAAACGAGATGTTAGTAAAACATTACATAACCTT
GTCAAGATTAAATTACAGGTGAAAATCCCGTACATCTCATATGGCATATCCCATACAACT
AGGCTTTCAAGACGCAACATCACCTATCATGGAAGAACTACTACACTTTCACGACCACAC
ATTAATAATCGTTTTCCTAATCAGCTCTCTAGTACTTTATATTATTTCACTAATACTAAC
AACAAAATTAACCCATACCAGTACCATAGACGCGCAAGAAGTAGAAACAATCTGAACCAT
TCTACCAGCCATTATCTTAATTATGATTGCTCTTCCATCCTTGCGAATCCTATACATAAT
AGATGAAATCAACAACCCATCTCTCACAGTAAAGACCATAGGGCATCAATGATACTGAAG
CTATGAATATACAGATTATGAAGACCTAAGCTTCGATTCCTATATAATCCCAACATCAGA
ACTAAAACCAGGAGAACTGCGTTTACTAGAAGTAGACAACCGAGTTGTATTACCCATGGA
AATAACAGTCCGAATACTAATCTCTTCCGAAGATGTCCTACACTCATGAGCAGTCCCTTC
TCTAGGACTAAAAACAGACGCAATTCCAGGTCGTTTAAATCAAACAACCCTTATGTCAAC
TCGTCCAGGCCTATTCTACGGTCAATGCTCAGAAATTTGCGGATCAAATCACAGTTTTAT
GCCAATTGTTCTTGAACTAGTCCCATTAAAATACTTTGAAAAATGATCCGCATCAATACT
ATAAAATCATCAAGAAGCTATCCCAGCGTTAACCTTTTAAGTTAAAGACTGAGAATATTA
TATTCTCCTTGATGATATGCCACAACTAGACACATCAACGTGACTTACAATAATTCTATC
AATATTTTTAGTCCTCTTCATTATTTTTCAACTAAAAATCTCAAAACACAACTTCTACCA
CAACCCAGAATTAATAACAACAAAAACACCGAAACAAAATACTCCTTGAGAAACAAAATG
AACGAAAATCTATTTGCCTCTTTCATTACCCCTATAATATTTGGCCTCCCCCTCGTTACC
CTCATTGTTTTATTCCCTAGCCTATTATTTCCCACATCAAACCGACTAGTCAACAACCGC
CTCATCTCCCTCCAACAGTGAATACTTCAATTAGTATCAAAACAAATAATGAGCATTCAT
AATACCAAAGGACAGACATGAGCATTAATGCTAATGTCCCTAATTTTATTTATTGGATCT
ACAAACCTACTAGGCCTCCTACCCCACTCATTTACACCAACTACACAACTATCAATAAAC
CTAGGCATGGCCATTCCTTTATGAGCAGGAGCTGTAATTACAGGCTTCCGCAACAAAACT
AAAGCTTCACTCGCCCATTTCCTACCACAAGGGACACCCACCCCACTGATCCCAATACTA
GTAATTATTGAAACCATCAGCCTATTTATTCAACCAGTAGCCCTTGCCGTACGATTAACA
GCTAATATCACGGCAGGACACTTACTAATTCACCTAATTGGAGGAGCCACCCTTGCACTA
ATAAGCATTAATACCACAACAGCACTCATCACATTCATTATCCTAATTTTACTAACAGTT
CTCGAATTCGCAGTGGCTATAATTCAAGCCTATGTATTTACCCTTCTAGTTAGCTTATAC
CTGCATGATAACACATAATGACACACCAAACCCACGCTTATCACATAGTAAATCCAAGCC
CCTGACCTCTCACAGGAGCACTATCTGCCCTCCTAATAACATCTGGTCTCATCATATGAT
TTCACTTCAACTCAACAGCTCTACTAACTCTGGGCCTAACAACAAATATACTTACAATAT
ACCAGTGATGACGAGATGTGATTCGAGAAAGCACCTTCCAAGGCCACCATACTCCGGCTG
TCCAAAAGGGCCTTCGTTACGGAATGATTCTTTTCATTATCTCCGAAGTTCTATTCTTTA
CTGGATTTTTCTGAGCCTTCTACCACTCAAGCCTTGCCCCCACACCCGAACTAGGCGGCT
GCTGACCTCCAACAGGCATTCACCCACTTAATCCCTTAGAAGTCCCACTACTCAACACCT
CTGTCCTTCTAGCCTCAGGAGTATCCATTACTTGAGCTCACCATAGCCTCATAGAAGGGA
ACCGTTACCACATGTTACAAGCCCTATTCATTACCATCGCACTAGGCGTGTACTTTACAC
TGTTACAGGCATCAGAGTATTATGAAGCACCCTTTACAATCTCAGACGGAGTTTACGGTT
CAACTTTCTTCGTAGCTACAGGATTTCATGGCCTCCATGTCATCATCGGATCCACCTTCC
TAATTGTCTGCTTCTTCCGCCAATTAAAATTTCATTTCACCTCTAGTCACCATTTCGGTT
TCGAAGCCGCTGCCTGATACTGACACTTCGTAGATGTAGTATGACTTTTCCTCTATGTAT
CCATCTACTGATGAGGCTCATGTCCTTTTAGTATTAATTAGTACAACTGACTTCCAATCA
GTTAGTTTCGGTCTAATCCGAAAAAGAACAATAAACCTTATAATTACTCTCCTAACTAAC
TTCACGCTAGCTACATTACTCGTAACCATCGCATTCTGACTTCCCCAACTGAACGTGTAT
TCAGAAAAAACAAGCCCATACGAATGTGGATTTGACCCCATAGGGTCTGCTCGCCTCCCC
TTCTCTATAAAATTCTTCCTAGTAGCCATCACATTCCTCCTTTTTGATCTAGAAATTGCA
CTACTCCTACCACTACCATGAGCCTCACAAACAACTAATCTAAACACAATGCTCACCATA
GCTCTTCTCCTAATCTTCCTACTAGCCGTAAGCCTGGCCTACGAATGAACTCAAAAAGGA
CTCGAATGAACCGAATATGGTATTTAGTTTAAAACAAAATAAATGATTTCGACTCATTAG
ATTATGATTAAGCTCATAACTACCAAATGTCCCTCGTATACATAAACATTATAATGGCAT
TCACAGTATCCCTCACAGGACTACTAATATACCGATCCCACCTAATATCTTCCCTCCTAT
GCCTAGAAGGAATAATACTATCCCTATTTATTTTAGCCACCCTAATAATCCTAAACTCAC
ATTTTACCTTAGCCAGTATAATGCCCATTATTCTACTAGTTTTCGCAGCTTGCGAGGCAG
CACTAGGCCTGTCCCTACTGGTAATGGTGTCAAATACATATGGCACCGACTATGTACAAA
ACCTTAACCTTCTACAATGCTAAAATACATTATCCCCACAATAATACTTATACCCCTAAC
CTGACTATCAAAAAATAGCATAATCTGAATCAACACCACACTTCACAGCTTGCTAATCAG
CCTCACAAGCCTTCTCCTCCTAAATCAATTCGGTGATAATAGCCTCAACTTCTCATTAAC
TTTTTTCTCCGACTCCTTATCTACACCATTACTAATTCTAACCATATGACTTCTACCCCT
AATACTCATAGCTAGCCAACATCATCTATCAAAAGAAAATCTAGCCCGAAAAAAACTCTT
CATCTCAATGCTAGTTCTACTACAACTATTTCTGATTATAACATTCACTGCCACAGAACT
AATCTTTTTCTATATCATGTTTGAAGCAACACTAGTCCCCACACTTATCATTATTACTCG
ATGAGGAAATCAAACAGAACGCCTAAACGCCGGTCTCTATTTCTTGTTTTACACACTAGC
AGGATCCCTGCCCCTATTAGTCGCACTGATTTATATTCAAAACACAATAGGATCACTAAA
TTTCCTTATTCTCCAGTACTGAGTTCAACCAATACCTAACTCATGATCCAACACTTTCAT
ATGACTAGCATGCATAATAGCTTTCATAGTAAAGATACCACTATATGGACTCCACCTCTG
ACTTCCCAAAGCCCATGTAGAAGCTCCAATTGCGGGCTCCATGGTCCTTGCAGCAATCCT
ACTTAAACTAGGAGGATATGGCATGATACGGATTACATTACTTCTGAATCCAATCACCGA
CTTTATAGCATATCCATTCATTATATTATCATTATGAGGCATAATCATAACCAGCTCAAT
TTGCCTTCGCCAAACGGACCTAAAGTCACTCATTGCATATTCTTCCGTTAGCCACATAGC
ACTTGTCATTGTTGCCATTCTCATTCAAACACCCTGAAGCTACATAGGAGCCACCGCCCT
AATAATTGCTCATGGTCTCACATCTTCCATACTTTTCTGCCTAGCAAACTCCAACTATGA
ACGAGTTCACAGCCGAACAATAATCCTAGCCCGCGGCCTACAAACACTCCTTCCACTAAT
GGCTGCCTGATGACTCCTAGCAAGTCTAACTAATCTAGCTCTACCCCCATCAATCAACCT
AATCGGAGAACTATTTGTAGTAATATCAACCTTTTCATGATCTAACATCACAATCATTCT
AATAGGACTTAATATGGTAATTACTGCTCTATATTCCCTCTACATACTAATCACAACACA
ACGAGGTAAACATACTCACCACATCAATAATATTTTACCCTCCTTCACACGAGAAAATGC
ACTTATATCACTGCATATACTACCACTCCTACTTCTATCCCTAAACCCGAAAATTATCCT
AGGCCCCCTATACTGTAAATATAGTTTAAGAAAACATTAGATTGTGGATCTAATAATAGA
AGACTATCACCTTCTTATTTACCGAAAAAGTATGCAAGAACTGCTAATTCTATGCCCCCA
TGTCTAATAACATGGCTTTTTCAAACTTTTAAAGGATAGTAGTTATCCATTGGTCTTAGG
AACCAAAAAATTGGTGCAACTCCAAATAAAAGTAATAAACCTATTTTCCTCCCTCACACT
AGTCACCCTAATTCTACTAACCATACCCATCGCAGCAATCAATTTTAACACCCATAAATT
CACCAATTATCCACTCTATGTAAAAACAACCATTTCATGCGCTTTCATCACTAGCATAAT
CCCCACAATAATATTCATCCACACAGGACAAGAAATAATTATCTCAAACTGACACTGACT
AACCATCCAAACCCTCAAACTATCACTCAGCTTCAAAATAGACTTCTTCTCAATAATATT
CGTTCCAGTAGCACTATTCGTTACATGATCTATTATAGAATTCTCAATATGATACATGCA
CTCAGACCCCAACATTAACCAGTTTTTCAAGTACTTACTCCTATTTCTCATTACAATACT
TATTCTTGTCACTGCAAACAACCTCTTTCAACTTTTCATTGGCTGAGAAGGAGTTGGAAT
TATATCATTTCTACTGATCGGATGATGATATGGACGGACAGACGCCAACACAGCAGCCTT
ACAAGCAATCCTATATAACCGCATTGGTGACATCGGATTTATTCTAGCCATAGCATGATT
TCTAATTAACCTCAACACCTGAGATCTCCAACAAATCTTTATACTAAATCCAAACGACTC
AAACCTACCCCTAATAGGACTAATTCTAGCTGCAACCGGAAAATCCGCACAATTTGGCCT
ACATCCATGACTACCCTCTGCAATAGAGGGCCCAACACCCGTCTCAGCACTACTCCACTC
AAGCACAATAGTAGTAGCAGGCATCTTCCTACTAATCCGCTTTTATCCACTAACAGAAAA
CAATAAATTTGCCCAATCAATCATATTATGTCTAGGGGCTATAACCACATTATTCACAGC
AATATGCGCCCTCACCCAAAATGATATCAAAAAAATTATCGCTTTCTCTACATCCAGCCA
ACTCGGCCTCATAATAGTAACAATCGGAATTAATCAACCCCACCTAGCATTCCTTCACAT
CTGCACCCATGCCTTCTTCAAAGCCATATTATTTATATGCTCTGGCTCCATTATCCACAG
CCTAAACGACGAGCAAGACATCCGAAAAATAGGAGGCCTATTTAAAGCAATGCCATTTAC
CACAACAGCCCTCATTATTGGCAGCCTTGCACTAACAGGAATACCCTTTCTCACCGGATT
CTACTCCAAAGACCTGATTATTGAATCCGCTAATACGTCTTATACCAACGCCTGAGCCCT
TTTAATAACATTAGTCGCCACCTCCTTCACAGCCATCTACAGCACTCGCATTATCTTTTT
TGCACTCCTAGGACAACCCCGATTTCCAACCCTCATTAATATCAATGAAAATAACCCGTT
CCTAATTAATTCAATCAAACGCTTACTAATTGGAAGCCTATTTGCAGGGTTCATTATCTC
TAATAACATCCCTCCAATAACAATCCCCCAAATAACCATGCCCCACTATCTAAAAATAAC
TGCCTTAACAGTCACAATCCTAGGCTTTATTCTAGCACTAGAAATCAGCAACACAACCCA
CTACCTAAAATTTAATTATCCATCAAACACATTCAAATTCTCTAACCTATTAGGATATTA
CCCTACAATTATACACCGCCTGACCCCCTATATAAACCTAACAATAAGCCAAAAATCAGC
ATCCTCTCTCCTAGATCTAATCTGACTAGAAACTATTCTACCAAAAACCATTTCACTAGC
CCAAATAAAAATATCCACCACAATCACAAGCCAAAAGGGCCTAATTAAACTATATTTCCT
CTCCTTCCTAATCACGATCCTCATTAGTACAACCTTACTTAATTTCCACGAGTAATCTCC
ATAATCACTACAACACCAATCAATAAAGACCAACCAGTAACAATAACCAATCAAGTACCA
TAACTGTATAAAGCAGCAATTCCCATAGCCTCCTCGCTAAAAAACCCAGAATCCCCCGTA
TCATAAATAACCCAATCCCCCATACCATTAAACTTAAATACAATTTCCACCTCCTTATCT
TTCAACACATAATAAACCATAAGAAATTCCATTAATAAACCAGTAATAAACGTCCCTAAA
ACAACCTTATTAGAAACTCAAACCTCAGGATACTGTTCAGTAGCTATAGCTGTCGTATAA
CCAAAAACTACCATCATACCCCCTAAATAAATTAAGAAAACTATTAAACCTAAAAAAGAC
CCACCAAAATTCAACACAATACCACACCCAACCCCACCACTTACAATTAACCCCAACCCC
CCATAAATAGGTGAAGGTTTTGAAGAAAACCCCACAAAACCTATCACAAAAATAACACTT
AAGATAAACACAATGTATGTCATCATCATTCTCACATGGAATCTAACCATGACCAATGAT
ATGAAAAACCATCGTTGTCATTCAACTATAAGAACACTAATGATCAACATCCGAAAAACC
CACCCACTAATAAAAATTGTAAACAACGCATTCATTGATCTCCCAGCTCCATCAAATATT
TCATCATGATGAAACTTTGGCTCTCTCCTAGGCATTTGCTTAATTTTACAGATTCTAACA
GGCCTATTCCTAGCAATACACTATACACCTGACACAACAACAGCATTCTCCTCTGTAACC
CACATTTGCCGAGACGTAAACTATGGCTGAATTATCCGATATATACACGCAAACGGGGCA
TCAATATTTTTTATCTGCCTATTTATGCATGTAGGACGAGGCCTATACTATGGATCATAT
ACCTTCCTAGAAACATGAAACATCGGAGTAATCCTCCTATTTGCGACAATAGCCACAGCA
TTCATAGGCTATGTTTTACCATGAGGACAAATATCATTCTGAGGAGCAACAGTTATTACC
AACCTCCTTTCAGCAATTCCATATATTGGCACAAACCTAGTCGAATGAATCTGGGGAGGA
TTCTCAGTAGACAAAGCTACCCTCACCCGATTTTTCGCCTTTCACTTTATTTTCCCATTC
ATCATCGCAGCCCTCGCCATAGTTCACCTACTCTTCCTCCACGAAACAGGATCCAACAAC
CCCACAGGAATTCCATCGGACACAGATAAAATTCCCTTCCACCCTTATTACACCATTAAA
GACATCCTAGGTGCTATCCTACTAATCCTCATCCTCATGCTACTAGTACTATTCACGCCT
GACTTACTCGGAGACCCAGACAACTACACCCCAGCAAACCCACTTAACACTCCCCCTCAC
ATCAAACCTGAATGATACTTCCTATTTGCGTACGCAATCTTACGATCAATCCCTAATAAA
CTAGGAGGAGTCCTCGCCCTAATCCTCTCAATCCTAGTCCTAGTAATTATACCCCTCCTC
CATACATCAAAGCAACGGAGCATAATATTCCGACCAATCAGTCAATGTATATTCTGAATC
CTAGTAGCCGACCTATTAACACTCACATGAATTGGAGGCCAGCCAGTTGAACACCCCTAC
ATCATTATTGGACAACTAGCATCTATTATATATTTCCTTATCATTCTAGTCATAATACCA
GTAGCTAGCATCATCGAAAACAACCTCCTAAAATGAAGACAAGTCTTTGTAGTACAATCA
ATATACTGGTCTTGTAAACCAGAGAAGGAGAACAACCAACCTCCCTAAGACTCAAGGAAG
AAGCTATAGCCCCACTATCAACACCCAAAGCTGAAGTTCTACTTAAACTATTCCCTGAAT
CATTATCAACGATACTTATCAATATATTTCCAAAAATATAAAGAGCCTCTCCAGTATTAA
ACTTGCTAAAACTCCCAAACATACAACACGGACTTCCCACTCCACAAGCCCACATAACAA
CCCATACAAGAAAAGCACAACCACCCACCCACGGACATGAGCGTTCATAAACCCAACATA
TCTTATGTCTGTCTTAAACATGCTAAACGAGTACATAGTATTAATGTAATATAGACATTA
TATGTATAAAGTACATTAAATGATTTACCTCATGCATATAAGCACGTACATAGTATTAAT
GTAATATAGACATTATATGTATAAAGTACATTAAATGATTTACCCCATGCATATAAGCAC
GTACATAATATTAATGTAATATAGACATTATATGTATAAAGTACATTAAATGATTTACCT
CATGCATATAAGCACGTACATAGTATTAATGTAATATAGACATTATATGTATAAAGTACA
TTAAATGATTTACCCCATGCATATAAGCATGTACATTTGTTTCACTGAAGCATGTAGGGT
ATTAAACTGCTTGACCGTACATAGTACATGAAGTCAAATCCATTCTAGTCAACATGCGTA
TCCTGTCCATTAGATCACGAGCTTGTTCACCATGCCGCGTGAAACCAACAACCCGCTCAG
CAAGGATCCCTCTTCTCGCTCCGGGCCCATTAACTGTGGGGGTAACTATTTAATGAACTT
TAACAGGCATCTGGTTCTTTCTTCAGGGCCATCTCATCTAAAATCGCCCACTCTTTCCCC
TTAAATAAGACATCTCGATGGACTAATGACTAATCAGCCCATGCCTAACATAACTGTGGT
GTCATGCATTTGGTATTTTTTAATTTTTGGGGATGCTTGGACTCAGCTATGGCCGTCTGA
GGCCCCGACCCGGAGCATGAATTGTAGCTGGACTTAACTGCATCTTGAGCATCCTCATAA
TGGTAAGCATGGGCATAATATAATTAATGGTCACAGGACATATCTGCTGTATCGTGCATT
TATATATTCTTTTTCCCCCCTTCCCCTTAAATATTTATCACCATTTTTAACACGCTTCCC
CCTAGATATTAATATAAATTTATCCCGCCCTCAATACTCAAATTCATACTCCAACCGAAG
TAAATATATAGGCACCTGGGTCACATACATAACGCATA
>1894-C1_Consensus
GTTAATGTAGCTTAAACTTAAAGCAAGGCACTGAAAATGCCTAGATGAGTCTACTGACTC
CATGAACATATAGGTTTGGTCCCAGCCTTCCTGTTAACTTTCAATAGACTTATACATGCA
AGCATCCACGCCCCGGTGAGTAACGCCCTTCGAATCACACAGGACTAAAAGGAGCAGGTA
TCAAGCACACACTCTTGTAGCTCACAACGCCTTGCTTAACCACACCCCCACGGGAGACAG
CAGTAACAAAAATTAAGCCATAAACGAAAGTTTGACTAAGCCATATTGACCAGGGTTGGT
AAATCTCGTGCCAGCCACCGCGGTCATACGATTGACCCAAGCTAACAGGAGTACGGCGTA
AAGCGTGTTAAAGCATCATACTAAATAGAGTTAAATTTTAATTAAACTGTAAAAAGCCAT
AATTATAACAAAAATAAATGACGAAAGTAACCCTACAATAGCTGATACACCATAGCTAAG
ACCCAAACTGGGATTAGATACCCCACTATGCTTAGCCCTAAACACAAATAATTATAAAAA
CAAAATTATTCGCCAGAGTACTACCGGCAACAGCCCGAAACTCAAAGGACTTGGCGGTGC
TTTATACCCTTCTAGAGGAGCCTGTTCTATAATCGATAAACCCCGATAAACCTCACCAAT
CCTTGCTAATACAGTCTATATACCGCCATCTTCAGCAAACCCTAAAAAAGGGACAAAAGT
AAGCTCAATAATAACACATAAAGACGTTAGGTCAAGGTGTAACCTATGGAGTGGGAAGAA
ATGGGCTACATTTTCTACCCAAGAAAATTTAATACGAAAGCCATTATGAAATTAATAGCC
AAAGGAGGATTTAGCAGTAAACTAAGAATAGAGTGCTTAGTTGAATCAGGCCATGAAGCA
CGCACACACCGCCCGTCACCCTCCTCAAGTAAATATGATATACTTAAACCTATTTACATA
TATCAACCACACGAGAGGAGACAAGTCGTAACAAGGTAAGCATACTGGAAAGTGTGCTTG
GATAAACCAAGATATAGCTTAATTAAAGCATCTAGTTTACACCTAGAAGATTTCACACAT
TATGAGTATCTTGAACTATACCTAGCCCAAAATCTCCCACTCTCCAGTTTAAATAACTAA
ATTAATTAAAATAAAACATTTACCCTAATTAAAGTATAGGAGATAGAAATTCTAAACACG
GCGCTATAGAGAAAGTACCGCAAGGGAATGATGAAAGAAAAAAATCATAGTACAAAAAAG
CAAAGATTAACCCTTGTACCTTTTGCATAATGAATTAACGAGCAAAAAACTTAACAAAAC
GAATTTTAGCTAAGTAACCCGAAACCAGACGAGCTACTTATAGACAGTTTATTAGAACCA
ACTCATCTATGTGGCAAAATAGTGAGAAGATCCATAAGTAGAGGTGACATGCCTAACGAG
CCTGGTGATAGCTGGTTGTCCAGAAAATGAATTTTAGTTCAGCTTTAAAGATACCAAAAA
TACAAATAAATCCCACTGTATCTTTAAAAGTTAGTCTAAAAAGGTACAGCCTTTTAGAAA
TGGGTACAACCTTCACTAGAGAGTAAGATCTAAAAATACCATAGTAGGCCTAAAAGCAGC
CATCAATTAAGAAAGCGTTAAAGCTCAACAACAATAGTATTATTAATCCCAGCAATAACA
TTAGCCAACTCCTAGATTTAATACTGGACTATTCTATTACTAAATAGAAGCAATAATGTT
AATATGAGTAACAAGAAATATTTTCTCCTCGCACAAGTTTAAGTCAGTAACTGATAATAC
CCTGACCGTTAACAGTAAATAAAAATAACCCAACAATAAATGATTTATTACTTATACTGT
TAACCCAACACAGGAGTGCACCCAGGAAAGATTCAAAGAAGTAAAAGGAACTCGGCAAAC
ACTAAACCCCGCCTGTTTACCAAAAACATCACCTCCAGCATCCCTAGTATTGGAGGCACT
GCCTGCCCAGTGACTAAACGTTAAACGGCCGCGGTATTCTGACCGTGCAAAGGTAGCATA
ATCATTTGTTCTCTAAATAAGGACTTGTATGAATGGCCACACGAGGGTTTTACTGTCTCT
TACTTCCAATCAGTGAAATTGACCTCCCCGTGAAGAGGCGGGGATAAATCAACAAGACGA
GAAGACCCTATGGAGCTTTAACTAAGTAACTCAAGGAAAATAAATTCAACCACCAAGGGA
TAACAACACTCCTTATGAGTTAACAGTTTCGGTTGGGGTGACCTCGGAGAACAGAAAATC
CTCCGAGCGATTTTAAAGACTAGACTAACAAGTCAAACCAAACCATCGCTTATTGATCCA
AAAACTTGATCAACGGAACAAGTTACCCTAGGGATAACAGCGCAATCCTATTCAAGAGTC
CATATCGACAACAAAGGTTCGTTTGTTCAACGATTAAAGTCCTACGTGATCTGAGTTCAG
ACCGGAGTAATCCAGGTCGGTTTCTATCTGTTATGTATTTCTCCCAGTACGAAAGGACAA
GAGAAATAAGGCCAACTTTAACAAAGCGCCTTAAACCAATTAATGACTTTATCTTAATTA
ATTTCACAACAAAACCTGCCCTAGAAAAGGGCCCAGTTAAGGTGGCAGAGCCCGGTAATT
GCGTAAAACTTAAACCTTTATACTCAGAGATTCAAATCCTCTCCTTAACAAAATGTTTAT
AATCAACGTTCTAACACTCATCATTCCTATTCTCCTAGCTGTAGCTTTTCTTACACTAGT
TGAACGAAAAGTTCTAGGTTATATACAATTTCGAAAAGGCCCAAACGTTGTAGGGCCATA
TGGCTTACTTCAACCCATCGCCGACGCAATTAAACTCTTCATCAAAGAACCCCTACGACC
CGCCACATCCTCAATCTCAATATTCATTCTAGCCCCCATCCTAGCACTAACCCTAGCCTT
AACTATATGAATCCCCCTACCCATACCCTATCCCCTCATCAATATAAACTTAGGAGTCCT
CTTCATATTAGCCATATCAAGCCTAGCCGTATACTCAATCCTCTGATCAGGTTGAGCCTC
CAACTCAAAATATGCTCTCATTGGAGCCCTACGGGCAGTAGCACAAACAATCTCTTATGA
AGTAACACTAGCAATTATTTTACTATCAGTCCTACTAATAAATGGGTCCTTTACCCTTTC
TACACTAATCATTACACAAGAACAAGTATGATTAATCTTCCCAGCATGACCCCTAGCAAT
AATATGATTTATCTCAACACTAGCAGAAACAAACCGAGCACCATTTGACCTCACCGAAGG
AGAATCTGAACTAGTATCAGGCTTTAACGTAGAATATGCTGCCGGACCATTCGCCCTATT
CTTTATAGCAGAATATGCGAATATTATCATAATAAACATCTTCACAACAACCCTCTTCTT
AGGAGCATTTCACAACCCATACATACCAGAACTTTACACAATCAACTTCACCATCAAATC
GCTACTACTCACAATTACCTTCCTATGAATCCGAGCATCCTACCCCCGATTCCGTTACGA
CCAACTAATACACTTACTATGAAAAAATTTTCTACCCCTAACACTAGCCCTATGCATATG
ACACGTATCGCTACCTATTCTCCTATCAAGCATCCCCCCACAAACATAAGAAATATGTCT
GACAAAAGAGTTACTTTGATAGAGTAAATAATAGAGGTTTAAATCCTCTTATTTCTAGAA
CTATAGGAATTGAACCTACTCCTAAGAACCCAAAACTCTTCGTGCTCCCAATTACACCAA
ATTCTAATAGTAAGGTCAGCTAATTAAGCTATCGGGCCCATACCCCGAAAATGTTGGTTC
ATATCCTTCCCGTACTAATAAATCCAATTATCCTCATTATTATTCTAATAACCGTTATAC
TTGGAACCATTATCGTTATGATTAGCACCCACTGATTGCTCATCTGAATTGGATTTGAAA
TAAATATACTTGCTATTATTCCCATTATAATAAAAAAGCACAACCCACGAGCCACAGAAG
CATCAACCAAATATTTCCTAACTCAATCAACAGCCTCAATACTACTAATAATAGCCATTA
TCATTAACTTAATATTCTCAGGCCAATGAACCGTAATAAAACTATTTAATCCAATAGCCT
CCATACTCATAACAATAGCCCTCGCTATAAAACTAGGTATAGCCCCATTCCACTTCTGAG
TCCCAGAAGTAACACAAGGCATTCCCCTATCCTCAGGCCTAATCTTACTCACATGACAAA
AACTAGCACCCATGTCAGTACTTTACCAAATCCTTCCATCCATCAACCTAGACCTGATCC
TAACCCTATCAATTCTATCAATTACAATCGGAGGCTGAGGAGGACTGAACCAAACCCAAC
TACGAAAAATTATAGCCTATTCATCAATTGCCCACATAGGCTGAATAACAGCAGTTTTAC
TATATAATCCCACCATAACACTACTAAACCTAATTATTTATATCATTATAACCTCTACCA
TATTTACACTATTTATAGCCAACTCAACCACAACCACCCTATCATTATCACACACATGAA
ATAAAGCACCCATCATAACAATTCTAGTCCTCATTACCCTCCTATCAATAGGAGGACTTC
CCCCACTATCAGGATTTATACCAAAATGAATAATTATCCAAGAAATAACAAAAAATGACA
GCATTATCTTACCCACCCTCATAGCAATTACAGCACTACTAAACCTATATTTTTATATAC
GACTTACATACTCCACTGCACTCACGATATTTCCCTCCACAAACAACATAAAAATGAAAT
GACAATTCCCAACCACAAAACGAATAACCCTCCTACCAACAATAACTGTACTATCCACCA
TACTACTACCACTAACACCAATCCTCTCAATTCTAGAATAGGAATTTAGGTTAAACAGAC
CAAGAGCCTTCAAAGCCCTAAGCAAGTATAATTTACTTAATTCCTGATAAGGACTGCAAG
ACTACATCTTACATCAATTGAATGCAAATCAACCACTTTAATTAAGCTAAATCCTCACTA
GATTGGTGGGCTCCACCCCCACGAAACTTTAGTTAACAGCTAAACACCCTAAACAACTGG
CTTCAATCTACTTCTCCCGCCGCGAGAAAAAAAAGGCGGGAGAAGCCCCGGCAGAGTTTG
AAGCTGCTTCTTTGAATTTGCAATTCAATATGTTAATTCACTACAGGACCTGGTAAAAAG
AGGAATTAAACCTCTGTTCTTAGATTTACAGTCTATTGCTTTACTCAGCCATTTTACCCA
TGTTCATCAACCGCTGATTATTTTCAACCAACCACAAAGATATCGGCACCCTTTACCTTC
TATTTGGTGCCTGAGCTGGTATAGTAGGAACCGCCTTAAGCCTACTAATTCGCGCCGAAC
TAGGCCAACCCGGAACTCTACTCGGAGATGACCAAATCTACAACGTAATTGTAACCGCAC
ATGCATTTGTAATAATTTTCTTTATAGTAATGCCTATTATAATCGGTGGATTCGGCAACT
GACTAGTTCCTCTGATAATTGGAGCCCCTGATATAGCATTTCCTCGGATAAATAACATAA
GCTTTTGACTTCTTCCCCCATCTTTCCTGTTACTCCTAGCATCCTCTATGGTTGAGGCCG
GAGCAGGAACAGGTTGAACCGTATACCCTCCTCTAGCAGGCAACCTAGCCCATGCAGGAG
CCTCAGTAGATCTGACTATTTTCTCCCTACATCTGGCAGGTGTCTCTTCAATTCTAGGAG
CCATTAATTTTATTACAACTATTATTAATATAAAACCCCCTGCGATGTCACAGTATCAAA
CCCCCTTGTTTGTATGATCTGTACTAATTACTGCCGTACTTCTCCTTCTCTCACTTCCTG
TATTAGCAGCTGGTATCACAATACTACTAACGGACCGAAACCTGAATACAACCTTTTTTG
ACCCAGCAGGAGGAGGAGACCCTATCCTATATCAACACCTATTCTGATTCTTTGGGCACC
CTGAAGTATATATTCTTATTTTACCTGGGTTTGGGATAATCTCCCATATTGTGACCTACT
ATTCAGGAAAAAAAGAACCATTCGGATATATAGGAATAGTATGAGCCATAATATCAATTG
GGTTCCTAGGATTCATTGTATGAGCCCACCATATATTCACAGTCGGAATAGACGTCGATA
CACGGGCTTACTTCACGTCAGCTACTATAATTATCGCCATCCCAACAGGAGTAAAAGTAT
TCAGTTGACTAGCAACGCTTCATGGGGGTAATATCAAATGATCTCCTGCCATAATATGAG
CCCTAGGTTTCATCTTTCTTTTCACAGTCGGAGGCTTAACTGGAATTGTTCTAGCCAACT
CCTCCCTTGACATTGTCCTCCATGACACATATTATGTAGTAGCACATTTCCACTACGTAT
TATCAATAGGAGCTGTATTTGCTATTATAGGAGGATTTGTACATTGATTTCCCCTATTCT
CAGGCTATACTCTCAATGATACATGAGCCAAAATCCACTTTGCAATTATATTTGTAGGTG
TTAACATGACTTTCTTTCCACAACATTTCCTAGGACTATCCGGTATACCACGACGATACT
CTGATTATCCAGACGCATATACAATATGAAATACTATCTCATCTATAGGCTCATTTATCT
CACTAACAGCAGTAATACTAATAATCTTCATCATCTGAGAAGCATTTGCATCTAAACGAG
AAGTCCTAACTGTAGACCTAACCACAACAAACCTAGAATGACTAAACGGATGTCCTCCAC
CATACCACACATTTGAAGAACCCACATATGTTAACCTAAAATAAGAAAGGAAGGAATCGA
ACCTCCTATTATTGGTTTCAAGCCAACACCATAGCCACTATGACTCTCTCAATAAACGAG
ATGTTAGTAAAACATTACATAACCTTGTCAAGATTAAATTACAGGTGAAAATCCCGTACA
TCTCATATGGCATATCCCATACAACTAGGCTTTCAAGACGCAACATCACCTATCATGGAA
GAACTACTACACTTTCACGACCACACATTAATAATCGTTTTCCTAATCAGCTCTCTAGTA
CTTTATATTATTTCACTAATACTAACAACAAAATTAACCCATACCAGTACCATAGACGCG
CAAGAAGTAGAAACAATCTGAACCATTCTACCAGCCATTATCTTAATTATGATTGCTCTT
CCATCCTTGCGAATCCTATACATAATAGATGAAATCAACAACCCATCTCTCACAGTAAAG
ACCATAGGGCATCAATGATACTGAAGCTATGAGTATACAGATTATGAAGACCTAAGCTTC
GATTCCTATATAATCCCAACATCAGAACTAAAACCAGGAGAACTGCGTTTACTAGAAGTA
GACAACCGAGTTGTATTACCCATGGAAATAACAGTCCGAATACTAATCTCTTCCGAAGAT
GTCCTACACTCATGAGCAGTCCCTTCTCTAGGACTAAAAACAGACGCAATTCCAGGTCGT
TTAAATCAAACAACCCTTATGTCAACTCGTCCAGGCCTATTCTACGGTCAATGCTCAGAA
ATTTGCGGATCAAATCACAGTTTTATGCCAATTGTTCTTGAACTAGTCCCATTAAAATAC
TTTGAAAAATGATCCGCATCAATACTATAAAATCATCAAGAAGCTATCCCAGCGTTAACC
TTTTAAGTTAAAGACTGAGAATATTATATTCTCCTTGATGATATGCCACAACTAGACACA
TCAACGTGACTTACAATAATTCTATCAATATTTTTAGTCCTCTTCATTATTTTTCAACTA
AAAATCTCAAAACACAACTTCTACCACAACCCAGAATTAATAACAACAAAAACACCGAAA
CAAAATACTCCTTGAGAAACAAAATGAACGAAAATCTATTTGCCTCTTTCATTACCCCTA
TAATATTTGGCCTCCCCCTCGTTACCCTCATTGTTTTATTCCCTAGCCTATTATTTCCCA
CATCAAACCGACTAGTCAACAACCGCCTCATCTCCCTCCAACAGTGAATACTTCAATTAG
TATCAAAACAAATAATGAGCATTCATAATACCAAAGGACAGACATGAGCATTAATGCTAA
TGTCCCTAATTTTATTTATTGGATCTACAAACCTACTAGGCCTCCTACCCCACTCATTTA
CACCAACTACACAACTATCAATAAACCTAGGCATGGCCATTCCTTTATGAGCAGGAGCTG
TAATTACAGGCTTCCGCAACAAAACTAAAGCTTCACTCGCCCATTTCCTACCACAAGGGA
CACCCACCCCACTGATCCCAATACTAGTAATTATTGAAACCATCAGCCTATTTATTCAAC
CAGTAGCCCTTGCCGTACGATTAACAGCTAATATCACGGCAGGACACTTACTAATTCACC
TAATTGGAGGAGCCACCCTTGCACTAATAAGCATTAATACCACAACAGCACTCATCACAT
TCATTATCCTAATTTTACTAACAGTTCTCGAATTCGCAGTGGCTATAATTCAAGCCTATG
TATTTACCCTTCTAGTTAGCTTATACCTGCATGATAACACATAATGACACACCAAACCCA
CGCTTATCACATAGTAAATCCAAGCCCCTGACCTCTCACAGGAGCACTATCTGCCCTCCT
AATAACATCTGGTCTCATCATATGATTTCACTTCAACTCAACAGCTCTACTAACTCTGGG
CCTAACAACAAATATACTTACAATATACCAGTGATGACGAGATGTGATTCGAGAAAGCAC
CTTCCAAGGCCACCATACTCCAGCTGTCCAAAAGGGCCTTCGTTACGGAATGATTCTTTT
CATTATCTCCGAAGTTCTATTCTTTACTGGATTTTTCTGAGCCTTCTACCACTCAAGCCT
TGCCCCCACACCCGAACTAGGCGGCTGCTGACCTCCAACAGGCATTCACCCACTTAATCC
CTTAGAAGTCCCACTACTCAACACCTCTGTCCTTCTAGCCTCAGGAGTATCCATTACTTG
AGCTCACCATAGCCTCATAGAAGGGAACCGTTACCACATGTTACAAGCCCTATTCATTAC
CATCGCACTAGGCGTGTACTTTACACTGTTACAGGCATCAGAGTATTATGAAGCACCCTT
TACAATCTCAGACGGAGTTTACGGTTCAACTTTCTTCGTAGCTACAGGATTTCACGGCCT
CCATGTCATCATCGGATCCACCTTCCTAATTGTCTGCTTCTTCCGCCAATTAAAATTTCA
TTTCACCTCTAGTCACCATTTCGGTTTCGAAGCCGCTGCCTGATACTGACACTTCGTAGA
TGTAGTATGACTTTTCCTCTATGTATCCATCTACTGATGAGGCTCATGTCCTTTTAGTAT
TAATTAGTACAACTGACTTCCAATCAGTTAGTTTCGGTCTAATCCGAAAAAGAACAATAA
ACCTTATAATTACTCTCCTAACTAACTTCACGCTAGCTACATTACTCGTAACCATCGCAT
TCTGACTTCCCCAACTGAACGTGTATTCAGAAAAAACAAGCCCATACGAATGTGGATTTG
ACCCCATAGGGTCTGCTCGCCTCCCCTTCTCTATAAAATTCTTCCTAGTAGCCATCACAT
TCCTCCTTTTTGATCTAGAAATTGCACTACTCCTACCACTACCATGAGCCTCACAAACAA
CTAATCTAAACACAATGCTCACCATAGCTCTTCTCCTAATCTTCCTACTAGCCGTAAGCC
TGGCCTACGAATGAACTCAAAAAGGACTCGAATGAACCGAATATGGTATTTAGTTTAAAA
CAAAATAAATGATTTCGACTCATTAGATTATGATTAAGCTCATAACTACCAAATGTCCCT
CGTATACATAAACATTATAATGGCATTCACAGTATCCCTCACAGGACTACTAATATACCG
ATCCCACCTAATATCTTCCCTCCTATGCCTAGAAGGAATAATACTATCCCTATTTATTTT
AGCCACCCTAATAATCCTAAACTCACATTTTACCTTAGCCAGTATAATGCCCATTATTCT
ACTAGTTTTCGCAGCTTGCGAGGCAGCACTAGGCCTGTCCCTACTGGTAATGGTGTCAAA
TACATATGGCACCGACTATGTACAAAACCTTAACCTTCTACAATGCTAAAATACATTATC
CCCACAATAATACTTATACCCCTAACCTGACTATCAAAAAATAGCATAATCTGAATCAAC
ACCACACTTCACAGCTTGCTAATCAGCCTCACAAGCCTTCTCCTCCTAAATCAATTCGGT
GATAATAGCCTCAACTTCTCATTAACTTTTTTCTCCGACTCCTTATCTACACCATTACTA
ATTCTAACCATATGACTTCTACCCCTAATACTCATAGCTAGCCAGCATCATCTATCAAAA
GAAAATCTAGCCCGAAAAAAACTCTTCATCTCAATGCTAATTCTACTACAACTATTTCTG
ATTATAACATTCACTGCCACAGAACTAATCTTTTTCTATATCATGTTTGAAGCAACACTA
GTCCCCACACTTATCATTATTACTCGATGAGGAAATCAAACAGAACGCCTAAACGCCGGT
CTCTATTTCTTGTTTTACACACTAGCAGGATCCCTGCCCCTATTAGTCGCACTGATTTAT
ATTCAAAACACAATAGGATCACTAAATTTCCTTATTCTCCAGTACTGAGTTCAACCAATA
CCTAACTCATGATCCAACACTTTCATATGACTAGCATGCATAATAGCTTTCATAGTAAAG
ATACCACTATATGGACTCCACCTCTGACTTCCCAAAGCCCATGTAGAAGCTCCAATTGCG
GGCTCCATGGTCCTTGCAGCAATCCTACTTAAACTAGGAGGATATGGCATGATACGGATT
ACATTACTTCTGAATCCAATCACCGACTTTATAGCATACCCATTCATTATATTATCATTA
TGAGGCATAATCATAACCAGCTCAATTTGCCTTCGCCAAACGGACCTAAAGTCACTCATT
GCATATTCTTCCGTTAGCCACATAGCACTTGTCATTGTTGCCATTCTCATTCAAACACCC
TGAAGCTACATAGGAGCCACCGCCCTAATAATTGCTCATGGTCTCACATCTTCCATACTT
TTCTGCCTAGCAAACTCCAACTATGAACGAGTTCACAGCCGAACAATAATCCTAGCCCGC
GGTCTACAAACACTCCTTCCACTAATGGCTGCCTGATGACTCCTAGCAAGTCTAACTAAT
CTAGCTCTACCCCCATCAATCAACCTAATCGGAGAACTATTTGTAGTAATATCAACCTTT
TCATGATCTAACATCACAATCATTCTAATAGGACTTAATATGGTAATTACTGCTCTATAT
TCCCTCTACATACTAATCACAACACAACGAGGTAAACATACTCACCACATCAATAATATT
TTACCCTCCTTCACACGAGAAAATGCACTTATATCACTGCATATACTACCACTCCTACTT
CTATCCCTAAACCCGAAAATTATCCTAGGCCCCCTATACTGTAAATATAGTTTAAGAAAA
CATTAGATTGTGGATCTAATAATAGAAGACTATCACCTTCTTATTTACCGAAAAAGTATG
CAAGAACTGCTAATTCTATGCCCCCATGTCTAATAACATGGCTTTTTCAAACTTTTAAAG
GATAGTAGTTATCCATTGGTCTTAGGAACCAAAAAATTGGTGCAACTCCAAATAAAAGTA
ATAAACCTATTTTCCTCCCTCACACTAGTCACCCTAATTCTACTAACCATACCCATCGCA
GCAATCAATTTTAACACCCATAAATTCACCAATTATCCACTCTATGTAAAAACAACCATT
TCATGCGCTTTCATCACTAGCATAATCCCCACAATAATATTTATCCACACAGGACAAGAA
ATAATTATCTCAAACTGACACTGACTAACCATCCAAACCCTCAAACTATCACTCAGCTTC
AAAATAGACTTCTTCTCAATAATATTCGTTCCAGTAGCACTATTCGTTACATGATCTATT
ATAGAATTCTCAATATGATACATGCACTCAGACCCCAACATTAACCAGTTTTTCAAGTAC
TTACTCCTATTTCTCATTACAATACTTATTCTTGTCACTGCAAACAACCTCTTTCAACTT
TTCATTGGCTGAGAAGGAGTTGGAATTATATCATTTCTACTGATCGGATGATGATATGGA
CGGACAGACGCCAACACAGCAGCCTTACAAGCAATCCTATATAACCGCATTGGTGACATC
GGATTTATTCTAGCCATAGCATGATTTCTAATTAACCTCAACACCTGAGATCTCCAACAA
ATCTTTATACTAAATCCAAACGACTCAAACCTACCCCTAATAGGACTAATTCTAGCTGCA
ACCGGAAAATCCGCACAATTTGGCCTACATCCATGACTACCCTCTGCAATAGAGGGCCCA
ACACCCGTCTCAGCACTACTCCACTCAAGCACAATAGTAGTAGCAGGCATCTTCCTACTA
ATCCGCTTTTATCCACTAACAGAAAACAATAAATTTGCCCAATCAATCATATTATGTCTA
GGGGCTATAACCACATTATTCACAGCAATATGCGCCCTCACCCAAAATGATATCAAAAAA
ATTATCGCTTTCTCTACATCCAGCCAACTCGGCCTCATAATAGTAACAATCGGAATTAAT
CAACCCCACCTAGCATTCCTTCACATCTGCACCCATGCCTTCTTCAAAGCCATATTATTT
ATATGCTCTGGCTCCATTATCCACAGCCTAAACGACGAGCAAGACATCCGAAAAATAGGA
GGCCTATTTAAAGCAATGCCATTTACCACAACAGCCCTCATTATTGGCAGCCTTGCACTA
ACAGGAATACCCTTTCTCACCGGATTCTACTCCAAAGACCTGATTATTGAATCCGCTAAT
ACGTCTTATACCAACGCCTGAGCCCTTTTAATAACATTAGTCGCCACCTCCTTCACAGCC
ATCTACAGCACTCGCATTATCTTTTTTGCACTCCTAGGACAACCCCGATTTCCAACCCTC
ATTAATATCAATGAAAATAACCCGTTCCTAATTAATTCAATCAAACGCTTACTAATTGGA
AGCCTATTTGCAGGGTTCATTATCTCTAATAACATCCCTCCAATAACAATCCCCCAAATA
ACCATGCCCCACTATCTAAAAATAACTGCCTTAACAGTCACAATCCTAGGCTTTATTCTA
GCACTAGAAATCAGCAACACAACCCACTACCTAAAATTTAATTATCCATCAAACACATTC
AAATTCTCTAACCTATTAGGATATTATCCTACAATTATACACCGCCTGACCCCCTATATA
AACCTAACAATAAGCCAAAAATCAGCATCCTCTCTCCTAGATCTAATCTGACTAGAAACT
ATTCTACCAAAAACCATTTCACTAGCCCAAATAAAAATATCCACCACAATCACAAGCCAA
AAGGGCCTAATTAAACTATATTTCCTCTCCTTCCTAATCACGATCCTCATTAGTACAACC
TTACTTAATTTCCACGAGTAATCTCCATAATCACTACAACACCAATCAATAAAGACCAAC
CAGTAACAATAACCAATCAAGTACCATAACTGTATAAAGCAGCAATTCCCATAGCCTCCT
CGCTAAAAAACCCAGAATCCCCCGTATCATAAATAACCCAATCCCCCATACCATTAAACT
TAAATACAATTTCCACCTCCTTATCTTTCAACACATAATAAACCATAAGAAATTCCATTA
ATAAACCAGTAATAAACGTCCCTAAAACAACCTTATTAGAAACTCAAACCTCAGGATACT
GTTCAGTAGCTATAGCTGTCGTATAACCAAAAACTACCATCATACCCCCTAAATAAATTA
AGAAAACTATTAAACCTAAAAAAGACCCACCAAAATTCAACACAATACCACACCCAACCC
CACCACTTACAATTAACCCCAACCCCCCATAAATAGGTGAAGGTTTTGAAGAAAACCCCA
CAAAACCTATCACAAAAATAACACTTAAGATAAACACAATGTATGTCATCATCATTCTCA
CATGGAATCTAACCATGACCAATGATATGAAAAACCATCGTTGTCATTCAACTATAAGAA
CACTAATGATCAACATCCGAAAAACCCACCCACTAATAAAAATTGTAAACAACGCATTCA
TTGATCTCCCAGCTCCATCAAATATTTCATCATGATGAAACTTTGGCTCTCTCCTAGGCA
TTTGCTTAATTTTACAGATTCTAACAGGCCTATTCCTAGCAATACACTATACACCTGACA
CAACAACAGCATTCTCCTCTGTAACCCACATTTGCCGAGACGTAAACTATGGCTGAATTA
TCCGATATATACACGCAAACGGGGCATCAATATTTTTTATCTGCCTATTTATGCATGTAG
GACGAGGCCTATACTATGGATCATATACCTTCCTAGAAACATGAAACATCGGAGTAATCC
TCCTATTTGCGACAATAGCCACAGCATTCATAGGCTATGTTTTACCATGAGGACAAATAT
CATTCTGAGGAGCAACAGTTATTACCAACCTCCTTTCAGCAATTCCATATATTGGCACAA
ACCTAGTCGAATGAATCTGGGGAGGATTCTCAGTAGACAAAGCTACCCTCACCCGATTTT
TCGCCTTTCACTTTATTTTCCCATTCATCATCGCAGCCCTCGCCATAGTTCACCTACTCT
TCCTCCACGAAACAGGATCCAACAACCCCACAGGAATTCCATCGGACACAGATAAAATTC
CCTTCCACCCTTATTACACCATTAAAGACATCCTAGGTGCTATCCTACTAATCCTCATCC
TCATGCTACTAGTACTATTCACGCCTGACTTACTCGGAGACCCAGACAACTACACCCCAG
CAAACCCACTTAACACTCCCCCTCACATCAAACCTGAATGATACTTCCTATTTGCGTACG
CAATCTTACGATCAATCCCTAATAAACTAGGAGGAGTCCTCGCCCTAATCCTCTCAATCC
TAGTCCTAGTAATTATACCCCTCCTCCATACATCAAAGCAACGGAGCATAATATTCCGAC
CAATCAGTCAATGTATATTCTGAATCCTAGTAGCCGACCTATTAACACTCACATGAATTG
GAGGCCAGCCAGTTGAACACCCCTACATCATTATTGGACAACTAGCATCTATTATATATT
TCCTTATCATTCTAGTCATAATACCAGTAGCTAGCATCATCGAAAACAACCTCCTAAAAT
GAAGACAAGTCTTTGTAGTACAATCAATATACTGGTCTTGTAAACCAGAGAAGGAGAACA
ACCAACCTCCCTAAGACTCAAGGAAGAAGCTATAGCCCCACTATCAACACCCAAAGCTGA
AGTTCTACTTAAACTATTCCCTGAATCATTATCAACGATACTTATCAATATATTTCCAAA
AATATAAAGAGCCTCTCCAGTATTAAACTTGCTAAAACTCCCAAACATACAACACGGACT
TCCCACTCCACAAGCCCACATAACAACCCATACAAGAAAAGCACAACCACCCACCCACGG
ACATGAGCGTTCATAAACCCAACATATCTTATGTCTGTCTTAAACATGCAAACGAGTACA
TAGTATTAATGTAATATAGACATTATATGTATAAAGTACATTAAATGATTTACCTCATGC
ATATAAGCACGTACATAGTATTAATGTAATATAGACATTATATGTATAAAGTACATTAAA
TGATTTACCTCATGCATATAAGCACGTACATAGTATTAATGTAATATAGACATTATATGT
ATAAAGTACATTAAATGATTTACCTCATGCATATAAGCACGTACATAGTATTAATGTAAT
ATAGACATTATATGTATAAAGTACATTAAGTGATTTATCCCATGCATATAAGCATGTACA
TTTGTTTCACTGAAGCATGTAGGGTATTAAGCTGCTTGACCGTACATAGTACATGAAGTC
AAATCCATTCTAGTCAACATGCGTATCCTGTCCATTAGATCACGAGCTTGTTCACCATGC
CGCGTGAAACCAACAACCCGCTCAGCAAGGATCCCTCTTCTCGCTCCGGGCCCATTAACT
GTGGGGGTAACTATTTAATGAACTTTAACAGGCATCTGGTTCTTTCTTCAGGGCCATCTC
ATCTAAAATCGCCCACTCTTTCCCCTTAAATAAGACATCTCGATGGACTAATGACTAATC
AGCCCATGCCTAACATAACTGTGGTGTCATGCATTTGGTATTTTTTAATTTTTGGGGATG
CTTGGACTCAGCTATGGCCGTCTGAGGCCCTGACCCGGAGCATGAATTGTAGCTGGACTT
AACTGCATCTTGAGCATCCTCATAATGGTAAGCATGGACATAATATAATTAATGGTCACA
GGACATATCTGCTGTATCGTGCATTTATATATTCTTTTTCCCCCCTTCCCCTTAAATATT
TACCACCATTTTTAACACGCTTCCCCCTAGATATTAATATAAATTTATCCCGCCCTCAAT
ACTCAAATTCATACTCCAACCGAAGTAAATATATAGGCACCTGGGTCATATACATAACGC
ATA
>1894-B2_Consensus
TGTAGCTTAAACTTAAAGCAAGGCACTGAAAATGCCTAGATGAGTCTACTGACTCCATGA
ACATATAGGTTTGGTCCCAGCCTTCCTGTTAACTTTCAATAGACTTATACATGCAAGCAT
CCACGCCCCGGTGAGTAACGCCCTTCGAATCACACAGGACTAAAAGGAGCAGGTATCAAG
CACACACTCTTGTAGCTCACAACGCCTTGCTTAACCACACCCCCACGGGAGACAGCAGTA
ACAAAAATTAAGCCATAAACGAAAGTTTGACTAAGCCATATTGACCAGGGTTGGTAAATC
TCGTGCCAGCCACCGCGGTCATACGATTGACCCAAGCTAACAGGAGTACGGCGTAAAGCG
TGTTAAAGCATCATACTAAATAGAGTTAAATTTTAATTAAACTGTAAAAAGCCATAATTA
TAACAAAAATAAATGACGAAAGTAACCCTACAATAGCTGATACACCATAGCTAAGACCCA
AACTGGGATTAGATACCCCACTATGCTTAGCCCTAAACACAAATAATTATCTAGAGGAGC
CTGTTCTATAATCGATAAACCCCGATAAACCTCACCAATCCTTGCTAATACAGTCTATAT
ACCGCCATCTTCAGCAAACCCTAAAAAAGGGACAAAAGTAAGCTCAATAATAACACATAA
AGACGTTAGGTCAAGGTGTAACCTATGGAGTGGGAAGAAATGGGCTACATTTTCTACCCA
AGAAAATTTAATACGAAAGCCATTATGAAATTAATAGCCAAAGGAGGATTTAGCAGTAAA
CTAAGAATAGAGTGCTTAGTTGAATCAGGCCATGAAGCACGCACACACCGCCCGTCACCC
TCCTCAAGTAAATATGATATACTTAAACCTATTTACATATATCAACCACACGAGAGGAGA
CAAGTCGTAACAAGGTAAGCATACTGGAAAGTGTGCTTGGATAAACCAAGATATAGCTTA
ATTAAAGCATCTAGTTTACACCTAGAAGATTTCACACATTATGAGTATCTTGAACTATAC
CTAGCCCAAAATCTCCCACTCTCCAGTTTAAATAACTAAATTAATTAAAATAAAACATTT
ACCCTAATTAAAGTATAGGAGATAGAAATTCTAAACACGGCGCTATAGAGAAAGTACCGC
AAGGGAATGATGAAAGAAAAAAATCATAGTACAAAAAAGCAAAGATTAACCCTTGTACCT
TTTGCATAATGAATTAACGAGCAAAAAACTTAACAAAACGAATTTTAGCTAAGTAACCCG
AAACCAGACGAGCTACTTATAGACAGTTTATTAGAACCAACTCATCTATGTGGCAAAATA
GTGAGAAGATCCATAAGTAGAGGTGACATGCCTAACGAGCCTGGTGATAGCTGGTTGTCC
AGAAAATGAATTTTAGTTCAGCTTTAAAGATACCAAAAATACAAATAAATCCCACTGTAT
CTTTAAAAGTTAGTCTAAAAAGGTACAGCCTTTTAGAAATGGGTACAACCTTCACTAGAG
AGTAAGATCTAAAAATACCATAGTAGGCCTAAAAGCAGCCATCAATTAAGAAAGCGTTAA
AGCTCAACAACAATAGTATTATTAATCCCAGCAATAACATTAGCCAACTCCTAGATTTAA
TACTGGACTATTCTATTACTAAATAGAAGCAATAATGTTAATATGAGTAACAAGAAATAT
TTTCTCCTCGCACAAGTTTAAGTCAGTAACTGATAATACCCTGACCGTTAACAGTAAATA
AAAATAACCCAACAATAAATGATTTATTACTTATACTGTTAACCCAACACAGGAGTGCAC
CCAGGAAAGATTCAAAGAAGTAAAAGGAACTCGGCAAACACTAAACCCCGCCTGTTTACC
AAAAACATCACCTCCAGCATCCCTAGTATTGGAGGCACTGCCTGCCCAGTGACTAAACGT
TAAACGGCCGCGGTATTCTGACCGTGCAAAGGTAGCATAATCATTTGTTCTCTAAATAAG
GACTTGTATGAATGGCCACACGAGGGTTTTACTGTCTCTTACTTCCAATCAGTGAAATTG
ACCTCCCCGTGAAGAGGCGGGGATAAATCAACAAGACGAGAAGACCCTATGGAGCTTTAA
CTAAGTAACTCAAGGAAAATAAATTCAACCACCAAGGGATAACAACACTCCTTATGAGTT
AACAGTTTCGGTTGGGGTGACCTCGGAGAACAGAAAATCCTCCGAGCGATTTTAAAGACT
AGACTAACAAGTCAAACCAAACCATCGCTTATTGATCCAAAAACTTGATCAACGGAACAA
GTTACCCTAGGGATAACAGCGCAATCCTATTCAAGAGTCCATATCGACAATAGGGTTTAC
GACCTCGATGTTGGATCAGGACACCCCGATGGTGCAACCGCTATCAAAGGTTTGTATTTC
TCCCAGTACGAAAGGACAAGAGAAATAAGGCCAACTTTAACAAAGCGCCTTAAACCAATT
AATGACTTTATCTTAATTAATTTCACAACAAAACCTGCCCTAGAAAAGGGCCCAGTTAAG
GTGGCAGAGCCCGGTAATTGCGTAAAACTTAAACCTTTATACTCAGAGATTCAAATCCTC
TCCTTAACAAAATGTTTATAATCAACGTTCTAACACTCATCATTCCTATTCTCCTAGCTG
TAGCTTTTCTTACACTAGTTGAACGAAAAGTTCTAGGTTATATACAATTTCGAAAAGGCC
CAAACGTTGTAGGGCCATATGGCTTACTTCAACCCATCGCCGACGCAATTAAACTCTTCA
TCAAAGAACCCCTACGACCCGCCACATCCTCAATCTCAATATTCATTCTAGCCCCCATCC
TAGCACTAACCCTAGCCTTAACTATATGAATCCCCCTACCCATACCCTATCCCCTCATCA
ATATAAACTTAGGAGTCCTCTTCATATTAGCCATATCAAGCCTAGCCGTATACTCAATCC
TCTGATCAGGTTGAGCCTCCAACTCAAAATATGCTCTCATTGGAGCCCTACGGGCAGTAG
CACAAACAATCTCTTATGAAGTAACACTAGCAATTATTTTACTATCAGTCCTACTAATAA
ATGGGTCCTTTACCCTTTCTACACTAATCATTACACAAGAACAAGTATGATTAATCTTCC
CAGCATGACCCCTAGCAATAATATGATTTATCTCAACACTAGCAGAAACAAACCGAGCAC
CATTTGACCTCACCGAAGGAGAATCTGAACTAGTATCAGGCTTTAACGTAGAATATGCTG
CCGGACCATTCGCCCTATTCTTTATAGCAGAATATGCGAATATTATCATAATAAACATCT
TCACAACAACCCTCTTCTTAGGAGCATTTCACAACCCATACATACCAGAACTTTACACAA
TCAACTTCACCATCAAATCGCTACTACTCACAATTACCTTCCTATGAATCCGAGCATCCT
ACCCCCGATTCCGTTACGACCAACTAATACACTTACTATGAAAAAATTTTCTACCCCTAA
CACTAGCCCTATGCATATGACACGTATCGCTACCTATTCTCCTATCAAGCATCCCCCCAC
AAACATAAGAAATATGTCTGACAAAAGAGTTACTTTGATAGAGTAAATAATAGAGGTTTA
AATCCTCTTATTTCTAGAACTATAGGAATTGAACCTACTCCTAAGAACCCAAAACTCTTC
GTGCTCCCAATTACACCAAATTCTAATAGTAAGGTCAGCTAATTAAGCTATCGGGCCCAT
ACCCCGAAAATGTTGGTTCATATCCTTCCCGTACTAATAAATCCAATTATCCTCATTATT
ATTCTAATAACCGTTATACTTGGAACCATTATCGTTATGATTAGCACCCACTGATTGCTC
ATCTGAATTGGATTTGAAATAAATATACTTGCTATTATTCCCATTATAATAAAAAAGCAC
AACCCACGAGCCACAGAAGCATCAACCAAATATTTCCTAACTCAATCAACAGCCTCAATA
CTACTAATAATAGCCATTATCATTAACTTAATATTCTCAGGCCAATGAACCGTAATAAAA
CTATTTAATCCAATAGCCTCCATACTCATAACAATAGCCCTCGCTATAAAACTAGGTATA
GCCCCATTCCACTTCTGAGTCCCAGAAGTAACACAAGGCATTCCCCTATCCTCAGGCCTA
ATCTTACTCACATGACAAAAACTAGCACCCATGTCAGTACTTTACCAAATCCTTCCATCC
ATCAACCTAGACCTGATCCTAACCCTATCAATTCTATCAATTACAATCGGAGGCTGAGGA
GGACTGAACCAAACCCAACTACGAAAAATTATAGCCTATTCATCAATTGCCCACATAGGC
TGAATAACAGCAGTTTTACTATATAATCCCACCATAACACTACTAAACCTAATTATTTAT
ATCATTATAACCTCTACCATATTTACACTATTTATAGCCAACTCAACCACAACCACCCTA
TCATTATCACACACATGAAATAAAGCACCCATCATAACAATTCTAGTCCTCATTACCCTC
CTATCAATAGGAGGACTTCCCCCACTATCAGGATTTATACCAAAATGAATAATTATCCAA
GAAATAACAAAAAATGACAGCATTATCTTACCCACCCTCATAGCAATTACAGCACTACTA
AACCTATATTTTTATATACGACTTACATACTCCACTGCACTCACGATATTTCCCTCCACA
AACAACATAAAAATGAAATGACAATTCCCAACCACAAAACGAATAACCCTCCTACCAACA
ATAACTGTACTATCCACCATACTACTACCACTAACACCAATCCTCTCAATTCTAGAATAG
GAATTTAGGTTAAACAGACCAAGAGCCTTCAAAGCCCTAAGCAAGTATAATTTACTTAAT
TCCTGATAAGGACTGCAAGACTACATCTTACATCAATTGAATGCAAATCAACCACTTTAA
TTAAGCTAAATCCTCACTAGATTGGTGGGCTCCACCCCCACGAAACTTTAGTTAACAGCT
AAACACCCTAAACAACTGGCTTCAATCTACTTCTCCCGCCGCGAGAAAAAAAAGGCGGGA
GAAGCCCCGGCAGAGTTTGAAGCTGCTTCTTTGAATTTGCAATTCAATATGTTAATTCAC
TACAGGACCTGGTAAAAAGAGGAATTAAACCTCTGTTCTTAGATTTACAGTCTATTGCTT
TACTCAGCCATTTTACCCATGTTCATCAACCGCTGATTATTTTCAACCAACCACAAAGAT
ATCGGCACCCTTTACCTTCTATTTGGTGCCTGAGCTGGTATAGTAGGAACCGCCTTAAGC
CTACTAATTCGCGCCGAACTAGGCCAACCCGGAACTCTACTCGGAGATGACCAAATCTAC
AACGTAATTGTAACCGCACATGCATTTGTAATAATTTTCTTTATAGTAATGCCTATTATA
ATCGGTGGATTCGGCAACTGACTAGTTCCTCTGATAATTGGAGCCCCTGATATAGCATTT
CCTCGGATAAATAACATAAGCTTTTGACTTCTTCCCCCATCTTTCCTGTTACTCCTAGCA
TCCTCTATGGTTGAGGCCGGAGCAGGAACAGGTTGAACCGTATACCCTCCTCTAGCAGGC
AACCTAGCCCATGCAGGAGCCTCAGTAGATCTGACTATTTTCTCCCTACATCTGGCAGGT
GTCTCTTCAATTCTAGGAGCCATTAATTTTATTACAACTATTATTAATATAAAACCCCCT
GCGATGTCACAGTATCAAACCCCCTTGTTTGTATGATCTGTACTAATTACTGCCGTACTT
CTCCTTCTCTCACTTCCTGTATTAGCAGCTGGTATCACAATACTACTAACGGACCGAAAC
CTGAATACAACCTTTTTTGACCCAGCAGGAGGAGGAGACCCTATCCTATATCAACACCTA
TTCTGATTCTTTGGGCACCCTGAAGTATATATTCTTATTTTACCTGGGTTTGGGATAATC
TCCCATATTGTGACCTACTATTCAGGAAAAAAAGAACCATTCGGATATATAGGAATAGTA
TGAGCCATAATATCAATTGGGTTCCTAGGATTCATTGTATGAGCCCACCATATATTCACA
GTCGGAATAGACGTCGATACACGGGCTTACTTCACGTCAGCTACTATAATTATCGCCATC
CCAACAGGAGTAAAAGTATTCAGTTGACTAGCAACGCTTCATGGGGGTAATATCAAATGA
TCTCCTGCCATAATATGAGCCCTAGGTTTCATCTTTCTTTTCACAGTCGGAGGCTTAACT
GGAATTGTTCTAGCCAACTCCTCCCTTGACATTGTCCTCCATGACACATATTATGTAGTA
GCACATTTCCACTACGTATTATCAATAGGAGCTGTATTTGCTATTATAGGAGGATTTGTA
CATTGATTTCCCCTATTCTCAGGCTATACTCTCAATGATACATGAGCCAAAATCCACTTT
GCAATTATATTTGTAGGTGTTAACATGACTTTCTTTCCACAACATTTCCTAGGACTATCC
GGTATACCACGACGATACTCTGATTATCCAGACGCATATACAATATGAAATACTATCTCA
TCTATAGGCTCATTTATCTCACTAACAGCAGTAATACTAATAATCTTCATCATCTGAGAA
GCATTTGCATCTAAACGAGAAGTCCTAACTGTAGACCTAACCACAACAAACCTAGAATGA
CTAAACGGATGTCCTCCACCATACCACACATTTGAAGAACCCACATATGTTAACCTAAAA
TAAGAAAGGAAGGAATCGAACCTCCTATTATTGGTTTCAAGCCAACACCATAGCCACTAT
GACTCTCTCAATAAACGAGATGTTAGTAAAACATTACATAACCTTGTCAAGATTAAATTA
CAGGTGAAAATCCCGTACATCTCATATGGCATATCCCATACAACTAGGCTTTCAAGACGC
AACATCACCTATCATGGAAGAACTACTACACTTTCACGACCACACATTAATAATCGTTTT
CCTAATCAGCTCTCTAGTACTTTATATTATTTCACTAATACTAACAACAAAATTAACCCA
TACCAGTACCATAGACGCGCAAGAAGTAGAAACAATCTGAACCATTCTACCAGCCATTAT
CTTAATTATGATTGCTCTTCCATCCTTGCGAATCCTATACATAATAGATGAAATCAACAA
CCCATCTCTCACAGTAAAGACCATAGGGCATCAATGATACTGAAGCTATGAGTATACAGA
TTATGAAGACCTAAGCTTCGATTCCTATATAATCCCAACATCAGAACTAAAACCAGGAGA
ACTGCGTTTACTAGAAGTAGACAACCGAGTTGTATTACCCATGGAAATAACAGTCCGAAT
ACTAATCTCTTCCGAAGATGTCCTACACTCATGAGCAGTCCCTTCTCTAGGACTAAAAAC
AGACGCAATTCCAGGTCGTTTAAATCAAACAACCCTTATGTCAACTCGTCCAGGCCTATT
CTACGGTCAATGCTCAGAAATTTGCGGATCAAATCACAGTTTTATGCCAATTGTTCTTGA
ACTAGTCCCATTAAAATACTTTGAAAAATGATCCGCATCAATACTATAAAATCATCAAGA
AGCTATCCCAGCGTTAACCTTTTAAGTTAAAGACTGAGAATATTATATTCTCCTTGATGA
TATGCCACAACTAGACACATCAACGTGACTTACAATAATTCTATCAATATTTTTAGTCCT
CTTCATTATTTTTCAACTAAAAATCTCAAAACACAACTTCTACCACAACCCAGAATTAAT
AACAACAAAAACACCGAAACAAAATACTCCTTGAGAAACAAAATGAACGAAAATCTATTT
GCCTCTTTCATTACCCCTATAATATTTGGCCTCCCCCTCGTTACCCTCATTGTTTTATTC
CCTAGCCTATTATTTCCCACATCAAACCGACTAGTCAACAACCGCCTCATCTCCCTCCAA
CAGTGAATACTTCAATTAGTATCAAAACAAATAATGAGCATTCATAATACCAAAGGACAG
ACATGAGCATTAATGCTAATGTCCCTAATTTTATTTATTGGATCTACAAACCTACTAGGC
CTCCTACCCCACTCATTTACACCAACTACACAACTATCAATAAACCTAGGCATGGCCATT
CCTTTATGAGCAGGAGCTGTAATTACAGGCTTCCGCAACAAAACTAAAGCTTCACTCGCC
CATTTCCTACCACAAGGGACACCCACCCCACTGATCCCAATACTAGTAATTATTGAAACC
ATCAGCCTATTTATTCAACCAGTAGCCCTTGCCGTACGATTAACAGCTAATATCACGGCA
GGACACTTACTAATTCACCTAATTGGAGGAGCCACCCTTGCACTAATAAGCATTAATACC
ACAACAGCACTCATCACATTCATTATCCTAATTTTACTAACAGTTCTCGAATTCGCAGTG
GCTATAATTCAAGCCTATGTATTTACCCTTCTAGTTAGCTTATACCTGCATGATAACACA
TAATGACACACCAAACCCACGCTTATCACATAGTAAATCCAAGCCCCTGACCTCTCACAG
GAGCACTATCTGCCCTCCTAATAACATCTGGTCTCATCATATGATTTCACTTCAACTCAA
CAGCTCTACTAACTCTGGGCCTAACAACAAATATACTTACAATATACCAGTGATGACGAG
ATGTGATTCGAGAAAGCACCTTCCAAGGCCACCATACTCCAGCTGTCCAAAAGGGCCTTC
GTTACGGAATGATTCTTTTCATTATCTCCGAAGTTCTATTCTTTACTGGATTTTTCTGAG
CCTTCTACCACTCAAGCCTTGCCCCCACACCCGAACTAGGCGGCTGCTGACCTCCAACAG
GCATTCACCCACTTAATCCCTTAGAAGTCCCACTACTCAACACCTCTGTCCTTCTAGCCT
CAGGAGTATCCATTACTTGAGCTCACCATAGCCTCATAGAAGGGAACCGTTACCACATGT
TACAAGCCCTATTCATTACCATCGCACTAGGCGTGTACTTTACACTGTTACAGGCATCAG
AGTATTATGAAGCACCCTTTACAATCTCAGACGGAGTTTACGGTTCAACTTTCTTCGTAG
CTACAGGATTTCACGGCCTCCATGTCATCATCGGATCCACCTTCCTAATTGTCTGCTTCT
TCCGCCAATTAAAATTTCATTTCACCTCTAGTCACCATTTCGGTTTCGAAGCCGCTGCCT
GATACTGACACTTCGTAGATGTAGTATGACTTTTCCTCTATGTATCCATCTACTGATGAG
GCTCATGTCCTTTTAGTATTAATTAGTACAACTGACTTCCAATCAGTTAGTTTCGGTCTA
ATCCGAAAAAGAACAATAAACCTTATAATTACTCTCCTAACTAACTTCACGCTAGCTACA
TTACTCGTAACCATCGCATTCTGACTTCCCCAACTGAACGTGTATTCAGAAAAAACAAGC
CCATACGAATGTGGATTTGACCCCATAGGGTCTGCTCGCCTCCCCTTCTCTATAAAATTC
TTCCTAGTAGCCATCACATTCCTCCTTTTTGATCTAGAAATTGCACTACTCCTACCACTA
CCATGAGCCTCACAAACAACTAATCTAAACACAATGCTCACCATAGCTCTTCTCCTAATC
TTCCTACTAGCCGTAAGCCTGGCCTACGAATGAACTCAAAAAGGACTCGAATGAACCGAA
TATGGTATTTAGTTTAAAACAAAATAAATGATTTCGACTCATTAGATTATGATTAAGCTC
ATAACTACCAAATGTCCCTCGTATACATAAACATTATAATGGCATTCACAGTATCCCTCA
CAGGACTACTAATATACCGATCCCACCTAATATCTTCCCTCCTATGCCTAGAAGGAATAA
TACTATCCCTATTTATTTTAGCCACCCTAATAATCCTAAACTCACATTTTACCTTAGCCA
GTATAATGCCCATTATTCTACTAGTTTTCGCAGCTTGCGAGGCAGCACTAGGCCTGTCCC
TACTGGTAATGGTGTCAAATACATATGGCACCGACTATGTACAAAACCTTAACCTTCTAC
AATGCTAAAATACATTATCCCCACAATAATACTTATACCCCTAACCTGACTATCAAAAAA
TAGCATAATCTGAATCAACACCACACTTCACAGCTTGCTAATCAGCCTCACAAGCCTTCT
CCTCCTAAATCAATTCGGTGATAATAGCCTCAACTTCTCATTAACTTTTTTCTCCGACTC
CTTATCTACACCATTACTAATTCTAACCATATGACTTCTACCCCTAATACTCATAGCTAG
CCAGCATCATCTATCAAAAGAAAATCTAGCCCGAAAAAAACTCTTCATCTCAATGCTAAT
TCTACTACAACTATTTCTGATTATAACATTCACTGCCACAGAACTAATCTTTTTCTATAT
CATGTTTGAAGCAACACTAGTCCCCACACTTATCATTATTACTCGATGAGGAAATCAAAC
AGAACGCCTAAACGCCGGTCTCTATTTCTTGTTTTACACACTAGCAGGATCCCTGCCCCT
ATTAGTCGCACTGATTTATATTCAAAACACAATAGGATCACTAAATTTCCTTATTCTCCA
GTACTGAGTTCAACCAATACCTAACTCATGATCCAACACTTTCATATGACTAGCATGCAT
AATAGCTTTCATAGTAAAGATACCACTATATGGACTCCACCTCTGACTTCCCAAAGCCCA
TGTAGAAGCTCCAATTGCGGGCTCCATGGTCCTTGCAGCAATCCTACTTAAACTAGGAGG
ATATGGCATGATACGGATTACATTACTTCTGAATCCAATCACCGACTTTATAGCATACCC
ATTCATTATATTATCATTATGAGGCATAATCATAACCAGCTCAATTTGCCTTCGCCAAAC
GGACCTAAAGTCACTCATTGCATATTCTTCCGTTAGCCACATAGCACTTGTCATTGTTGC
CATTCTCATTCAAACACCCTGAAGCTACATAGGAGCCACCGCCCTAATAATTGCTCATGG
TCTCACATCTTCCATACTTTTCTGCCTAGCAAACTCCAACTATGAACGAGTTCACAGCCG
AACAATAATCCTAGCCCGCGGTCTACAAACACTCCTTCCACTAATGGCTGCCTGATGACT
[truncated: 171,928 more chars]
